# Supplementary material for: Immune senescence in aged APP/PS1 mice
Source: NeuroImmune Pharm Ther. 2023 Aug 14;2(3):317–30. doi: 10.1515/nipt-2023-0015 (PMC10659760; doi:10.1515/nipt-2023-0015)
Supplement: Supplementary file 2 — Supplementary Material Details [file j_nipt-2023-0015_suppl_002.xlsx]

## Sheet: ImmRes
ID	Term	Ontology Source	Term PValue	Term PValue Corrected with Bonferroni step down	Group PValue	Group PValue Corrected with Bonferroni step down	GOLevels	GOGroups	% Associated Genes	Nr. Genes	Associated Genes Found
GO:0043152	induction of bacterial agglutination	GO_ImmuneSystemProcess-EBI-UniProt-GOA-ACAP-ARAP_31.03.2022_00h00	0.00326371	0.0424282	0.00326371	0.00652741	[5]	Group0	20	1	[Dmbt1]
GO:0002863	positive regulation of inflammatory response to antigenic stimulus	GO_ImmuneSystemProcess-EBI-UniProt-GOA-ACAP-ARAP_31.03.2022_00h00	0.0143204	0.0286408	0.0394527	0.0394527	[3, 4]	Group1	4.54545	1	[C3]
GO:0002922	positive regulation of humoral immune response	GO_ImmuneSystemProcess-EBI-UniProt-GOA-ACAP-ARAP_31.03.2022_00h00	0.0156171	0.0156171	0.0394527	0.0394527	[3, 4]	Group1	4.16667	1	[C3]
GO:0001905	activation of membrane attack complex	GO_ImmuneSystemProcess-EBI-UniProt-GOA-ACAP-ARAP_31.03.2022_00h00	0.00391581	0.0469897	0.0394527	0.0394527	[3, 4, 5, 6]	Group1	16.6667	1	[C3]
GO:0006957	complement activation, alternative pathway	GO_ImmuneSystemProcess-EBI-UniProt-GOA-ACAP-ARAP_31.03.2022_00h00	0.0136717	0.0410151	0.0394527	0.0394527	[3, 4, 5, 6]	Group1	4.7619	1	[C3]
GO:0045917	positive regulation of complement activation	GO_ImmuneSystemProcess-EBI-UniProt-GOA-ACAP-ARAP_31.03.2022_00h00	0.00391581	0.0469897	0.0394527	0.0394527	[3, 4, 5, 6, 7]	Group1	16.6667	1	[C3]
GO:0001969	regulation of activation of membrane attack complex	GO_ImmuneSystemProcess-EBI-UniProt-GOA-ACAP-ARAP_31.03.2022_00h00	0.00326371	0.0424282	0.0394527	0.0394527	[4, 5, 6, 7]	Group1	20	1	[C3]
GO:0001970	positive regulation of activation of membrane attack complex	GO_ImmuneSystemProcess-EBI-UniProt-GOA-ACAP-ARAP_31.03.2022_00h00	0.00195886	0.0274241	0.0394527	0.0394527	[4, 5, 6, 7, 8]	Group1	33.3333	1	[C3]

## Sheet: BiologicalProcesses
ID	Term	Ontology Source	Term PValue	Term PValue Corrected with Bonferroni step down	Group PValue	Group PValue Corrected with Bonferroni step down	GOLevels	GOGroups	% Associated Genes	Nr. Genes	Associated Genes Found
GO:0043928	exonucleolytic catabolism of deadenylated mRNA	GO_BiologicalProcess-EBI-UniProt-GOA-ACAP-ARAP_31.03.2022_00h00	0.00129174	0.0167926	0.00573256	0.0171977	[7, 8, 9, 10, 11, 12, 13]	Group0	11.1111	1	[Cnot6]
GO:0010603	regulation of cytoplasmic mRNA processing body assembly	GO_BiologicalProcess-EBI-UniProt-GOA-ACAP-ARAP_31.03.2022_00h00	0.00157864	0.0189437	0.00573256	0.0171977	[5, 6, 7, 8]	Group0	9.09091	1	[Cnot6]
GO:0010606	positive regulation of cytoplasmic mRNA processing body assembly	GO_BiologicalProcess-EBI-UniProt-GOA-ACAP-ARAP_31.03.2022_00h00	0.00129174	0.0167926	0.00573256	0.0171977	[5, 6, 7, 8, 9]	Group0	11.1111	1	[Cnot6]
GO:0033962	P-body assembly	GO_BiologicalProcess-EBI-UniProt-GOA-ACAP-ARAP_31.03.2022_00h00	0.00344217	0.00344217	0.00573256	0.0171977	[7]	Group0	4.16667	1	[Cnot6]
GO:0000291	nuclear-transcribed mRNA catabolic process, exonucleolytic	GO_BiologicalProcess-EBI-UniProt-GOA-ACAP-ARAP_31.03.2022_00h00	0.00258237	0.0180766	0.00573256	0.0171977	[7, 8, 9, 10]	Group0	5.55556	1	[Cnot6]
GO:0070966	nuclear-transcribed mRNA catabolic process, no-go decay	GO_BiologicalProcess-EBI-UniProt-GOA-ACAP-ARAP_31.03.2022_00h00	0.000574245	0.0103364	0.00573256	0.0171977	[7, 8, 9, 10]	Group0	25	1	[Cnot6]
GO:0098543	detection of other organism	GO_BiologicalProcess-EBI-UniProt-GOA-ACAP-ARAP_31.03.2022_00h00	0.00315563	0.00946688	0.00730517	0.0146103	[3, 5]	Group1	4.54545	1	[Dmbt1]
GO:0016045	detection of bacterium	GO_BiologicalProcess-EBI-UniProt-GOA-ACAP-ARAP_31.03.2022_00h00	0.00272571	0.0163542	0.00730517	0.0146103	[4, 6]	Group1	5.26316	1	[Dmbt1]
GO:0032490	detection of molecule of bacterial origin	GO_BiologicalProcess-EBI-UniProt-GOA-ACAP-ARAP_31.03.2022_00h00	0.00172208	0.0189428	0.00730517	0.0146103	[4, 5, 7]	Group1	8.33333	1	[Dmbt1]
GO:0032493	response to bacterial lipoprotein	GO_BiologicalProcess-EBI-UniProt-GOA-ACAP-ARAP_31.03.2022_00h00	0.00114827	0.0160758	0.00730517	0.0146103	[5, 7]	Group1	12.5	1	[Dmbt1]
GO:0001833	inner cell mass cell proliferation	GO_BiologicalProcess-EBI-UniProt-GOA-ACAP-ARAP_31.03.2022_00h00	0.00243902	0.0195122	0.00730517	0.0146103	[3, 4, 5, 9, 10]	Group1	5.88235	1	[Dmbt1]
GO:0042494	detection of bacterial lipoprotein	GO_BiologicalProcess-EBI-UniProt-GOA-ACAP-ARAP_31.03.2022_00h00	0.000717772	0.0122021	0.00730517	0.0146103	[5, 6, 7, 8]	Group1	20	1	[Dmbt1]
GO:0043152	induction of bacterial agglutination	GO_BiologicalProcess-EBI-UniProt-GOA-ACAP-ARAP_31.03.2022_00h00	0.000717772	0.0122021	0.00730517	0.0146103	[6, 7, 8]	Group1	20	1	[Dmbt1]
GO:0097278	complement-dependent cytotoxicity	GO_BiologicalProcess-EBI-UniProt-GOA-ACAP-ARAP_31.03.2022_00h00	0.00172208	0.0189428	0.0219501	0.0219501	[3]	Group2	8.33333	1	[C3]
GO:0008228	opsonization	GO_BiologicalProcess-EBI-UniProt-GOA-ACAP-ARAP_31.03.2022_00h00	0.00272571	0.0163542	0.0219501	0.0219501	[3, 4, 7]	Group2	5.26316	1	[C3]
GO:0002922	positive regulation of humoral immune response	GO_BiologicalProcess-EBI-UniProt-GOA-ACAP-ARAP_31.03.2022_00h00	0.00344217	0.00344217	0.0219501	0.0219501	[4, 5, 6]	Group2	4.16667	1	[C3]
GO:0150146	cell junction disassembly	GO_BiologicalProcess-EBI-UniProt-GOA-ACAP-ARAP_31.03.2022_00h00	0.00315563	0.00946688	0.0219501	0.0219501	[5]	Group2	4.54545	1	[C3]
GO:1903027	regulation of opsonization	GO_BiologicalProcess-EBI-UniProt-GOA-ACAP-ARAP_31.03.2022_00h00	0.00186549	0.0186549	0.0219501	0.0219501	[3, 4, 5, 8]	Group2	7.69231	1	[C3]
GO:1905153	regulation of membrane invagination	GO_BiologicalProcess-EBI-UniProt-GOA-ACAP-ARAP_31.03.2022_00h00	0.00329891	0.00659781	0.0219501	0.0219501	[4, 5, 6]	Group2	4.34783	1	[C3]
GO:0060066	oviduct development	GO_BiologicalProcess-EBI-UniProt-GOA-ACAP-ARAP_31.03.2022_00h00	0.00114827	0.0160758	0.0219501	0.0219501	[4, 5, 6, 7]	Group2	12.5	1	[C3]
GO:0150064	vertebrate eye-specific patterning	GO_BiologicalProcess-EBI-UniProt-GOA-ACAP-ARAP_31.03.2022_00h00	0.000574245	0.0103364	0.0219501	0.0219501	[4, 5, 6, 7]	Group2	25	1	[C3]
GO:1905155	positive regulation of membrane invagination	GO_BiologicalProcess-EBI-UniProt-GOA-ACAP-ARAP_31.03.2022_00h00	0.00258237	0.0180766	0.0219501	0.0219501	[4, 5, 6, 7]	Group2	5.55556	1	[C3]
GO:0001905	activation of membrane attack complex	GO_BiologicalProcess-EBI-UniProt-GOA-ACAP-ARAP_31.03.2022_00h00	0.000861285	0.0137806	0.0219501	0.0219501	[4, 5, 6, 7, 8]	Group2	16.6667	1	[C3]
GO:0002524	hypersensitivity	GO_BiologicalProcess-EBI-UniProt-GOA-ACAP-ARAP_31.03.2022_00h00	0.00286903	0.0143451	0.0219501	0.0219501	[5, 7]	Group2	5	1	[C3]
GO:0002863	positive regulation of inflammatory response to antigenic stimulus	GO_BiologicalProcess-EBI-UniProt-GOA-ACAP-ARAP_31.03.2022_00h00	0.00315563	0.00946688	0.0219501	0.0219501	[4, 5, 6, 7, 8]	Group2	4.54545	1	[C3]
GO:0006957	complement activation, alternative pathway	GO_BiologicalProcess-EBI-UniProt-GOA-ACAP-ARAP_31.03.2022_00h00	0.00301233	0.0120493	0.0219501	0.0219501	[4, 5, 6, 7, 8]	Group2	4.7619	1	[C3]
GO:0035846	oviduct epithelium development	GO_BiologicalProcess-EBI-UniProt-GOA-ACAP-ARAP_31.03.2022_00h00	0.000861285	0.0137806	0.0219501	0.0219501	[4, 5, 6, 7, 8]	Group2	16.6667	1	[C3]
GO:0098883	synapse pruning	GO_BiologicalProcess-EBI-UniProt-GOA-ACAP-ARAP_31.03.2022_00h00	0.00157864	0.0189437	0.0219501	0.0219501	[6]	Group2	9.09091	1	[C3]
GO:1903028	positive regulation of opsonization	GO_BiologicalProcess-EBI-UniProt-GOA-ACAP-ARAP_31.03.2022_00h00	0.00157864	0.0189437	0.0219501	0.0219501	[3, 4, 5, 6, 7, 8, 9]	Group2	9.09091	1	[C3]
GO:2000425	regulation of apoptotic cell clearance	GO_BiologicalProcess-EBI-UniProt-GOA-ACAP-ARAP_31.03.2022_00h00	0.00157864	0.0189437	0.0219501	0.0219501	[5, 6, 7]	Group2	9.09091	1	[C3]
GO:2000427	positive regulation of apoptotic cell clearance	GO_BiologicalProcess-EBI-UniProt-GOA-ACAP-ARAP_31.03.2022_00h00	0.00129174	0.0167926	0.0219501	0.0219501	[4, 5, 6, 7, 8]	Group2	11.1111	1	[C3]
GO:0002445	type II hypersensitivity	GO_BiologicalProcess-EBI-UniProt-GOA-ACAP-ARAP_31.03.2022_00h00	0.00114827	0.0160758	0.0219501	0.0219501	[5, 6, 7, 8]	Group2	12.5	1	[C3]
GO:0045917	positive regulation of complement activation	GO_BiologicalProcess-EBI-UniProt-GOA-ACAP-ARAP_31.03.2022_00h00	0.000861285	0.0137806	0.0219501	0.0219501	[4, 5, 6, 7, 8, 9]	Group2	16.6667	1	[C3]
GO:0060099	regulation of phagocytosis, engulfment	GO_BiologicalProcess-EBI-UniProt-GOA-ACAP-ARAP_31.03.2022_00h00	0.00315563	0.00946688	0.0219501	0.0219501	[5, 6, 7, 8]	Group2	4.54545	1	[C3]
GO:0060100	positive regulation of phagocytosis, engulfment	GO_BiologicalProcess-EBI-UniProt-GOA-ACAP-ARAP_31.03.2022_00h00	0.00258237	0.0180766	0.0219501	0.0219501	[4, 5, 6, 7, 8, 9]	Group2	5.55556	1	[C3]
GO:0001969	regulation of activation of membrane attack complex	GO_BiologicalProcess-EBI-UniProt-GOA-ACAP-ARAP_31.03.2022_00h00	0.000717772	0.0122021	0.0219501	0.0219501	[5, 6, 7, 8, 9]	Group2	20	1	[C3]
GO:0002866	positive regulation of acute inflammatory response to antigenic stimulus	GO_BiologicalProcess-EBI-UniProt-GOA-ACAP-ARAP_31.03.2022_00h00	0.00229566	0.020661	0.0219501	0.0219501	[5, 6, 7, 8, 9]	Group2	6.25	1	[C3]
GO:0030451	regulation of complement activation, alternative pathway	GO_BiologicalProcess-EBI-UniProt-GOA-ACAP-ARAP_31.03.2022_00h00	0.00100478	0.0150718	0.0219501	0.0219501	[5, 6, 7, 8, 9]	Group2	14.2857	1	[C3]
GO:0150062	complement-mediated synapse pruning	GO_BiologicalProcess-EBI-UniProt-GOA-ACAP-ARAP_31.03.2022_00h00	0.000717772	0.0122021	0.0219501	0.0219501	[7]	Group2	20	1	[C3]
GO:0001794	type IIa hypersensitivity	GO_BiologicalProcess-EBI-UniProt-GOA-ACAP-ARAP_31.03.2022_00h00	0.00114827	0.0160758	0.0219501	0.0219501	[6, 7, 8, 9]	Group2	12.5	1	[C3]
GO:0001970	positive regulation of activation of membrane attack complex	GO_BiologicalProcess-EBI-UniProt-GOA-ACAP-ARAP_31.03.2022_00h00	0.000430704	0.00818338	0.0219501	0.0219501	[5, 6, 7, 8, 9, 10]	Group2	33.3333	1	[C3]
GO:0002883	regulation of hypersensitivity	GO_BiologicalProcess-EBI-UniProt-GOA-ACAP-ARAP_31.03.2022_00h00	0.00243902	0.0195122	0.0219501	0.0219501	[6, 7, 8, 9]	Group2	5.88235	1	[C3]
GO:0002885	positive regulation of hypersensitivity	GO_BiologicalProcess-EBI-UniProt-GOA-ACAP-ARAP_31.03.2022_00h00	0.00172208	0.0189428	0.0219501	0.0219501	[6, 7, 8, 9, 10]	Group2	8.33333	1	[C3]
GO:0002892	regulation of type II hypersensitivity	GO_BiologicalProcess-EBI-UniProt-GOA-ACAP-ARAP_31.03.2022_00h00	0.00114827	0.0160758	0.0219501	0.0219501	[6, 7, 8, 9, 10]	Group2	12.5	1	[C3]
GO:0016322	neuron remodeling	GO_BiologicalProcess-EBI-UniProt-GOA-ACAP-ARAP_31.03.2022_00h00	0.00258237	0.0180766	0.0219501	0.0219501	[5, 6, 7, 9, 10, 11]	Group2	5.55556	1	[C3]
GO:0002894	positive regulation of type II hypersensitivity	GO_BiologicalProcess-EBI-UniProt-GOA-ACAP-ARAP_31.03.2022_00h00	0.00114827	0.0160758	0.0219501	0.0219501	[6, 7, 8, 9, 10, 11]	Group2	12.5	1	[C3]
GO:0001796	regulation of type IIa hypersensitivity	GO_BiologicalProcess-EBI-UniProt-GOA-ACAP-ARAP_31.03.2022_00h00	0.00114827	0.0160758	0.0219501	0.0219501	[7, 8, 9, 10, 11]	Group2	12.5	1	[C3]
GO:0001798	positive regulation of type IIa hypersensitivity	GO_BiologicalProcess-EBI-UniProt-GOA-ACAP-ARAP_31.03.2022_00h00	0.00114827	0.0160758	0.0219501	0.0219501	[7, 8, 9, 10, 11, 12]	Group2	12.5	1	[C3]

## Sheet: CellularComponents
ID	Term	Ontology Source	Term PValue	Term PValue Corrected with Bonferroni step down	Group PValue	Group PValue Corrected with Bonferroni step down	GOLevels	GOGroups	% Associated Genes	Nr. Genes	Associated Genes Found
GO:0030014	CCR4-NOT complex	GO_CellularComponent-EBI-UniProt-GOA-ACAP-ARAP_31.03.2022_00h00	0.00228964	0.00457928	0.00228964	0.00457928	[3]	Group0	6.25	1	[Cnot6]
GO:0042589	zymogen granule membrane	GO_CellularComponent-EBI-UniProt-GOA-ACAP-ARAP_31.03.2022_00h00	0.00228964	0.00457928	0.00228964	0.00457928	[5, 6, 7, 8, 9, 10]	Group1	6.25	1	[Dmbt1]
GO:1905286	serine-type peptidase complex	GO_CellularComponent-EBI-UniProt-GOA-ACAP-ARAP_31.03.2022_00h00	0.00329026	0.00329026	0.00329026	0.00329026	[4]	Group2	4.34783	1	[C3]
GO:1905370	serine-type endopeptidase complex	GO_CellularComponent-EBI-UniProt-GOA-ACAP-ARAP_31.03.2022_00h00	0.00329026	0.00329026	0.00329026	0.00329026	[5]	Group2	4.34783	1	[C3]

## Sheet: MolecularFunctions
ID	Term	Ontology Source	Term PValue	Term PValue Corrected with Bonferroni step down	Group PValue	Group PValue Corrected with Bonferroni step down	GOLevels	GOGroups	% Associated Genes	Nr. Genes	Associated Genes Found
GO:0004535	poly(A)-specific ribonuclease activity	GO_MolecularFunction-EBI-UniProt-GOA-ACAP-ARAP_31.03.2022_00h00	0.00234238	0.00234238	0.00234238	0.00468475	[8, 9]	Group0	6.25	1	[Cnot6]
GO:0031714	C5a anaphylatoxin chemotactic receptor binding	GO_MolecularFunction-EBI-UniProt-GOA-ACAP-ARAP_31.03.2022_00h00	0.000292997	0.00117199	0.000292997	0.000878992	[5]	Group1	50	1	[C3]
GO:0031715	C5L2 anaphylatoxin chemotactic receptor binding	GO_MolecularFunction-EBI-UniProt-GOA-ACAP-ARAP_31.03.2022_00h00	0.000292997	0.00117199	0.000292997	0.000878992	[6]	Group1	50	1	[C3]
GO:0070891	lipoteichoic acid binding	GO_MolecularFunction-EBI-UniProt-GOA-ACAP-ARAP_31.03.2022_00h00	0.00117165	0.00234329	0.00248865	0.00248865	[3]	Group2	12.5	1	[Dmbt1]
GO:1904399	heparan sulfate binding	GO_MolecularFunction-EBI-UniProt-GOA-ACAP-ARAP_31.03.2022_00h00	0.00117165	0.00234329	0.00248865	0.00248865	[3, 4]	Group2	12.5	1	[Dmbt1]
GO:0035375	zymogen binding	GO_MolecularFunction-EBI-UniProt-GOA-ACAP-ARAP_31.03.2022_00h00	0.000439475	0.00131842	0.00248865	0.00248865	[4]	Group2	33.3333	1	[Dmbt1]

## Sheet: Reactome
ID	Term	Ontology Source	Term PValue	Term PValue Corrected with Bonferroni step down	Group PValue	Group PValue Corrected with Bonferroni step down	GOLevels	GOGroups	% Associated Genes	Nr. Genes	Associated Genes Found
R-MMU:5683826	Surfactant metabolism	REACTOME_Pathways_31.03.2022	0.00514327	0.0102865	0.00514327	0.0154298	[-1]	Group0	4.7619	1	[Dmbt1]
R-MMU:5687284	DMBT1 binds SFTPD 12mer, SFTPAs	REACTOME_Reactions_31.03.2022	0.000490597	0.00539657	0.00514327	0.0154298	[-1]	Group0	50	1	[Dmbt1]
R-MMU:429947	Deadenylation of mRNA	REACTOME_Pathways_31.03.2022	0.00612093	0.00612093	0.00734211	0.0146842	[-1]	Group1	4	1	[Cnot6]
R-MMU:429955	CCR4-NOT complex deadenylates mRNA	REACTOME_Reactions_31.03.2022	0.00489875	0.0146963	0.00734211	0.0146842	[-1]	Group1	5	1	[Cnot6]
R-MMU:6798044	BTG2 binds CCR4-NOT complex	REACTOME_Reactions_31.03.2022	0.00318601	0.0191161	0.00734211	0.0146842	[-1]	Group1	7.69231	1	[Cnot6]
R-MMU:6804115	TP53 regulates transcription of additional cell cycle genes whose exact role in the p53 pathway remain uncertain	REACTOME_Pathways_31.03.2022	0.00416496	0.0208248	0.00734211	0.0146842	[-1]	Group1	5.88235	1	[Cnot6]
R-MMU:1006143	CD46 binds C3b	REACTOME_Reactions_31.03.2022	0.000490597	0.00539657	0.00783031	0.00783031	[-1]	Group2	50	1	[C3]
R-MMU:166663	Initial triggering of complement	REACTOME_Pathways_31.03.2022	0.0044096	0.0176384	0.00783031	0.00783031	[-1]	Group2	5.55556	1	[C3]
R-MMU:166817	Cleavage of C3 by C3 convertases	REACTOME_Reactions_31.03.2022	0.000981033	0.0088293	0.00783031	0.00783031	[-1]	Group2	25	1	[C3]
R-MMU:173636	Formation of classic pathway C5 convertase	REACTOME_Reactions_31.03.2022	0.000735835	0.00735835	0.00783031	0.00783031	[-1]	Group2	33.3333	1	[C3]
R-MMU:173680	Activation of C5	REACTOME_Reactions_31.03.2022	0.00122619	0.00980953	0.00783031	0.00783031	[-1]	Group2	20	1	[C3]
R-MMU:173736	Alternative complement activation	REACTOME_Pathways_31.03.2022	0.000981033	0.0088293	0.00783031	0.00783031	[-1]	Group2	25	1	[C3]
R-MMU:173739	Spontaneous hydrolysis of C3 thioester	REACTOME_Reactions_31.03.2022	0.000245319	0.00294382	0.00783031	0.00783031	[-1]	Group2	100	1	[C3]
R-MMU:173740	Factor B binds to C3(H2O)	REACTOME_Reactions_31.03.2022	0.000245319	0.00294382	0.00783031	0.00783031	[-1]	Group2	100	1	[C3]
R-MMU:173745	Factor D cleaves C3(H2O)-bound Factor B	REACTOME_Reactions_31.03.2022	0.000735835	0.00735835	0.00783031	0.00783031	[-1]	Group2	33.3333	1	[C3]
R-MMU:173754	Properdin stabilizes C3b:Bb bound to cell surfaces	REACTOME_Reactions_31.03.2022	0.000490597	0.00539657	0.00783031	0.00783031	[-1]	Group2	50	1	[C3]
R-MMU:174551	Formation of alternative pathway C5 convertase	REACTOME_Reactions_31.03.2022	0.000490597	0.00539657	0.00783031	0.00783031	[-1]	Group2	50	1	[C3]
R-MMU:174577	Activation of C3 and C5	REACTOME_Pathways_31.03.2022	0.00122619	0.00980953	0.00783031	0.00783031	[-1]	Group2	20	1	[C3]
R-MMU:183122	Factor D cleaves C3b-bound Factor B	REACTOME_Reactions_31.03.2022	0.000735835	0.00735835	0.00783031	0.00783031	[-1]	Group2	33.3333	1	[C3]
R-MMU:183126	Factor B binds to surface-associated C3b	REACTOME_Reactions_31.03.2022	0.000245319	0.00294382	0.00783031	0.00783031	[-1]	Group2	100	1	[C3]
R-MMU:183130	C3(H2O):Factor Bb cleaves C3 to C3b and C3a	REACTOME_Reactions_31.03.2022	0.000245319	0.00294382	0.00783031	0.00783031	[-1]	Group2	100	1	[C3]
R-MMU:199518	C3d-complexed antigen binds to complement receptor	REACTOME_Reactions_31.03.2022	0.00147131	0.0102992	0.00783031	0.00783031	[-1]	Group2	16.6667	1	[C3]
R-MMU:444647	C3a receptor binds anaphylatoxin C3a	REACTOME_Reactions_31.03.2022	0.000490597	0.00539657	0.00783031	0.00783031	[-1]	Group2	50	1	[C3]
R-MMU:8852809	CPN, CPB2 cleave C3a, C5a	REACTOME_Reactions_31.03.2022	0.00122619	0.00980953	0.00783031	0.00783031	[-1]	Group2	20	1	[C3]
R-MMU:8852874	CR2 binds C3d, C3dg, iC3b	REACTOME_Reactions_31.03.2022	0.000245319	0.00294382	0.00783031	0.00783031	[-1]	Group2	100	1	[C3]
R-MMU:8853252	CR2:C3d,C3dg,iC3b binds CD19:CD81	REACTOME_Reactions_31.03.2022	0.000735835	0.00735835	0.00783031	0.00783031	[-1]	Group2	33.3333	1	[C3]
R-MMU:964811	C5AR2 binds anaphylatoxins and thier desArginated derivatives	REACTOME_Reactions_31.03.2022	0.000735835	0.00735835	0.00783031	0.00783031	[-1]	Group2	33.3333	1	[C3]
R-MMU:976743	Factor I inactivates plasma Factor H-bound C3b	REACTOME_Reactions_31.03.2022	0.000735835	0.00735835	0.00783031	0.00783031	[-1]	Group2	33.3333	1	[C3]
R-MMU:976768	Factor H binds to C3b	REACTOME_Reactions_31.03.2022	0.000490597	0.00539657	0.00783031	0.00783031	[-1]	Group2	50	1	[C3]
R-MMU:976810	Complement factor I binds to extracellular Factor H:C3b	REACTOME_Reactions_31.03.2022	0.000735835	0.00735835	0.00783031	0.00783031	[-1]	Group2	33.3333	1	[C3]
R-MMU:977359	Complement factor I binds to membrane-associated Factor H:C3b	REACTOME_Reactions_31.03.2022	0.000735835	0.00735835	0.00783031	0.00783031	[-1]	Group2	33.3333	1	[C3]
R-MMU:977363	Factor H binds to C3bBb	REACTOME_Reactions_31.03.2022	0.000490597	0.00539657	0.00783031	0.00783031	[-1]	Group2	50	1	[C3]
R-MMU:977371	Factor I inactivates Factor H-boundC3b	REACTOME_Reactions_31.03.2022	0.000735835	0.00735835	0.00783031	0.00783031	[-1]	Group2	33.3333	1	[C3]
R-MMU:977602	Complement factor I binds to MCP, CR1:C4b, C3b	REACTOME_Reactions_31.03.2022	0.000981033	0.0088293	0.00783031	0.00783031	[-1]	Group2	25	1	[C3]
R-MMU:977605	Factor H displaces Bb	REACTOME_Reactions_31.03.2022	0.000490597	0.00539657	0.00783031	0.00783031	[-1]	Group2	50	1	[C3]
R-MMU:977615	Factor I inactivates MCP/CR1-bound C4b/C3b	REACTOME_Reactions_31.03.2022	0.000981033	0.0088293	0.00783031	0.00783031	[-1]	Group2	25	1	[C3]
R-MMU:981539	C3b binds to cell surface	REACTOME_Reactions_31.03.2022	0.000245319	0.00294382	0.00783031	0.00783031	[-1]	Group2	100	1	[C3]
R-MMU:981621	C3 convertases spontaneously dissociate	REACTOME_Reactions_31.03.2022	0.000981033	0.0088293	0.00783031	0.00783031	[-1]	Group2	25	1	[C3]
R-MMU:981728	Factor H binds to membrane-associated C3b	REACTOME_Reactions_31.03.2022	0.000490597	0.00539657	0.00783031	0.00783031	[-1]	Group2	50	1	[C3]
