# Supplementary material for: Immune senescence in aged APP/PS1 mice
Source: NeuroImmune Pharm Ther. 2023 Aug 14;2(3):317–30. doi: 10.1515/nipt-2023-0015 (PMC10659760; doi:10.1515/nipt-2023-0015)
Supplement: Supplementary file 3 — Supplementary Material Details [file j_nipt-2023-0015_suppl_003.xlsx]

## Sheet: Sheet1
		6M		12M		20M
	Gene symbol	Fold regulation	p-value	Fold regulation	p-value	Fold regulation	p-value
A01	APCS	-52.77	0.23039	-2.38	0.418627	-16.1	0.240634
A02	C3	-1.58	0.479946	-1.11	0.667012	-2.53	0.278202
A03	CASP1	-2.03	0.200163	-3.75	0.101194	-1.82	0.25865
A04	CCL2	-1.06	0.791424	3.06	0.188355	-1.05	0.781417
A05	CCL5	-11.92	0.003185	-8.18	0.024204	-1.65	0.078835
A06	CCR4	-2.19	0.330966	1.56	0.582694	-1.29	0.518697
A07	CCR5	-149.26	0.148935	-14.04	0.176942	-75.89	0.150352
A08	CCR6	-15.58	0.034896	-4.61	0.261523	1.24	0.576545
A09	CCR8	-54.63	0.170536	-5.69	0.229508	1.85	0.248638
A10	CD14	-82.81	0.114607	-5.32	0.15904	-43.69	0.11557
A11	CD4	-1.97	0.031183	-1.95	0.092644	-1.39	0.093054
A12	CD40	-3.79	0.645376	1.8	0.438611	-1.93	0.47041
B01	CD40LG	-2.92	0.20156	-2.39	0.258976	-2.01	0.301201
B02	CD80	-16.43	0.222073	-2.53	0.326883	-12.58	0.224962
B03	CD86	-3.08	0.302543	-1.89	0.406095	-3.35	0.292638
B04	CD8A	-1.95	0.190145	1.48	0.407551	-1.66	0.269253
B05	CRP	-19.54	0.215237	-3.03	0.297016	-12.69	0.227665
B06	CSF2	-33.4	0.165366	-2.77	0.271608	-12.32	0.178774
B07	CXCL10	-83.77	0.138308	-4.58	0.201427	-4.82	0.208295
B08	CXCR3	-3.76	0.255078	-1.06	0.669744	-1.78	0.383727
B09	DDX58	-15.91	0.1498	-4.24	0.198639	-5.56	0.181566
B10	FASLG	1.22	0.626087	-1.74	0.160601	-1.41	0.297295
B11	FOXP3	-12.92	0.202806	-1.93	0.432376	-2.82	0.339192
B12	GATA3	-3.74	0.27721	-3.01	0.431892	-7.37	0.221815
C01	HLA-A	-15.26	0.017579	-3.93	0.036502	-6.19	0.048406
C02	HLA-E	-9.77	0.248407	1.03	0.750118	-3.31	0.323282
C03	ICAM1	-1.51	0.066141	2.58	0.14747	1.03	0.833962
C04	IFNA1	-1.49	0.110853	-6.67	0.013973	1.2	0.462015
C05	IFNAR1	-27.57	0.167422	-4.35	0.222818	-10.9	0.182634
C06	IFNB1	2.43	0.010122	1.89	0.087568	1.48	0.012193
C07	IFNG	-67.42	0.220163	-2.56	0.363572	-20.67	0.228185
C08	IFNGR1	-40.18	0.193522	-4.47	0.251729	-15.92	0.205206
C09	IL10	2.03	0.010278	1.46	0.13046	1.35	0.044169
C10	IL13	-36.97	0.21195	-2.55	0.329556	-10.55	0.232074
C11	IL17A	-13.88	0.139043	-1.87	0.33362	-5.63	0.173873
C12	IL18	-27	0.146761	-1.36	0.847512	-8.24	0.168434
D01	IL1A	1.12	0.413505	2.1	0.148799	1.32	0.008043
D02	IL1B	-1.3	0.533894	-1.13	0.724746	-1.46	0.409439
D03	IL1R1	-7.77	0.220344	-4.65	0.255066	-6.09	0.233279
D04	IL2	3.37	0.165254	2.14	0.203093	-1.46	0.266525
D05	IL23A	-54.38	0.12404	-3.52	0.213707	-20.19	0.129544
D06	IL4	-5.13	0.25279	-2.81	0.303717	-6.79	0.255394
D07	IL5	-3.37	0.294668	-4.13	0.238155	-8.47	0.211988
D08	IL6	-2.81	0.076187	-4.46	0.032524	-3.21	0.047674
D09	CXCL8	-91.46	0.106933	-8.97	0.143479	-19.28	0.117408
D10	IRAK1	2.75	0.006873	3.78	0.122487	1.66	0.007944
D11	IRF3	1.23	0.259217	6.31	0.101142	1.01	0.923921
D12	IRF7	1.38	0.575088	2.53	0.17027	1.58	0.338101
E01	ITGAM	1.35	0.229987	2.88	0.150461	1.09	0.454751
E02	JAK2	2.51	0.019878	4.53	0.117585	-1.01	0.916361
E03	LY96	1.96	0.097338	1.54	0.356237	2.06	0.058899
E04	LYZ	-2.18	0.270547	-1.52	0.41778	1.28	0.942853
E05	MAPK1	5.07	0.009485	1.89	0.162819	1.66	0.012151
E06	MAPK8	2.2	0.024511	-1.12	0.560773	1.01	0.983456
E07	MBL2	-16.28	0.062102	-2.81	0.135633	-2.02	0.204744
E08	MPO	-2.45	0.290618	1.42	0.628696	-3.25	0.242761
E09	MX1	-13.35	0.14239	-7.27	0.161798	-3.84	0.199376
E10	MYD88	1.21	0.232757	-2.58	0.007669	-1.26	0.206207
E11	NFKB1	1.67	0.009569	3.06	0.115695	1.28	0.011624
E12	NFKBIA	-1.35	0.059267	1.35	0.069874	1.23	0.265842
F01	NLRP3	1.09	0.552089	-1.12	0.828322	-1.66	0.009273
F02	NOD1	2.02	0.076776	-1.87	0.121236	1.09	0.839507
F03	NOD2	-2.37	0.339832	1.02	0.680605	-3.19	0.273884
F04	RAG1	-17.01	0.174697	-3.43	0.265139	-8.39	0.190613
F05	RORC	1.37	0.321023	1.69	0.280586	-1.55	0.206932
F06	SLC11A1	-1.59	0.273897	-4.35	0.109976	-1.39	0.39932
F07	STAT1	2.79	0.00912	2.81	0.126571	1.05	0.807132
F08	STAT3	1.62	0.048244	2	0.081037	1.51	0.003288
F09	STAT4	-3.41	0.150126	-4.55	0.123605	-1.31	0.42128
F10	STAT6	1.24	0.237889	1.56	0.268378	-1.18	0.466619
F11	TBX21	-8.16	0.085846	-3.38	0.130311	-9.02	0.082618
F12	TICAM1	-1.95	0.028952	-4.69	0.053013	1.08	0.712314
G01	TLR1	-34.5	0.145657	-5.05	0.19175	-3.26	0.272737
G02	TLR2	1.99	0.481588	1.29	0.786062	-1.24	0.525539
G03	TLR3	-13.53	0.001005	-6.7	0.001921	-1.32	0.693485
G04	TLR4	1.05	0.836522	-2.25	0.240774	-3.11	0.176325
G05	TLR5	-2.94	0.281172	-4.71	0.229869	-5.11	0.228545
G06	TLR6	-14.11	0.11015	-4.42	0.1509	-8.83	0.13741
G07	TLR7	-19.72	0.015293	-3.98	0.069618	-3.01	0.204254
G08	TLR8	-29.07	0.275379	-4.28	0.357836	-13.54	0.288113
G09	TLR9	-1.73	0.0754	-6.27	0.01486	-1.53	0.082082
G10	TNF	-12.34	0.198004	-5.55	0.226927	-15.37	0.199431
G11	TRAF6	1.45	0.104447	-8.68	0.037531	1.17	0.306296
G12	TYK2	2.31	0.029599	2.42	0.128409	1.21	0.3019
H01	ACTB	1.26	0.199655	-2.1	0.185722	1.04	0.66641
H02	B2M	-10.33	0.001006	-145.85	0.011368	-1.26	0.390115
H03	GAPDH	-2.02	0.018859	-1.77	0.14672	1.05	0.542865
H04	HPRT1	1.27	0.210132	3.57	0.124171	-1.17	0.176643
H05	RPLP0	1.27	0.00413	1.04	0.402036	1.07	0.395314
