# Supplementary material for: Immune senescence in aged APP/PS1 mice
Source: NeuroImmune Pharm Ther. 2023 Aug 14;2(3):317–30. doi: 10.1515/nipt-2023-0015 (PMC10659760; doi:10.1515/nipt-2023-0015)
Supplement: Supplementary file 4 — Supplementary Material Details [file j_nipt-2023-0015_suppl_004.xlsx]

## Sheet: p value
© 2000-2022 QIAGEN. All rights reserved.
		p value		p value		p value
Canonical Pathways	6M vs 4M non-Tg mice	6M vs 4M non-Tg mice	12M vs 4M non-Tg mice	12M vs 4M non-Tg mice	20M vs 4M non-Tg mice	20M vs 4M non-Tg mice
Neuroinflammation Signaling Pathway	36.9537	1.11261e-37	40.5346	2.92033e-41	32.9018	1.25368e-33
Dendritic Cell Maturation	34.465	3.4275e-35	32.1369	7.29681e-33	28.901	1.2561e-29
Role of Pattern Recognition Receptors in Recognition of Bacteria and Viruses	26.7031	1.98119e-27	30.6144	2.42983e-31	26.8453	1.42804e-27
Th1 Pathway	29.5061	3.1181e-30	27.1398	7.2477e-28	24.9348	1.1619e-25
Role of PKR in Interferon Induction and Antiviral Response	23.5983	2.52203e-24	27.2899	5.13004e-28	21.6922	2.03137e-22
Crosstalk between Dendritic Cells and Natural Killer Cells	20.7616	1.73147e-21	22.7538	1.76261e-23	24.5853	2.59849e-25
Pyroptosis Signaling Pathway	15.7757	1.67614e-16	15.6668	2.15382e-16	17.0342	9.24289e-18
NF-κB Signaling	16.1515	7.0558e-17	16.0094	9.78659e-17	14.3736	4.23098e-15
Wound Healing Signaling Pathway	16.5139	3.06259e-17	14.8218	1.50726e-15	11.8128	1.53897e-12
IL-17A Signaling in Airway Cells	11.042	9.07759e-12	9.20674	6.21242e-10	4.8803	1.31735e-05
OX40 Signaling Pathway	10.6982	2.00355e-11	6.91341	1.22066e-07	7.48472	3.27548e-08
Necroptosis Signaling Pathway	5.34986	4.46826e-06	9.32798	4.69915e-10	5.96564	1.08234e-06
IL-22 Signaling	8.10904	7.77959e-09	6.10009	7.94158e-07	2.82128	0.0015091
B Cell Activating Factor Signaling	6.74893	1.78266e-07	5.04108	9.09743e-06	2.31787	0.00480988
Apoptosis Signaling	4.62068	2.3951e-05	4.57641	2.65211e-05	3.80192	0.000157791
Oncostatin M Signaling	4.8803	1.31735e-05	4.84427	1.43131e-05	2.22321	0.00598117
CNTF Signaling	4.4359	3.66523e-05	4.40017	3.97948e-05	2.00894	0.00979635
IL-3 Signaling	2.67957	0.00209137	3.88987	0.000128864	1.76206	0.017296
NGF Signaling	3.18277	0.000656497	2.11091	0.0077463	1.40369	0.039474

## Sheet: z-score
© 2000-2022 QIAGEN. All rights reserved.
Canonical Pathways	6M vs 4M non-Tg mice	12M vs 4M non-Tg mice	20M vs 4M non-Tg mice
Crosstalk between Dendritic Cells and Natural Killer Cells	-2.714	-2.309	-3.051
Dendritic Cell Maturation	-1.877	-1.279	-2.982
Role of Pattern Recognition Receptors in Recognition of Bacteria and Viruses	-1.291	-2	-2.496
Necroptosis Signaling Pathway	-1.633	-1.667	-2.449
Neuroinflammation Signaling Pathway	-1.347	-1.095	-2.711
Pyroptosis Signaling Pathway	-1.508	-1.508	-2.111
Apoptosis Signaling	-1.342	-1.342	-2
Th1 Pathway	-1.5	-1	-2.138
NF-κB Signaling	-0.535	-1.604	-2.309
IL-22 Signaling	2.236	2	N/A
Role of PKR in Interferon Induction and Antiviral Response	-0.243	-1.606	-2.324
Oncostatin M Signaling	2	2	N/A
CNTF Signaling	2	2	N/A
Wound Healing Signaling Pathway	-0.258	-1.604	-2.111
IL-17A Signaling in Airway Cells	2.121	0.378	1
B Cell Activating Factor Signaling	2	N/A	N/A
IL-3 Signaling	N/A	2	N/A
NGF Signaling	2	N/A	N/A
OX40 Signaling Pathway	2	N/A	N/A
