# Supplementary material for: Immune senescence in aged APP/PS1 mice
Source: NeuroImmune Pharm Ther. 2023 Aug 14;2(3):317–30. doi: 10.1515/nipt-2023-0015 (PMC10659760; doi:10.1515/nipt-2023-0015)
Supplement: Supplementary file 5 — Supplementary Material Details [file j_nipt-2023-0015_suppl_005.xlsx]

## Sheet: Sheet1
		6M		12M		20M
	Gene symbol	Fold regulation	p-value	Fold regulation	p-value	Fold regulation	p-value
A01	APCS	-18.32	0.221006	4.64	0.280214	-1.21	0.673643
A02	C3	-1.04	0.671263	10.25	0.132399	5.31	0.1297
A03	CASP1	-2.51	0.290258	-1.32	0.728687	-1.11	0.823966
A04	CCL2	1.26	0.49517	15.94	0.063802	1.73	0.419152
A05	CCL5	-18.19	0.020242	-9.44	0.028197	-1.4	0.477781
A06	CCR4	-1.21	0.739882	4.56	0.183816	2.43	0.219577
A07	CCR5	-27.83	0.336475	2.83	0.999089	-1.28	0.450644
A08	CCR6	-33.55	0.027334	-10.31	0.036229	-7.88	0.044483
A09	CCR8	-619.52	0.005526	-24.01	0.006998	-36.29	0.006216
A10	CD14	-9.75	0.355775	2.49	0.775119	-1.56	0.427245
A11	CD4	-1.7	0.347287	1.23	0.486727	2.53	0.097291
A12	CD40	-2.1	0.688431	1.43	0.54833	2.35	0.20545
B01	CD40LG	-2.63	0.145226	-1.03	0.818539	-1.87	0.298047
B02	CD80	-4.53	0.361245	2.73	0.990511	1.35	0.922306
B03	CD86	-1.82	0.376906	3.15	0.313976	1.14	0.696338
B04	CD8A	-1.68	0.177084	4.59	0.106997	2.41	0.168152
B05	CRP	-1.53	0.421161	6.67	0.560897	3.16	0.79719
B06	CSF2	-9.88	0.346051	2.83	0.999089	-1.55	0.443298
B07	CXCL10	-7.99	0.351295	2.88	0.9684	-1.34	0.719977
B08	CXCR3	1.6	0.361159	10.88	0.198748	12.48	0.053119
B09	DDX58	-3.69	0.357804	1.39	0.734241	1.22	0.602546
B10	FASLG	1.44	0.422117	1.67	0.427169	-1.14	0.555144
B11	FOXP3	-6.97	0.096055	3.67	0.245763	-1.17	0.794801
B12	GATA3	-1.49	0.426196	3.47	0.745546	1.46	0.863186
C01	HLA-A	-8.64	0.19902	1.41	0.790264	-2.89	0.305049
C02	HLA-E	-1.14	0.465342	4.49	0.79989	3.21	0.673849
C03	ICAM1	1.22	0.513149	11.4	0.102239	2.76	0.344878
C04	IFNA1	-1.52	0.513499	-5.5	0.036666	1.15	0.52386
C05	IFNAR1	-4.14	0.382334	2.56	0.820537	-1.68	0.422277
C06	IFNB1	1.89	0.003532	2.04	0.12265	-1.22	0.844101
C07	IFNG	-17.37	0.267071	4.09	0.369171	-1.33	0.559624
C08	IFNGR1	-5.53	0.360478	2.6	0.842907	1.08	0.473891
C09	IL10	2.09	0.000632	1.71	0.150683	1.5	0.287361
C10	IL13	-9.5	0.332267	3.36	0.744296	1.3	0.905099
C11	IL17A	-4	0.367004	3.01	0.849958	1.28	0.840972
C12	IL18	-14.01	0.131464	5.67	0.215235	-1.42	0.891987
D01	IL1A	-1.2	0.354169	3.03	0.077079	-1.42	0.764174
D02	IL1B	1.31	0.706413	2.61	0.474537	1.96	0.854652
D03	IL1R1	-1.57	0.416943	9.56	0.119474	4.2	0.27422
D04	IL2	2.06	0.11328	3.64	0.107314	-1.41	0.81081
D05	IL23A	-12.11	0.334258	3.03	0.857817	-1.25	0.48539
D06	IL4	-1.62	0.42932	1.72	0.97618	-1.55	0.61533
D07	IL5	-2.38	0.282964	1.63	0.941176	-1.47	0.337232
D08	IL6	-1.45	0.434535	-1.12	0.663929	-3.08	0.361906
D09	CXCL8	-23.72	0.199717	1.29	0.942154	-3.32	0.293881
D10	IRAK1	2.39	0.079175	7.13	0.08636	-1.01	0.639846
D11	IRF3	-1.29	0.480712	18.56	0.138483	1.66	0.401282
D12	IRF7	1.26	0.797812	2.49	0.159956	2.25	0.14396
E01	ITGAM	1.4	0.300167	9.07	0.081137	1.82	0.373555
E02	JAK2	2.29	0.104642	10.61	0.045227	1.24	0.502652
E03	LY96	1.49	0.342335	2.53	0.120413	-1.68	0.949968
E04	LYZ	-2.33	0.039156	1.1	0.736527	3.54	0.050419
E05	MAPK1	3.16	0.000409	2.05	0.026051	-1.47	0.795945
E06	MAPK8	1.09	0.778187	-1.01	0.990618	-1.72	0.454793
E07	MBL2	-8.85	0.180656	2.45	0.495477	-1.22	0.422377
E08	MPO	-2.33	0.142916	3.48	0.170193	-1.39	0.798579
E09	MX1	-3.6	0.338253	-1.99	0.450521	-1.48	0.53098
E10	MYD88	-1.01	0.647094	1.07	0.663043	1.28	0.439637
E11	NFKB1	1.13	0.585308	2.82	0.129066	-1.09	0.93418
E12	NFKBIA	-2.56	0.111316	-1.78	0.222651	-1.59	0.193743
F01	NLRP3	1.69	0.609003	3.97	0.032391	1.94	0.415855
F02	NOD1	1.18	0.47509	-2.67	0.017619	-1.26	0.349486
F03	NOD2	1.56	0.686842	7.23	0.099923	1.5	0.587782
F04	RAG1	-4.96	0.310483	3.98	0.363591	-1.77	0.524244
F05	RORC	2.37	0.070024	5.27	0.052753	2.36	0.309449
F06	SLC11A1	-1.09	0.876537	-2.01	0.164346	2.08	0.198559
F07	STAT1	2.04	0.028851	6.47	0.117702	1.42	0.412055
F08	STAT3	1.98	0.010064	3.93	0.073196	2.14	0.040112
F09	STAT4	-2.3	0.38264	-1.56	0.629134	-1.13	0.804196
F10	STAT6	1.24	0.205261	4.77	0.114879	2.46	0.203842
F11	TBX21	-1.13	0.661999	1.64	0.955249	-1.99	0.403265
F12	TICAM1	-6.43	0.009344	-7.79	0.004838	-2.95	0.162042
G01	TLR1	-21.63	0.07513	-1.12	0.865607	1.34	0.678121
G02	TLR2	8.23	0.048483	19.08	0.140434	8.12	0.192388
G03	TLR3	-16.89	0.021901	-1.97	0.447541	-1.89	0.192317
G04	TLR4	2.61	0.228075	1.73	0.61951	1.86	0.533819
G05	TLR5	-2.08	0.376366	-1.49	0.558282	-2.47	0.35314
G06	TLR6	-8.33	0.322081	1.66	0.876889	-1.22	0.500151
G07	TLR7	-11.75	0.031641	2.44	0.284731	1.11	0.675502
G08	TLR8	-13.35	0.280731	3.98	0.394423	1.66	0.800471
G09	TLR9	-2.41	0.24252	-4.15	0.105737	-1.13	0.932888
G10	TNF	-4.46	0.371907	1.85	0.743995	1.29	0.514698
G11	TRAF6	-2.98	0.279786	-21.2	0.000763	-5.59	0.030062
G12	TYK2	1.01	0.840525	1.92	0.151864	-1.79	0.372953
H01	ACTB	1.23	0.310225	-3.15	0.003645	-1.53	0.357484
H02	B2M	-26.02	0.018051	-681.47	0.013528	-7.94	0.917603
H03	GAPDH	-1.5	0.016177	-2.55	0.001863	-1.14	0.500054
H04	HPRT1	1.55	0.235516	14.5	0.087492	2.74	0.286426
H05	RPLP0	-1.28	0.097469	-1.81	0.008901	-1.57	0.013049
