# Supplementary material for: Immune senescence in aged APP/PS1 mice
Source: NeuroImmune Pharm Ther. 2023 Aug 14;2(3):317–30. doi: 10.1515/nipt-2023-0015 (PMC10659760; doi:10.1515/nipt-2023-0015)
Supplement: Supplementary file 6 — Supplementary Material Details [file j_nipt-2023-0015_suppl_006.xlsx]

## Sheet: p value
© 2000-2022 QIAGEN. All rights reserved.
		p value		p value		p value
Canonical Pathways	6M vs 4M Tg mice	6M vs 4M Tg mice	12M vs 4M Tg mice	12M vs 4M Tg mice	20M vs 4M Tg mice	20M vs 4M Tg mice
Neuroinflammation Signaling Pathway	36.1138	7.69436e-37	40.143	7.19462e-41	33.6966	2.011e-34
TREM1 Signaling	33.6568	2.20385e-34	35.0893	8.14209e-36	27.151	7.06306e-28
Dendritic Cell Maturation	29.0823	8.27324e-30	31.8882	1.29374e-32	32.2573	5.52954e-33
Systemic Lupus Erythematosus In B Cell Signaling Pathway	24.8275	1.48771e-25	25.4079	3.90962e-26	22.2479	5.65029e-23
Role of PKR in Interferon Induction and Antiviral Response	24.1751	6.68205e-25	27.085	8.22217e-28	21.0879	8.16705e-22
Th1 Pathway	23.598	2.52346e-24	24.8522	1.40535e-25	22.1899	6.45794e-23
Crosstalk between Dendritic Cells and Natural Killer Cells	19.0613	8.68393e-20	22.6123	2.44161e-23	17.5037	3.13527e-18
NF-κB Signaling	14.9636	1.08751e-15	15.8707	1.34665e-16	13.9208	1.20019e-14
HMGB1 Signaling	14.2607	5.48667e-15	15.2591	5.50738e-16	14.8084	1.55446e-15
Wound Healing Signaling Pathway	13.8642	1.36696e-14	14.6841	2.06945e-15	14.4616	3.4548e-15
Th2 Pathway	11.2073	6.20505e-12	15.8762	1.32993e-16	13.3553	4.41296e-14
LXR/RXR Activation	13.0291	9.35182e-14	12.5316	2.94013e-13	13.475	3.34986e-14
Differential Regulation of Cytokine Production in Macrophages and T Helper Cells by IL-17A and IL-17F	13.3505	4.46135e-14	10.3202	4.78382e-11	13.6083	2.4642e-14
Acute Phase Response Signaling	11.9097	1.23101e-12	11.3639	4.32625e-12	12.4006	3.97537e-13
IL-17 Signaling	11.6932	2.02698e-12	11.1998	6.31196e-12	12.1357	7.31655e-13
T Cell Receptor Signaling	9.07335	8.44603e-10	11.4717	3.37515e-12	12.5093	3.09518e-13
Differential Regulation of Cytokine Production in Intestinal Epithelial Cells by IL-17A and IL-17F	10.9837	1.03829e-11	10.7449	1.79937e-11	11.1957	6.37203e-12
Hepatic Fibrosis Signaling Pathway	8.75738	1.7483e-09	10.4402	3.62879e-11	11.769	1.70224e-12
IL-13 Signaling Pathway	7.02998	9.33299e-08	9.89976	1.25962e-10	10.634	2.32289e-11
Production of Nitric Oxide and Reactive Oxygen Species in Macrophages	7.48955	3.23926e-08	9.77475	1.67977e-10	9.23188	5.86297e-10
p38 MAPK Signaling	9.01735	9.60835e-10	8.63382	2.3237e-09	6.34752	4.49243e-07
Pulmonary Healing Signaling Pathway	5.82637	1.49151e-06	6.68591	2.06108e-07	8.73989	1.82015e-09
IL-15 Signaling	4.06186	8.67243e-05	8.18926	6.46755e-09	7.19845	6.3321e-08
IL-22 Signaling	4.38313	4.13878e-05	6.0643	8.62379e-07	8.46505	3.4273e-09
STAT3 Pathway	4.33838	4.58795e-05	5.31181	4.87744e-06	7.20794	6.19532e-08
Pulmonary Fibrosis Idiopathic Signaling Pathway	2.622	0.00238784	5.07984	8.32077e-06	6.8813	1.3143e-07
Interferon Signaling	4.01433	9.67539e-05	5.55832	2.76488e-06	4.13625	7.30721e-05
Oncostatin M Signaling	3.46422	0.000343381	4.80901	1.55237e-05	5.15725	6.9622e-06
IL-9 Signaling	3.91213	0.000122424	5.41871	3.81318e-06	4.03384	9.25033e-05
Osteoarthritis Pathway	4.2433	5.71083e-05	5.01194	9.72891e-06	3.42919	0.000372225
GM-CSF Signaling	4.22747	5.9229e-05	4.04603	8.99443e-05	4.38901	4.08312e-05
CNTF Signaling	3.13706	0.000729354	4.36522	4.31301e-05	4.71071	1.94667e-05
Cholecystokinin/Gastrin-mediated Signaling	3.35571	0.000440852	3.17981	0.000660987	4.76018	1.7371e-05
IL-3 Signaling	2.76061	0.00173537	3.85539	0.000139513	4.19662	6.35892e-05
Role of NFAT in Regulation of the Immune Response	3.8121	0.000154133	3.5929	0.00025533	2.92246	0.00119548
Adrenomedullin signaling pathway	2.62105	0.00239307	3.40425	0.000394229	3.81617	0.000152696
IL-15 Production	2.35062	0.00446045	3.30027	0.00050087	3.63502	0.000231729
Sirtuin Signaling Pathway	1.31161	0.0487968	1.88645	0.0129882	1.41302	0.0386349

## Sheet: z-score
© 2000-2022 QIAGEN. All rights reserved.
Canonical Pathways	6M vs 4M Tg mice	12M vs 4M Tg mice	20M vs 4M Tg mice
Th1 Pathway	-2.138	2.138	-1.155
Hepatic Fibrosis Signaling Pathway	0.577	3.207	1.604
Wound Healing Signaling Pathway	-0.832	3.207	-0.832
T Cell Receptor Signaling	-1.667	2.53	-0.632
Crosstalk between Dendritic Cells and Natural Killer Cells	-2.111	2.309	-0.333
TREM1 Signaling	-0.471	2.982	1.291
Systemic Lupus Erythematosus In B Cell Signaling Pathway	-1.342	2.837	-0.471
Neuroinflammation Signaling Pathway	-1.347	2.785	0.408
IL-17 Signaling	-0.632	2.53	-1.265
HMGB1 Signaling	-0.632	2.714	-0.905
Dendritic Cell Maturation	-1.789	2.132	-0.218
NF-κB Signaling	-0.832	2.138	1.155
Osteoarthritis Pathway	-0.447	1.633	2
STAT3 Pathway	1	2.236	-0.816
Differential Regulation of Cytokine Production in Intestinal Epithelial Cells by IL-17A and IL-17F	0.447	2.236	1.342
Pulmonary Fibrosis Idiopathic Signaling Pathway	0.447	2.646	-0.707
LXR/RXR Activation	0.632	-2.53	-0.632
Role of PKR in Interferon Induction and Antiviral Response	-0.728	2.524	0.258
IL-15 Signaling	0	2.646	-0.816
Acute Phase Response Signaling	-0.905	2.111	-0.302
Th2 Pathway	-0.816	2.333	0
Differential Regulation of Cytokine Production in Macrophages and T Helper Cells by IL-17A and IL-17F	0	2.236	0.816
IL-3 Signaling	N/A	2	1
Role of NFAT in Regulation of the Immune Response	-1	2	N/A
GM-CSF Signaling	1	2	0
IL-13 Signaling Pathway	0.816	2.121	0
p38 MAPK Signaling	0	2.121	0.816
Pulmonary Healing Signaling Pathway	0.378	2.121	0.333
Production of Nitric Oxide and Reactive Oxygen Species in Macrophages	0.378	2.333	0
Adrenomedullin signaling pathway	0	2.236	-0.447
Cholecystokinin/Gastrin-mediated Signaling	0	2	-0.447
IL-22 Signaling	N/A	2	-0.447
Sirtuin Signaling Pathway	N/A	-2	N/A
IL-15 Production	N/A	2	0
Oncostatin M Signaling	N/A	2	0
IL-9 Signaling	N/A	2	N/A
CNTF Signaling	N/A	2	0
Interferon Signaling	N/A	2	N/A
