# Supplementary material for: Immune senescence in aged APP/PS1 mice
Source: NeuroImmune Pharm Ther. 2023 Aug 14;2(3):317–30. doi: 10.1515/nipt-2023-0015 (PMC10659760; doi:10.1515/nipt-2023-0015)
Supplement: Supplementary file 8 — Supplementary Material Details [file j_nipt-2023-0015_suppl_008.xlsx]

## Sheet: Data file 7
# background genes	# genes	category	chart color	description	FDR value	genes	network.SUID	nodes.SUID	p-value	PMID	term name	transferred FDR value	year
979	72	GO Biological Process		Immune response	8.28e-77	Ccl2|Fasl|Il4|Irf3|Traf6|Il10|Cd40|Csf2|Il13|Ifnar1|Cd4|C3|Tnf|Mbl2|Il23a|Irf7|Hprt|Il6|Ly96|Casp1|Slc11a1|Apcs|Il1b|Il1a|Il2|Tlr2|Rorc|Nfkb1|Cd40lg|Irak1|Tlr3|Myd88|Ccr8|Ccl5|Ddx58|Il5|Crp|Tlr4|Cxcl10|Nod2|Cxcr3|Il18|Ticam1|Nod1|Cd14|Ifnb1|Tlr1|Tlr7|Tlr6|Ccr4|Ifng|Jak2|Stat1|Cd8a|Rag1|Tlr9|Icam1|Cd86|Stat6|Ifna1|Ccr6|Cd80|Nlrp3|B2m|Gata3|Tlr5|Ccr5|Tlr8|Mx1|Foxp3|Gapdh|Stat3	124	522|483|417|384|306|405|372|393|420|468|381|558|435|540|552|318|543|555|537|528|450|348|378|375|525|444|516|390|327|429|459|300|354|363|471|486|414|312|480|510|447|399|519|507|324|453|423|546|408|330|339|426|495|504|432|321|531|369|396|456|360|357|303|462|501|474|315|498|438|333|342|477	6.42e-81		GO:0006955	7.6082	0
1133	71	GO Biological Process		Defense response	7.58e-71	Ccl2|Fasl|Il4|Irf3|Il10|Cd40|Ifngr1|Il13|Mpo|Ifnar1|Cd4|C3|Tnf|Mbl2|Il23a|Irf7|Il6|Ly96|Casp1|Il17a|Il1r1|Stat4|Slc11a1|Apcs|Il1b|Il1a|Tlr2|Nfkb1|Cd40lg|Irak1|Tlr3|Myd88|Ccl5|Ddx58|Il5|Crp|Tlr4|Cxcl10|Nod2|Cxcr3|Il18|Ticam1|Nod1|Cd14|Ifnb1|Tlr1|Tlr7|Tlr6|Ccr4|Ifng|Jak2|Stat1|Cd8a|Itgam|Tlr9|Icam1|Cd86|Stat6|Lyz1|Ifna1|Ccr6|Nlrp3|B2m|Gata3|Tlr5|Ccr5|Mapk8|Tlr8|Mx1|Gapdh|Stat3	124	522|483|417|384|405|372|489|420|465|468|381|558|435|540|552|318|555|537|528|513|441|387|450|348|378|375|444|390|327|429|459|300|363|471|486|414|312|480|510|447|399|519|507|324|453|423|546|408|330|339|426|495|504|351|321|531|369|396|492|456|360|303|462|501|474|315|366|498|438|342|477	1.18e-74		GO:0006952	7.01203	0
1842	78	GO Biological Process		Immune system process	3.62e-69	Ccl2|Fasl|Il4|Tbx21|Irf3|Traf6|Il10|Cd40|Csf2|Ifngr1|Il13|Mpo|Ifnar1|Cd4|C3|Tnf|Mbl2|Il23a|Irf7|Hprt|Il6|Ly96|Casp1|Il17a|Slc11a1|Apcs|Il1b|Il1a|Il2|Tlr2|Rorc|Nfkb1|Cd40lg|Irak1|Tlr3|Myd88|Ccr8|Ccl5|Ddx58|Il5|Crp|Tlr4|Cxcl10|Nod2|Cxcr3|Il18|Ticam1|Nod1|Cd14|Ifnb1|Tlr1|Tlr7|Tlr6|Ccr4|Ifng|Jak2|Mapk1|Stat1|Cd8a|Itgam|Rag1|Tlr9|Icam1|Cd86|Stat6|Ifna1|Ccr6|Cd80|Nlrp3|B2m|Gata3|Tlr5|Ccr5|Tlr8|Mx1|Foxp…	124	522|483|417|534|384|306|405|372|393|489|420|465|468|381|558|435|540|552|318|543|555|537|528|513|450|348|378|375|525|444|516|390|327|429|459|300|354|363|471|486|414|312|480|510|447|399|519|507|324|453|423|546|408|330|339|426|309|495|504|351|432|321|531|369|396|456|360|357|303|462|501|474|315|498|438|333|342|477	8.42e-73		GO:0002376	6.84413	0
1145	66	GO Biological Process		Response to other organism	7.59e-62	Ccl2|Fasl|Il4|Tbx21|Irf3|Traf6|Il10|Cd40|Ifngr1|Mpo|Nfkbia|Ifnar1|Cd4|C3|Tnf|Mbl2|Il23a|Irf7|Il6|Ly96|Casp1|Il17a|Slc11a1|Apcs|Il1b|Il1a|Tlr2|Nfkb1|Irak1|Tlr3|Myd88|Ccl5|Ddx58|Crp|Tlr4|Cxcl10|Nod2|Il18|Ticam1|Nod1|Cd14|Ifnb1|Tlr1|Tlr7|Tlr6|Ccr4|Ifng|Jak2|Mapk1|Stat1|Cd8a|Tlr9|Cd86|Lyz1|Ifna1|Cd80|Nlrp3|B2m|Gata3|Tlr5|Ccr5|Mapk8|Tlr8|Mx1|Foxp3|Gapdh	124	522|483|417|534|384|306|405|372|489|465|402|468|381|558|435|540|552|318|555|537|528|513|450|348|378|375|444|390|429|459|300|363|471|414|312|480|510|399|519|507|324|453|423|546|408|330|339|426|309|495|504|321|369|492|456|357|303|462|501|474|315|366|498|438|333|342	2.35e-65		GO:0051707	6.11198	0
436	52	GO Biological Process		Positive regulation of cytokine production	1.06e-60	Ccl2|Il4|Irf3|Traf6|Il10|Cd40|Csf2|Ifngr1|Il13|Ifnar1|C3|Tnf|Il23a|Irf7|Il6|Ly96|Casp1|Il17a|Il1r1|Slc11a1|Il1b|Il1a|Il2|Tlr2|Cd40lg|Irak1|Tlr3|Myd88|Ccl5|Ddx58|Tlr4|Nod2|Il18|Ticam1|Nod1|Cd14|Tlr1|Tlr7|Tlr6|Ifng|Jak2|Stat1|Tlr9|Nlrp3|B2m|Gata3|Tlr5|Ccr5|Tlr8|Foxp3|Gapdh|Stat3	124	522|417|384|306|405|372|393|489|420|468|558|435|552|318|555|537|528|513|441|450|378|375|525|444|327|429|459|300|363|471|312|510|399|519|507|324|423|546|408|339|426|495|321|303|462|501|474|315|498|333|342|477	5.77e-64		GO:0001819	5.99747	0
1309	67	GO Biological Process		Interspecies interaction between organisms	3.64e-60	Ccl2|Fasl|Il4|Tbx21|Irf3|Traf6|Il10|Cd40|Ifngr1|Mpo|Nfkbia|Ifnar1|Cd4|C3|Tnf|Mbl2|Il23a|Irf7|Il6|Ly96|Casp1|Il17a|Slc11a1|Apcs|Il1b|Il1a|Tlr2|Nfkb1|Irak1|Tlr3|Myd88|Ccl5|Ddx58|Crp|Tlr4|Cxcl10|Nod2|Il18|Ticam1|Nod1|Cd14|Ifnb1|Tlr1|Tlr7|Tlr6|Ccr4|Ifng|Jak2|Mapk1|Stat1|Cd8a|Tlr9|Icam1|Cd86|Lyz1|Ifna1|Cd80|Nlrp3|B2m|Gata3|Tlr5|Ccr5|Mapk8|Tlr8|Mx1|Foxp3|Gapdh	124	522|483|417|534|384|306|405|372|489|465|402|468|381|558|435|540|552|318|555|537|528|513|450|348|378|375|444|390|429|459|300|363|471|414|312|480|510|399|519|507|324|453|423|546|408|330|339|426|309|495|504|321|531|369|492|456|357|303|462|501|474|315|366|498|438|333|342	2.26e-63		GO:0044419	5.94389	0
698	56	GO Biological Process		Regulation of cytokine production	1.65e-57	Ccl2|Il4|Tbx21|Irf3|Traf6|Il10|Cd40|Csf2|Ifngr1|Il13|Ifnar1|C3|Tnf|Il23a|Irf7|Il6|Ly96|Casp1|Il17a|Il1r1|Slc11a1|Il1b|Il1a|Il2|Tlr2|Nfkb1|Cd40lg|Irak1|Tlr3|Myd88|Ccl5|Ddx58|Crp|Tlr4|Nod2|Il18|Ticam1|Nod1|Cd14|Ifnb1|Tlr1|Tlr7|Tlr6|Ifng|Jak2|Stat1|Tlr9|Nlrp3|B2m|Gata3|Tlr5|Ccr5|Tlr8|Foxp3|Gapdh|Stat3	124	522|417|534|384|306|405|372|393|489|420|468|558|435|552|318|555|537|528|513|441|450|378|375|525|444|390|327|429|459|300|363|471|414|312|510|399|519|507|324|453|423|546|408|339|426|495|321|303|462|501|474|315|498|333|342|477	1.15e-60		GO:0001817	5.67825	0
775	55	GO Biological Process		Defense response to other organism	1.69e-53	Ccl2|Fasl|Il4|Irf3|Il10|Cd40|Ifngr1|Mpo|Ifnar1|Cd4|C3|Tnf|Mbl2|Il23a|Irf7|Il6|Ly96|Casp1|Il17a|Slc11a1|Apcs|Tlr2|Nfkb1|Irak1|Tlr3|Myd88|Ccl5|Ddx58|Crp|Tlr4|Cxcl10|Nod2|Il18|Ticam1|Nod1|Cd14|Ifnb1|Tlr1|Tlr7|Tlr6|Ifng|Jak2|Stat1|Cd8a|Tlr9|Cd86|Lyz1|Ifna1|Nlrp3|B2m|Gata3|Tlr5|Tlr8|Mx1|Gapdh	124	522|483|417|384|405|372|489|465|468|381|558|435|540|552|318|555|537|528|513|450|348|444|390|429|459|300|363|471|414|312|480|510|399|519|507|324|453|423|546|408|339|426|495|504|321|369|492|456|303|462|501|474|498|438|342	1.31e-56		GO:0098542	5.27721	0
2080	70	GO Biological Process		Positive regulation of response to stimulus	5.16e-52	Ccl2|Fasl|Il4|Tbx21|Irf3|Traf6|Il10|Cd40|Csf2|Ifngr1|Il13|Nfkbia|Cd4|C3|Tnf|Mbl2|Il23a|Irf7|Il6|Ly96|Casp1|Il17a|Il1r1|Slc11a1|Apcs|Il1b|Il1a|Il2|Tlr2|Nfkb1|Cd40lg|Irak1|Tlr3|Myd88|Ccl5|Ddx58|Il5|Crp|Tlr4|Cxcl10|Nod2|Cxcr3|Il18|Ticam1|Nod1|Cd14|Ifnb1|Tlr1|Tlr7|Tlr6|Ccr4|Ifng|Jak2|Mapk1|Cd8a|Itgam|Tlr9|Icam1|Cd86|Stat6|Ccr6|Nlrp3|B2m|Gata3|Tlr5|Ccr5|Mapk8|Tlr8|Foxp3|Stat3	124	522|483|417|534|384|306|405|372|393|489|420|402|381|558|435|540|552|318|555|537|528|513|441|450|348|378|375|525|444|390|327|429|459|300|363|471|486|414|312|480|510|447|399|519|507|324|453|423|546|408|330|339|426|309|504|351|321|531|369|396|360|303|462|501|474|315|366|498|333|477	4.4e-55		GO:0048584	5.12874	0
481	48	GO Biological Process		Inflammatory response	6.53e-52	Ccl2|Il4|Cd40|Ifngr1|Il13|C3|Tnf|Il23a|Il6|Ly96|Casp1|Il17a|Il1r1|Slc11a1|Il1b|Il1a|Tlr2|Nfkb1|Cd40lg|Tlr3|Myd88|Ccl5|Il5|Crp|Tlr4|Cxcl10|Nod2|Cxcr3|Il18|Ticam1|Cd14|Tlr1|Tlr7|Tlr6|Ccr4|Ifng|Jak2|Itgam|Tlr9|Icam1|Ccr6|Nlrp3|Gata3|Tlr5|Ccr5|Mapk8|Tlr8|Stat3	124	522|417|372|489|420|558|435|552|555|537|528|513|441|450|378|375|444|390|327|459|300|363|486|414|312|480|510|447|399|519|324|423|546|408|330|339|426|351|321|531|360|303|501|474|315|366|498|477	6.08e-55		GO:0006954	5.11851	0
2199	70	GO Biological Process		Response to external stimulus	1.82e-50	Ccl2|Fasl|Il4|Tbx21|Irf3|Traf6|Il10|Cd40|Ifngr1|Mpo|Nfkbia|Ifnar1|Cd4|C3|Tnf|Mbl2|Il23a|Irf7|Il6|Ly96|Casp1|Il17a|Slc11a1|Apcs|Il1b|Il1a|Tlr2|Nfkb1|Irak1|Tlr3|Myd88|Ccr8|Ccl5|Ddx58|Crp|Tlr4|Cxcl10|Nod2|Cxcr3|Il18|Ticam1|Nod1|Cd14|Ifnb1|Tlr1|Tlr7|Tlr6|Ccr4|Ifng|Jak2|Mapk1|Stat1|Cd8a|Itgam|Tlr9|Cd86|Lyz1|Ifna1|Ccr6|Cd80|Nlrp3|B2m|Gata3|Tlr5|Ccr5|Mapk8|Tlr8|Mx1|Foxp3|Gapdh	124	522|483|417|534|384|306|405|372|489|465|402|468|381|558|435|540|552|318|555|537|528|513|450|348|378|375|444|390|429|459|300|354|363|471|414|312|480|510|447|399|519|507|324|453|423|546|408|330|339|426|309|495|504|351|321|369|492|456|360|357|303|462|501|474|315|366|498|438|333|342	1.84e-53		GO:0009605	4.97399	0
815	53	GO Biological Process		Positive regulation of immune system process	2.61e-49	Ccl2|Il4|Tbx21|Irf3|Traf6|Il10|Cd40|Il13|Cd4|C3|Tnf|Mbl2|Il23a|Irf7|Il6|Il17a|Il1r1|Slc11a1|Apcs|Il1b|Il1a|Il2|Tlr2|Cd40lg|Myd88|Ccl5|Ddx58|Il5|Crp|Tlr4|Cxcl10|Nod2|Il18|Ticam1|Nod1|Tlr6|Ifng|Mapk1|Stat1|Itgam|Rag1|Tlr9|Icam1|Cd86|Stat6|Ccr6|Cd80|Nlrp3|B2m|Gata3|Tlr8|Foxp3|Stat3	124	522|417|534|384|306|405|372|420|381|558|435|540|552|318|555|513|441|450|348|378|375|525|444|327|300|363|471|486|414|312|480|510|399|519|507|408|339|309|495|351|432|321|531|369|396|360|357|303|462|501|498|333|477	2.84e-52		GO:0002684	4.85834	0
660	50	GO Biological Process		Response to bacterium	5.29e-49	Ccl2|Fasl|Irf3|Traf6|Il10|Cd40|Mpo|Nfkbia|Ifnar1|Cd4|C3|Tnf|Mbl2|Il23a|Il6|Ly96|Casp1|Slc11a1|Il1b|Il1a|Tlr2|Nfkb1|Irak1|Myd88|Ccl5|Tlr4|Cxcl10|Nod2|Il18|Ticam1|Nod1|Cd14|Ifnb1|Tlr1|Tlr6|Ccr4|Ifng|Jak2|Mapk1|Stat1|Tlr9|Cd86|Lyz1|Ifna1|Cd80|Nlrp3|B2m|Tlr5|Ccr5|Mapk8	124	522|483|384|306|405|372|465|402|468|381|558|435|540|552|555|537|528|450|378|375|444|390|429|300|363|312|480|510|399|519|507|324|453|423|408|330|339|426|309|495|321|369|492|456|357|303|462|474|315|366	6.16e-52		GO:0009617	4.82765	0
1252	59	GO Biological Process		Regulation of immune system process	8.77e-49	Ccl2|Il4|Tbx21|Irf3|Traf6|Il10|Cd40|Il13|Nfkbia|Cd4|C3|Tnf|Mbl2|Il23a|Irf7|Il6|Il17a|Il1r1|Slc11a1|Apcs|Il1b|Il1a|Il2|Tlr2|Rorc|Cd40lg|Tlr3|Myd88|Ccl5|Ddx58|Il5|Crp|Tlr4|Cxcl10|Nod2|Cxcr3|Il18|Ticam1|Nod1|Ifnb1|Tlr6|Ifng|Mapk1|Stat1|Itgam|Rag1|Tlr9|Icam1|Cd86|Stat6|Ifna1|Ccr6|Cd80|Nlrp3|B2m|Gata3|Tlr8|Foxp3|Stat3	124	522|417|534|384|306|405|372|420|402|381|558|435|540|552|318|555|513|441|450|348|378|375|525|444|516|327|459|300|363|471|486|414|312|480|510|447|399|519|507|453|408|339|309|495|351|432|321|531|369|396|456|360|357|303|462|501|498|333|477	1.09e-51		GO:0002682	4.8057	0
3045	74	GO Biological Process		Response to stress	5.73e-47	Ccl2|Fasl|Il4|Irf3|Traf6|Il10|Cd40|Ifngr1|Il13|Mpo|Ifnar1|Cd4|C3|Tnf|Mbl2|Il23a|Irf7|Il6|Ly96|Casp1|Il17a|Il1r1|Stat4|Slc11a1|Apcs|Il1b|Il1a|Tlr2|Nfkb1|Cd40lg|Irak1|Tlr3|Myd88|Ccl5|Ddx58|Il5|Crp|Tlr4|Cxcl10|Nod2|Cxcr3|Il18|Ticam1|Nod1|Cd14|Ifnb1|Tlr1|Tlr7|Tlr6|Ccr4|Ifng|Jak2|Mapk1|Stat1|Cd8a|Itgam|Tlr9|Icam1|H13|Cd86|Stat6|Lyz1|Ifna1|Ccr6|Nlrp3|B2m|Gata3|Tlr5|Ccr5|Mapk8|Tlr8|Mx1|Gapdh|Stat3	124	522|483|417|384|306|405|372|489|420|465|468|381|558|435|540|552|318|555|537|528|513|441|387|450|348|378|375|444|390|327|429|459|300|363|471|486|414|312|480|510|447|399|519|507|324|453|423|546|408|330|339|426|309|495|504|351|321|531|411|369|396|492|456|360|303|462|501|474|315|366|498|438|342|477	7.56e-50		GO:0006950	4.62418	0
599	47	GO Biological Process		Cell activation	3.35e-46	Il4|Tbx21|Traf6|Cd40|Csf2|Ifngr1|Il13|Ifnar1|Cd4|Tnf|Il23a|Hprt|Il6|Casp1|Il17a|Slc11a1|Il1b|Il2|Tlr2|Rorc|Cd40lg|Tlr3|Ccl5|Tlr4|Cxcl10|Il18|Ticam1|Ifnb1|Tlr1|Tlr7|Tlr6|Ifng|Jak2|Cd8a|Itgam|Rag1|Tlr9|Icam1|Cd86|Stat6|Ifna1|Ccr6|B2m|Gata3|Tlr8|Foxp3|Stat3	124	417|534|306|372|393|489|420|468|381|435|552|543|555|528|513|450|378|525|444|516|327|459|363|312|480|399|519|453|423|546|408|339|426|504|351|432|321|531|369|396|456|360|462|501|498|333|477	4.68e-49		GO:0001775	4.5475	0
197	36	GO Biological Process		Cellular response to molecule of bacterial origin	5.98e-46	Ccl2|Irf3|Traf6|Il10|Cd40|Nfkbia|Tnf|Il6|Ly96|Casp1|Il1b|Il1a|Tlr2|Nfkb1|Irak1|Myd88|Ccl5|Tlr4|Cxcl10|Nod2|Il18|Ticam1|Cd14|Tlr1|Tlr6|Ifng|Jak2|Mapk1|Stat1|Tlr9|Cd86|Cd80|Nlrp3|B2m|Ccr5|Mapk8	124	522|384|306|405|372|402|435|555|537|528|378|375|444|390|429|300|363|312|480|510|399|519|324|423|408|339|426|309|495|321|369|357|303|462|315|366	8.81e-49		GO:0071219	4.52233	0
1902	64	GO Biological Process		Positive regulation of multicellular organismal process	1.06e-45	Ccl2|Il4|Tbx21|Irf3|Traf6|Il10|Cd40|Csf2|Ifngr1|Il13|Ifnar1|Cd4|C3|Tnf|Il23a|Irf7|Il6|Ly96|Casp1|Il17a|Il1r1|Slc11a1|Il1b|Il1a|Il2|Tlr2|Cd40lg|Irak1|Tlr3|Myd88|Ccl5|Ddx58|Il5|Crp|Tlr4|Nod2|Cxcr3|Il18|Ticam1|Nod1|Cd14|Tlr1|Tlr7|Tlr6|Ifng|Jak2|Mapk1|Stat1|Itgam|Rag1|Tlr9|Icam1|Stat6|Ccr6|Nlrp3|B2m|Gata3|Tlr5|Ccr5|Mapk8|Tlr8|Foxp3|Gapdh|Stat3	124	522|417|534|384|306|405|372|393|489|420|468|381|558|435|552|318|555|537|528|513|441|450|378|375|525|444|327|429|459|300|363|471|486|414|312|510|447|399|519|507|324|423|546|408|339|426|309|495|351|432|321|531|396|360|303|462|501|474|315|366|498|333|342|477	1.64e-48		GO:0051240	4.49747	0
435	43	GO Biological Process		Immune effector process	1.21e-45	Il4|Irf3|Cd40|Ifngr1|Mpo|Ifnar1|C3|Mbl2|Il23a|Irf7|Hprt|Il6|Slc11a1|Apcs|Il2|Rorc|Cd40lg|Tlr3|Myd88|Ddx58|Crp|Tlr4|Cxcl10|Nod2|Il18|Ticam1|Ifnb1|Tlr7|Ifng|Stat1|Cd8a|Tlr9|Icam1|Cd86|Stat6|Ifna1|Ccr6|Nlrp3|Gata3|Tlr8|Mx1|Foxp3|Stat3	124	417|384|372|489|465|468|558|540|552|318|543|555|450|348|525|516|327|459|300|471|414|312|480|510|399|519|453|546|339|495|504|321|531|369|396|456|360|303|501|498|438|333|477	1.97e-48		GO:0002252	4.49172	0
337	40	GO Biological Process		Response to molecule of bacterial origin	6.24e-45	Ccl2|Fasl|Irf3|Traf6|Il10|Cd40|Mpo|Nfkbia|Ifnar1|Tnf|Il6|Ly96|Casp1|Slc11a1|Il1b|Il1a|Tlr2|Nfkb1|Irak1|Myd88|Ccl5|Tlr4|Cxcl10|Nod2|Il18|Ticam1|Cd14|Tlr1|Tlr6|Ifng|Jak2|Mapk1|Stat1|Tlr9|Cd86|Cd80|Nlrp3|B2m|Ccr5|Mapk8	124	522|483|384|306|405|372|465|402|468|435|555|537|528|450|378|375|444|390|429|300|363|312|480|510|399|519|324|423|408|339|426|309|495|321|369|357|303|462|315|366	1.07e-47		GO:0002237	4.42048	0
1987	64	GO Biological Process		Cellular response to organic substance	1.31e-44	Ccl2|Fasl|Tbx21|Irf3|Traf6|Il10|Cd40|Csf2|Ifngr1|Il13|Nfkbia|Ifnar1|Cd4|Tnf|Irf7|Il6|Ly96|Casp1|Il17a|Il1r1|Stat4|Il1b|Il1a|Tlr2|Rorc|Nfkb1|Irak1|Tlr3|Myd88|Ccr8|Ccl5|Ddx58|Il5|Tlr4|Cxcl10|Nod2|Cxcr3|Il18|Ticam1|Nod1|Cd14|Ifnb1|Tlr6|Ccr4|Ifng|Jak2|Mapk1|Stat1|Tlr9|Icam1|Rplp0|Cd86|Stat6|Ifna1|Ccr6|Cd80|Actb|Nlrp3|B2m|Gata3|Ccr5|Mapk8|Gapdh|Stat3	124	522|483|534|384|306|405|372|393|489|420|402|468|381|435|318|555|537|528|513|441|387|378|375|444|516|390|429|459|300|354|363|471|486|312|480|510|447|399|519|507|324|453|408|330|339|426|309|495|321|531|549|369|396|456|360|357|345|303|462|501|315|366|342|477	2.34e-47		GO:0071310	4.38827	0
511	44	GO Biological Process		Leukocyte activation	1.75e-44	Il4|Tbx21|Traf6|Cd40|Csf2|Ifngr1|Il13|Ifnar1|Cd4|Tnf|Il23a|Hprt|Il6|Casp1|Slc11a1|Il2|Tlr2|Rorc|Cd40lg|Tlr3|Ccl5|Tlr4|Il18|Ticam1|Ifnb1|Tlr1|Tlr7|Tlr6|Ifng|Jak2|Cd8a|Itgam|Rag1|Tlr9|Icam1|Cd86|Stat6|Ifna1|Ccr6|B2m|Gata3|Tlr8|Foxp3|Stat3	124	417|534|306|372|393|489|420|468|381|435|552|543|555|528|450|525|444|516|327|459|363|312|399|519|453|423|546|408|339|426|504|351|432|321|531|369|396|456|360|462|501|498|333|477	3.27e-47		GO:0045321	4.3757	0
2742	70	GO Biological Process		Response to organic substance	2.35e-44	Ccl2|Fasl|Tbx21|Irf3|Traf6|Il10|Cd40|Csf2|Ifngr1|Il13|Mpo|Nfkbia|Ifnar1|Cd4|Tnf|Irf7|Hprt|Il6|Ly96|Casp1|Il17a|Il1r1|Stat4|Slc11a1|Il1b|Il1a|Il2|Tlr2|Rorc|Nfkb1|Irak1|Tlr3|Myd88|Ccr8|Ccl5|Ddx58|Il5|Tlr4|Cxcl10|Nod2|Cxcr3|Il18|Ticam1|Nod1|Cd14|Ifnb1|Tlr1|Tlr6|Ccr4|Ifng|Jak2|Mapk1|Stat1|Tlr9|Icam1|Rplp0|H13|Cd86|Stat6|Ifna1|Ccr6|Cd80|Actb|Nlrp3|B2m|Gata3|Ccr5|Mapk8|Gapdh|Stat3	124	522|483|534|384|306|405|372|393|489|420|465|402|468|381|435|318|543|555|537|528|513|441|387|450|378|375|525|444|516|390|429|459|300|354|363|471|486|312|480|510|447|399|519|507|324|453|423|408|330|339|426|309|495|321|531|549|411|369|396|456|360|357|345|303|462|501|315|366|342|477	4.74e-47		GO:0010033	4.36289	0
698	47	GO Biological Process		Cellular response to cytokine stimulus	1.92e-43	Ccl2|Fasl|Irf3|Traf6|Cd40|Csf2|Ifngr1|Il13|Nfkbia|Ifnar1|Cd4|Tnf|Irf7|Il6|Casp1|Il17a|Il1r1|Stat4|Il1b|Il1a|Tlr2|Nfkb1|Irak1|Tlr3|Myd88|Ccr8|Ccl5|Il5|Tlr4|Cxcl10|Cxcr3|Il18|Ifnb1|Ccr4|Ifng|Jak2|Mapk1|Stat1|Icam1|Rplp0|Stat6|Ifna1|Ccr6|Gata3|Ccr5|Gapdh|Stat3	124	522|483|384|306|372|393|489|420|402|468|381|435|318|555|528|513|441|387|378|375|444|390|429|459|300|354|363|486|312|480|447|399|453|330|339|426|309|495|531|549|396|456|360|501|315|342|477	4.01e-46		GO:0071345	4.27167	0
818	49	GO Biological Process		Response to cytokine	2.24e-43	Ccl2|Fasl|Irf3|Traf6|Cd40|Csf2|Ifngr1|Il13|Nfkbia|Ifnar1|Cd4|Tnf|Irf7|Il6|Casp1|Il17a|Il1r1|Stat4|Slc11a1|Il1b|Il1a|Tlr2|Nfkb1|Irak1|Tlr3|Myd88|Ccr8|Ccl5|Il5|Tlr4|Cxcl10|Cxcr3|Il18|Cd14|Ifnb1|Ccr4|Ifng|Jak2|Mapk1|Stat1|Icam1|Rplp0|Stat6|Ifna1|Ccr6|Gata3|Ccr5|Gapdh|Stat3	124	522|483|384|306|372|393|489|420|402|468|381|435|318|555|528|513|441|387|450|378|375|444|390|429|459|300|354|363|486|312|480|447|399|324|453|330|339|426|309|495|531|549|396|456|360|501|315|342|477	4.87e-46		GO:0034097	4.26498	0
558	44	GO Biological Process		Innate immune response	5.45e-43	Ccl2|Fasl|Il4|Irf3|Cd40|Ifnar1|C3|Mbl2|Il23a|Irf7|Ly96|Casp1|Slc11a1|Apcs|Tlr2|Nfkb1|Irak1|Tlr3|Myd88|Ccl5|Ddx58|Crp|Tlr4|Nod2|Il18|Ticam1|Nod1|Cd14|Ifnb1|Tlr1|Tlr7|Tlr6|Ifng|Jak2|Stat1|Tlr9|Ifna1|Nlrp3|B2m|Gata3|Tlr5|Tlr8|Mx1|Gapdh	124	522|483|417|384|372|468|558|540|552|318|537|528|450|348|444|390|429|459|300|363|471|414|312|510|399|519|507|324|453|423|546|408|339|426|495|321|456|303|462|501|474|498|438|342	1.23e-45		GO:0045087	4.22636	0
3205	72	GO Biological Process		Regulation of multicellular organismal process	1.06e-42	Ccl2|Fasl|Il4|Tbx21|Irf3|Traf6|Il10|Cd40|Csf2|Ifngr1|Il13|Nfkbia|Ifnar1|Cd4|C3|Tnf|Il23a|Irf7|Il6|Ly96|Casp1|Il17a|Il1r1|Slc11a1|Apcs|Il1b|Il1a|Il2|Tlr2|Rorc|Nfkb1|Cd40lg|Irak1|Tlr3|Myd88|Ccl5|Ddx58|Il5|Crp|Tlr4|Cxcl10|Nod2|Cxcr3|Il18|Ticam1|Nod1|Cd14|Ifnb1|Tlr1|Tlr7|Tlr6|Ifng|Jak2|Mapk1|Stat1|Itgam|Rag1|Tlr9|Icam1|Cd86|Stat6|Ccr6|Nlrp3|B2m|Gata3|Tlr5|Ccr5|Mapk8|Tlr8|Foxp3|Gapdh|Stat3	124	522|483|417|534|384|306|405|372|393|489|420|402|468|381|558|435|552|318|555|537|528|513|441|450|348|378|375|525|444|516|390|327|429|459|300|363|471|486|414|312|480|510|447|399|519|507|324|453|423|546|408|339|426|309|495|351|432|321|531|369|396|360|303|462|501|474|315|366|498|333|342|477	2.46e-45		GO:0051239	4.19747	0
2269	65	GO Biological Process		Positive regulation of gene expression	1.27e-42	Ccl2|Il4|Tbx21|Irf3|Traf6|Il10|Cd40|Csf2|Ifngr1|Il13|Nfkbia|Ifnar1|Cd4|C3|Tnf|Il23a|Irf7|Il6|Ly96|Casp1|Il17a|Il1r1|Stat4|Slc11a1|Il1b|Il1a|Il2|Tlr2|Rorc|Nfkb1|Cd40lg|Irak1|Tlr3|Myd88|Ccl5|Ddx58|Il5|Crp|Tlr4|Nod2|Cxcr3|Il18|Ticam1|Nod1|Cd14|Ifnb1|Tlr1|Tlr7|Tlr6|Ifng|Jak2|Mapk1|Stat1|Tlr9|Stat6|Nlrp3|B2m|Gata3|Tlr5|Ccr5|Mapk8|Tlr8|Foxp3|Gapdh|Stat3	124	522|417|534|384|306|405|372|393|489|420|402|468|381|558|435|552|318|555|537|528|513|441|387|450|378|375|525|444|516|390|327|429|459|300|363|471|486|414|312|510|447|399|519|507|324|453|423|546|408|339|426|309|495|321|396|303|462|501|474|315|366|498|333|342|477	3.04e-45		GO:0010628	4.18962	0
2535	67	GO Biological Process		Cellular response to chemical stimulus	2.06e-42	Ccl2|Fasl|Tbx21|Irf3|Traf6|Il10|Cd40|Csf2|Ifngr1|Il13|Mpo|Nfkbia|Ifnar1|Cd4|Tnf|Irf7|Il6|Ly96|Casp1|Il17a|Il1r1|Stat4|Il1b|Il1a|Tlr2|Rorc|Nfkb1|Irak1|Tlr3|Myd88|Ccr8|Ccl5|Ddx58|Il5|Crp|Tlr4|Cxcl10|Nod2|Cxcr3|Il18|Ticam1|Nod1|Cd14|Ifnb1|Tlr6|Ccr4|Ifng|Jak2|Mapk1|Stat1|Itgam|Tlr9|Icam1|Rplp0|Cd86|Stat6|Ifna1|Ccr6|Cd80|Actb|Nlrp3|B2m|Gata3|Ccr5|Mapk8|Gapdh|Stat3	124	522|483|534|384|306|405|372|393|489|420|465|402|468|381|435|318|555|537|528|513|441|387|378|375|444|516|390|429|459|300|354|363|471|486|414|312|480|510|447|399|519|507|324|453|408|330|339|426|309|495|351|321|531|549|369|396|456|360|357|345|303|462|501|315|366|342|477	5.11e-45		GO:0070887	4.16861	0
6908	87	GO Biological Process		Response to stimulus	8.07e-42	Ccl2|Fasl|Il4|Tyk2|Tbx21|Irf3|Traf6|Il10|Cd40|Csf2|Ifngr1|Il13|Mpo|Nfkbia|Ifnar1|Cd4|C3|Tnf|Mbl2|Il23a|Irf7|Hprt|Il6|Ly96|Casp1|Il17a|Il1r1|Stat4|Slc11a1|Apcs|Il1b|Il1a|Il2|Tlr2|Rorc|Nfkb1|Cd40lg|Irak1|Tlr3|Myd88|Ccr8|Ccl5|Ddx58|Il5|Crp|Tlr4|Cxcl10|Nod2|Cxcr3|Il18|Ticam1|Nod1|Cd14|Ifnb1|Tlr1|Tlr7|Tlr6|Ccr4|Ifng|Jak2|Mapk1|Stat1|Cd8a|Itgam|Rag1|Tlr9|Icam1|Rplp0|H13|Cd86|Stat6|Lyz1|Ifna1|Ccr6|Cd80|…	124	522|483|417|336|534|384|306|405|372|393|489|420|465|402|468|381|558|435|540|552|318|543|555|537|528|513|441|387|450|348|378|375|525|444|516|390|327|429|459|300|354|363|471|486|414|312|480|510|447|399|519|507|324|453|423|546|408|330|339|426|309|495|504|351|432|321|531|549|411|369|396|492|456|360|357|345|303|462|501|474|315|366|498|438|333|342|477	2.06e-44		GO:0050896	4.10931	0
188	33	GO Biological Process		Cellular response to lipopolysaccharide	2e-41	Ccl2|Irf3|Traf6|Il10|Cd40|Nfkbia|Tnf|Il6|Ly96|Casp1|Il1b|Il1a|Nfkb1|Irak1|Myd88|Ccl5|Tlr4|Cxcl10|Nod2|Il18|Ticam1|Cd14|Ifng|Jak2|Mapk1|Stat1|Tlr9|Cd86|Cd80|Nlrp3|B2m|Ccr5|Mapk8	124	522|384|306|405|372|402|435|555|537|528|378|375|390|429|300|363|312|480|510|399|519|324|339|426|309|495|321|369|357|303|462|315|366	5.28e-44		GO:0071222	4.0699	0
320	37	GO Biological Process		Response to lipopolysaccharide	6.52e-41	Ccl2|Fasl|Irf3|Traf6|Il10|Cd40|Mpo|Nfkbia|Ifnar1|Tnf|Il6|Ly96|Casp1|Slc11a1|Il1b|Il1a|Nfkb1|Irak1|Myd88|Ccl5|Tlr4|Cxcl10|Nod2|Il18|Ticam1|Cd14|Ifng|Jak2|Mapk1|Stat1|Tlr9|Cd86|Cd80|Nlrp3|B2m|Ccr5|Mapk8	124	522|483|384|306|405|372|465|402|468|435|555|537|528|450|378|375|390|429|300|363|312|480|510|399|519|324|339|426|309|495|321|369|357|303|462|315|366	1.77e-43		GO:0032496	4.01858	0
3651	73	GO Biological Process		Regulation of response to stimulus	2.75e-40	Ccl2|Fasl|Il4|Tbx21|Irf3|Traf6|Il10|Cd40|Csf2|Ifngr1|Il13|Nfkbia|Cd4|C3|Tnf|Mbl2|Il23a|Irf7|Il6|Ly96|Casp1|Il17a|Il1r1|Slc11a1|Apcs|Il1b|Il1a|Il2|Tlr2|Nfkb1|Cd40lg|Irak1|Tlr3|Myd88|Ccl5|Ddx58|Il5|Crp|Tlr4|Cxcl10|Nod2|Cxcr3|Il18|Ticam1|Nod1|Cd14|Ifnb1|Tlr1|Tlr7|Tlr6|Ccr4|Ifng|Jak2|Mapk1|Stat1|Cd8a|Itgam|Rag1|Tlr9|Icam1|Cd86|Stat6|Ifna1|Ccr6|Nlrp3|B2m|Gata3|Tlr5|Ccr5|Mapk8|Tlr8|Foxp3|Stat3	124	522|483|417|534|384|306|405|372|393|489|420|402|381|558|435|540|552|318|555|537|528|513|441|450|348|378|375|525|444|390|327|429|459|300|363|471|486|414|312|480|510|447|399|519|507|324|453|423|546|408|330|339|426|309|495|504|351|432|321|531|369|396|456|360|303|462|501|474|315|366|498|333|477	7.68e-43		GO:0048583	3.95607	0
5497	81	GO Biological Process		Cellular response to stimulus	6.8e-39	Ccl2|Fasl|Il4|Tyk2|Tbx21|Irf3|Traf6|Il10|Cd40|Csf2|Ifngr1|Il13|Mpo|Nfkbia|Ifnar1|Cd4|C3|Tnf|Il23a|Irf7|Il6|Ly96|Casp1|Il17a|Il1r1|Stat4|Slc11a1|Il1b|Il1a|Il2|Tlr2|Rorc|Nfkb1|Cd40lg|Irak1|Tlr3|Myd88|Ccr8|Ccl5|Ddx58|Il5|Crp|Tlr4|Cxcl10|Nod2|Cxcr3|Il18|Ticam1|Nod1|Cd14|Ifnb1|Tlr1|Tlr7|Tlr6|Ccr4|Ifng|Jak2|Mapk1|Stat1|Cd8a|Itgam|Tlr9|Icam1|Rplp0|H13|Cd86|Stat6|Ifna1|Ccr6|Cd80|Actb|Nlrp3|B2m|Gata3|Tlr5…	124	522|483|417|336|534|384|306|405|372|393|489|420|465|402|468|381|558|435|552|318|555|537|528|513|441|387|450|378|375|525|444|516|390|327|429|459|300|354|363|471|486|414|312|480|510|447|399|519|507|324|453|423|546|408|330|339|426|309|495|504|351|321|531|549|411|369|396|456|360|357|345|303|462|501|474|315|366|498|333|342|477	1.95e-41		GO:0051716	3.81675	0
3720	72	GO Biological Process		Response to chemical	2.26e-38	Ccl2|Fasl|Tbx21|Irf3|Traf6|Il10|Cd40|Csf2|Ifngr1|Il13|Mpo|Nfkbia|Ifnar1|Cd4|Tnf|Irf7|Hprt|Il6|Ly96|Casp1|Il17a|Il1r1|Stat4|Slc11a1|Il1b|Il1a|Il2|Tlr2|Rorc|Nfkb1|Irak1|Tlr3|Myd88|Ccr8|Ccl5|Ddx58|Il5|Crp|Tlr4|Cxcl10|Nod2|Cxcr3|Il18|Ticam1|Nod1|Cd14|Ifnb1|Tlr1|Tlr6|Ccr4|Ifng|Jak2|Mapk1|Stat1|Itgam|Tlr9|Icam1|Rplp0|H13|Cd86|Stat6|Ifna1|Ccr6|Cd80|Actb|Nlrp3|B2m|Gata3|Ccr5|Mapk8|Gapdh|Stat3	124	522|483|534|384|306|405|372|393|489|420|465|402|468|381|435|318|543|555|537|528|513|441|387|450|378|375|525|444|516|390|429|459|300|354|363|471|486|414|312|480|510|447|399|519|507|324|453|423|408|330|339|426|309|495|351|321|531|549|411|369|396|456|360|357|345|303|462|501|315|366|342|477	6.67e-41		GO:0042221	3.76459	0
3767	72	GO Biological Process		Positive regulation of metabolic process	5.19e-38	Ccl2|Fasl|Il4|Tbx21|Irf3|Traf6|Il10|Cd40|Csf2|Ifngr1|Il13|Nfkbia|Ifnar1|Cd4|C3|Tnf|Il23a|Irf7|Hprt|Il6|Ly96|Casp1|Il17a|Il1r1|Stat4|Slc11a1|Il1b|Il1a|Il2|Tlr2|Rorc|Nfkb1|Cd40lg|Irak1|Tlr3|Myd88|Ccl5|Ddx58|Il5|Crp|Tlr4|Nod2|Cxcr3|Il18|Ticam1|Nod1|Cd14|Ifnb1|Tlr1|Tlr7|Tlr6|Ifng|Jak2|Mapk1|Stat1|Itgam|Tlr9|Icam1|Cd86|Stat6|Ifna1|Cd80|Nlrp3|B2m|Gata3|Tlr5|Ccr5|Mapk8|Tlr8|Foxp3|Gapdh|Stat3	124	522|483|417|534|384|306|405|372|393|489|420|402|468|381|558|435|552|318|543|555|537|528|513|441|387|450|378|375|525|444|516|390|327|429|459|300|363|471|486|414|312|510|447|399|519|507|324|453|423|546|408|339|426|309|495|351|321|531|369|396|456|357|303|462|501|474|315|366|498|333|342|477	1.57e-40		GO:0009893	3.72848	0
3779	72	GO Biological Process		Signal transduction	6.29e-38	Ccl2|Fasl|Il4|Tyk2|Irf3|Traf6|Il10|Cd40|Csf2|Ifngr1|Il13|Nfkbia|Ifnar1|Cd4|C3|Tnf|Il23a|Irf7|Il6|Ly96|Casp1|Il17a|Il1r1|Stat4|Slc11a1|Il1b|Il1a|Il2|Tlr2|Rorc|Nfkb1|Cd40lg|Irak1|Tlr3|Myd88|Ccr8|Ccl5|Ddx58|Il5|Tlr4|Cxcl10|Nod2|Cxcr3|Il18|Ticam1|Nod1|Cd14|Ifnb1|Tlr1|Tlr7|Tlr6|Ccr4|Ifng|Jak2|Mapk1|Stat1|Cd8a|Itgam|Tlr9|Cd86|Stat6|Ifna1|Ccr6|Cd80|Gata3|Tlr5|Ccr5|Mapk8|Tlr8|Foxp3|Gapdh|Stat3	124	522|483|417|336|384|306|405|372|393|489|420|402|468|381|558|435|552|318|555|537|528|513|441|387|450|378|375|525|444|516|390|327|429|459|300|354|363|471|486|312|480|510|447|399|519|507|324|453|423|546|408|330|339|426|309|495|504|351|321|369|396|456|360|357|501|474|315|366|498|333|342|477	1.95e-40		GO:0007165	3.72013	0
3467	70	GO Biological Process		Positive regulation of macromolecule metabolic process	8.85e-38	Ccl2|Fasl|Il4|Tbx21|Irf3|Traf6|Il10|Cd40|Csf2|Ifngr1|Il13|Nfkbia|Ifnar1|Cd4|C3|Tnf|Il23a|Irf7|Il6|Ly96|Casp1|Il17a|Il1r1|Stat4|Slc11a1|Il1b|Il1a|Il2|Tlr2|Rorc|Nfkb1|Cd40lg|Irak1|Tlr3|Myd88|Ccl5|Ddx58|Il5|Crp|Tlr4|Nod2|Cxcr3|Il18|Ticam1|Nod1|Cd14|Ifnb1|Tlr1|Tlr7|Tlr6|Ifng|Jak2|Mapk1|Stat1|Tlr9|Icam1|Cd86|Stat6|Ifna1|Cd80|Nlrp3|B2m|Gata3|Tlr5|Ccr5|Mapk8|Tlr8|Foxp3|Gapdh|Stat3	124	522|483|417|534|384|306|405|372|393|489|420|402|468|381|558|435|552|318|555|537|528|513|441|387|450|378|375|525|444|516|390|327|429|459|300|363|471|486|414|312|510|447|399|519|507|324|453|423|546|408|339|426|309|495|321|531|369|396|456|357|303|462|501|474|315|366|498|333|342|477	2.81e-40		GO:0010604	3.70531	0
4065	73	GO Biological Process		Signaling	4.07e-37	Ccl2|Fasl|Il4|Tyk2|Irf3|Traf6|Il10|Cd40|Csf2|Ifngr1|Il13|Nfkbia|Ifnar1|Cd4|C3|Tnf|Il23a|Irf7|Il6|Ly96|Casp1|Il17a|Il1r1|Stat4|Slc11a1|Il1b|Il1a|Il2|Tlr2|Rorc|Nfkb1|Cd40lg|Irak1|Tlr3|Myd88|Ccr8|Ccl5|Ddx58|Il5|Tlr4|Cxcl10|Nod2|Cxcr3|Il18|Ticam1|Nod1|Cd14|Ifnb1|Tlr1|Tlr7|Tlr6|Ccr4|Ifng|Jak2|Mapk1|Stat1|Cd8a|Itgam|Tlr9|Cd86|Stat6|Ifna1|Ccr6|Cd80|Nlrp3|Gata3|Tlr5|Ccr5|Mapk8|Tlr8|Foxp3|Gapdh|Stat3	124	522|483|417|336|384|306|405|372|393|489|420|402|468|381|558|435|552|318|555|537|528|513|441|387|450|378|375|525|444|516|390|327|429|459|300|354|363|471|486|312|480|510|447|399|519|507|324|453|423|546|408|330|339|426|309|495|504|351|321|369|396|456|360|357|303|501|474|315|366|498|333|342|477	1.33e-39		GO:0023052	3.63904	0
4179	73	GO Biological Process		Cell communication	2.69e-36	Ccl2|Fasl|Il4|Tyk2|Irf3|Traf6|Il10|Cd40|Csf2|Ifngr1|Il13|Nfkbia|Ifnar1|Cd4|C3|Tnf|Il23a|Irf7|Il6|Ly96|Casp1|Il17a|Il1r1|Stat4|Slc11a1|Il1b|Il1a|Il2|Tlr2|Rorc|Nfkb1|Cd40lg|Irak1|Tlr3|Myd88|Ccr8|Ccl5|Ddx58|Il5|Tlr4|Cxcl10|Nod2|Cxcr3|Il18|Ticam1|Nod1|Cd14|Ifnb1|Tlr1|Tlr7|Tlr6|Ccr4|Ifng|Jak2|Mapk1|Stat1|Cd8a|Itgam|Tlr9|Cd86|Stat6|Ifna1|Ccr6|Cd80|Nlrp3|Gata3|Tlr5|Ccr5|Mapk8|Tlr8|Foxp3|Gapdh|Stat3	124	522|483|417|336|384|306|405|372|393|489|420|402|468|381|558|435|552|318|555|537|528|513|441|387|450|378|375|525|444|516|390|327|429|459|300|354|363|471|486|312|480|510|447|399|519|507|324|453|423|546|408|330|339|426|309|495|504|351|321|369|396|456|360|357|303|501|474|315|366|498|333|342|477	8.99e-39		GO:0007154	3.55702	0
147	28	GO Biological Process		Regulation of production of molecular mediator of immune response	1.44e-35	Il4|Tbx21|Traf6|Il10|Cd40|Il13|Tnf|Il6|Il1r1|Il1b|Il2|Tlr2|Cd40lg|Tlr3|Ddx58|Il5|Tlr4|Nod2|Il18|Ticam1|Ifnb1|Ifng|Tlr9|Stat6|Nlrp3|B2m|Gata3|Foxp3	124	417|534|306|405|372|420|435|555|441|378|525|444|327|459|471|486|312|510|399|519|453|339|321|396|303|462|501|333	4.91e-38		GO:0002700	3.48416	0
377	35	GO Biological Process		Regulation of immune effector process	1.96e-35	Ccl2|Il4|Tbx21|Traf6|Il10|Cd40|Il13|C3|Tnf|Il23a|Il6|Il1r1|Il1b|Il2|Tlr2|Cd40lg|Tlr3|Ccl5|Ddx58|Il5|Tlr4|Nod2|Il18|Ticam1|Ifnb1|Ifng|Stat1|Itgam|Tlr9|Stat6|Ifna1|Nlrp3|B2m|Gata3|Foxp3	124	522|417|534|306|405|372|420|558|435|552|555|441|378|525|444|327|459|363|471|486|312|510|399|519|453|339|495|351|321|396|456|303|462|501|333	6.84e-38		GO:0002697	3.47077	0
450	36	GO Biological Process		Positive regulation of immune response	1.99e-34	Il4|Tbx21|Irf3|Traf6|Cd40|Il13|Cd4|C3|Tnf|Mbl2|Il23a|Irf7|Il6|Il1r1|Slc11a1|Apcs|Il1b|Il2|Tlr2|Cd40lg|Ddx58|Crp|Tlr4|Nod2|Il18|Ticam1|Ifng|Mapk1|Itgam|Tlr9|Stat6|Nlrp3|B2m|Gata3|Tlr8|Foxp3	124	417|534|384|306|372|420|381|558|435|540|552|318|555|441|450|348|378|525|444|327|471|414|312|510|399|519|339|309|351|321|396|303|462|501|498|333	7.08e-37		GO:0050778	3.37011	0
507	37	GO Biological Process		Cellular response to lipid	3.69e-34	Ccl2|Irf3|Traf6|Il10|Cd40|Nfkbia|Tnf|Il6|Ly96|Casp1|Il17a|Il1b|Il1a|Rorc|Nfkb1|Irak1|Myd88|Ccl5|Tlr4|Cxcl10|Nod2|Il18|Ticam1|Cd14|Ifnb1|Ifng|Jak2|Mapk1|Stat1|Tlr9|Rplp0|Cd86|Cd80|Nlrp3|B2m|Ccr5|Mapk8	124	522|384|306|405|372|402|435|555|537|528|513|378|375|516|390|429|300|363|312|480|510|399|519|324|453|339|426|309|495|321|549|369|357|303|462|315|366	1.35e-36		GO:0071396	3.3433	0
295	32	GO Biological Process		Cytokine-mediated signaling pathway	4.67e-34	Ccl2|Irf3|Traf6|Ifngr1|Nfkbia|Ifnar1|Cd4|Tnf|Irf7|Il6|Il1r1|Stat4|Il1b|Il1a|Irak1|Myd88|Ccr8|Ccl5|Il5|Cxcl10|Cxcr3|Il18|Ifnb1|Ccr4|Ifng|Jak2|Stat1|Stat6|Ifna1|Ccr6|Ccr5|Stat3	124	522|384|306|489|402|468|381|435|318|555|441|387|378|375|429|300|354|363|486|480|447|399|453|330|339|426|495|396|456|360|315|477	1.74e-36		GO:0019221	3.33307	0
871	43	GO Biological Process		Regulation of response to external stimulus	7.1e-34	Ccl2|Il4|Irf3|Traf6|Il10|Il13|Nfkbia|C3|Tnf|Il23a|Irf7|Il6|Ly96|Casp1|Il17a|Il1r1|Il1b|Il2|Tlr2|Nfkb1|Tlr3|Myd88|Ccl5|Ddx58|Tlr4|Cxcl10|Nod2|Cxcr3|Ticam1|Nod1|Tlr6|Ccr4|Ifng|Jak2|Stat1|Tlr9|Ifna1|Ccr6|Nlrp3|Gata3|Ccr5|Tlr8|Foxp3	124	522|417|384|306|405|420|402|558|435|552|318|555|537|528|513|441|378|525|444|390|459|300|363|471|312|480|510|447|519|507|408|330|339|426|495|321|456|360|303|501|315|498|333	2.7e-36		GO:0032101	3.31487	0
872	43	GO Biological Process		Response to lipid	7.28e-34	Ccl2|Fasl|Irf3|Traf6|Il10|Cd40|Mpo|Nfkbia|Ifnar1|Tnf|Il6|Ly96|Casp1|Il17a|Slc11a1|Il1b|Il1a|Tlr2|Rorc|Nfkb1|Irak1|Myd88|Ccl5|Tlr4|Cxcl10|Nod2|Il18|Ticam1|Cd14|Ifnb1|Ifng|Jak2|Mapk1|Stat1|Tlr9|Rplp0|Cd86|Cd80|Nlrp3|B2m|Ccr5|Mapk8|Stat3	124	522|483|384|306|405|372|465|402|468|435|555|537|528|513|450|378|375|444|516|390|429|300|363|312|480|510|399|519|324|453|339|426|309|495|321|549|369|357|303|462|315|366|477	2.82e-36		GO:0033993	3.31379	0
5869	79	GO Biological Process		Positive regulation of biological process	7.28e-34	Ccl2|Fasl|Il4|Tbx21|Irf3|Traf6|Il10|Cd40|Csf2|Ifngr1|Il13|Nfkbia|Ifnar1|Cd4|C3|Tnf|Mbl2|Il23a|Irf7|Hprt|Il6|Ly96|Casp1|Il17a|Il1r1|Stat4|Slc11a1|Apcs|Il1b|Il1a|Il2|Tlr2|Rorc|Nfkb1|Cd40lg|Irak1|Tlr3|Myd88|Ccl5|Ddx58|Il5|Crp|Tlr4|Cxcl10|Nod2|Cxcr3|Il18|Ticam1|Nod1|Cd14|Ifnb1|Tlr1|Tlr7|Tlr6|Ccr4|Ifng|Jak2|Mapk1|Stat1|Cd8a|Itgam|Rag1|Tlr9|Icam1|Cd86|Stat6|Ifna1|Ccr6|Cd80|Nlrp3|B2m|Gata3|Tlr5|Ccr5|Map…	124	522|483|417|534|384|306|405|372|393|489|420|402|468|381|558|435|540|552|318|543|555|537|528|513|441|387|450|348|378|375|525|444|516|390|327|429|459|300|363|471|486|414|312|480|510|447|399|519|507|324|453|423|546|408|330|339|426|309|495|504|351|432|321|531|369|396|456|360|357|303|462|501|474|315|366|498|333|342|477	2.86e-36		GO:0048518	3.31379	0
339	33	GO Biological Process		Positive regulation of cell activation	7.58e-34	Ccl2|Il4|Tbx21|Traf6|Il10|Cd40|Il13|Cd4|Tnf|Il23a|Il6|Il1b|Il2|Cd40lg|Myd88|Ccl5|Il5|Tlr4|Nod2|Il18|Ticam1|Tlr6|Ifng|Jak2|Itgam|Rag1|Tlr9|Cd86|Stat6|Cd80|Nlrp3|Gata3|Foxp3	124	522|417|534|306|405|372|420|381|435|552|555|378|525|327|300|363|486|312|510|399|519|408|339|426|351|432|321|369|396|357|303|501|333	3.06e-36		GO:0050867	3.31203	0
1538	51	GO Biological Process		Positive regulation of signal transduction	1.49e-33	Ccl2|Fasl|Il4|Irf3|Traf6|Il10|Cd40|Csf2|Ifngr1|Il13|Cd4|C3|Tnf|Il23a|Irf7|Il6|Ly96|Casp1|Il1r1|Il1b|Il1a|Il2|Tlr2|Nfkb1|Cd40lg|Irak1|Tlr3|Myd88|Ccl5|Il5|Tlr4|Nod2|Il18|Ticam1|Nod1|Cd14|Ifnb1|Tlr1|Tlr7|Tlr6|Ifng|Jak2|Mapk1|Cd8a|Tlr9|Icam1|Cd86|Gata3|Tlr5|Mapk8|Stat3	124	522|483|417|384|306|405|372|393|489|420|381|558|435|552|318|555|537|528|441|378|375|525|444|390|327|429|459|300|363|486|312|510|399|519|507|324|453|423|546|408|339|426|309|504|321|531|369|501|474|366|477	6.13e-36		GO:0009967	3.28268	0
645	39	GO Biological Process		Regulation of immune response	2.19e-33	Il4|Tbx21|Irf3|Traf6|Il10|Cd40|Il13|Cd4|C3|Tnf|Mbl2|Il23a|Irf7|Il6|Il1r1|Slc11a1|Apcs|Il1b|Il2|Tlr2|Cd40lg|Tlr3|Ddx58|Crp|Tlr4|Nod2|Il18|Ticam1|Ifnb1|Ifng|Mapk1|Itgam|Tlr9|Stat6|Nlrp3|B2m|Gata3|Tlr8|Foxp3	124	417|534|384|306|405|372|420|381|558|435|540|552|318|555|441|450|348|378|525|444|327|459|471|414|312|510|399|519|453|339|309|351|321|396|303|462|501|498|333	9.16e-36		GO:0050776	3.26596	0
214	29	GO Biological Process		Regulation of leukocyte mediated immunity	3.69e-33	Ccl2|Il4|Tbx21|Traf6|Cd40|Il13|C3|Tnf|Il23a|Il6|Il1r1|Il1b|Il2|Tlr2|Tlr3|Ddx58|Tlr4|Nod2|Il18|Ticam1|Ifnb1|Ifng|Itgam|Tlr9|Stat6|Nlrp3|B2m|Gata3|Foxp3	124	522|417|534|306|372|420|558|435|552|555|441|378|525|444|459|471|312|510|399|519|453|339|351|321|396|303|462|501|333	1.57e-35		GO:0002703	3.2433	0
324	32	GO Biological Process		Positive regulation of leukocyte activation	6.45e-33	Ccl2|Il4|Tbx21|Traf6|Il10|Cd40|Il13|Cd4|Tnf|Il23a|Il6|Il1b|Il2|Cd40lg|Myd88|Ccl5|Il5|Tlr4|Nod2|Il18|Ticam1|Tlr6|Ifng|Itgam|Rag1|Tlr9|Cd86|Stat6|Cd80|Nlrp3|Gata3|Foxp3	124	522|417|534|306|405|372|420|381|435|552|555|378|525|327|300|363|486|312|510|399|519|408|339|351|432|321|369|396|357|303|501|333	2.8e-35		GO:0002696	3.21904	0
554	37	GO Biological Process		Regulation of defense response	6.51e-33	Il4|Irf3|Il10|Il13|Nfkbia|C3|Tnf|Il23a|Irf7|Il6|Casp1|Il17a|Il1r1|Il1b|Il2|Tlr2|Nfkb1|Tlr3|Myd88|Ccl5|Ddx58|Tlr4|Nod2|Ticam1|Nod1|Tlr6|Ifng|Jak2|Stat1|Rag1|Tlr9|Ifna1|Nlrp3|Gata3|Ccr5|Tlr8|Foxp3	124	417|384|405|420|402|558|435|552|318|555|528|513|441|378|525|444|390|459|300|363|471|312|510|519|507|408|339|426|495|432|321|456|303|501|315|498|333	2.88e-35		GO:0031347	3.21864	0
5407	76	GO Biological Process		Positive regulation of cellular process	1.74e-32	Ccl2|Fasl|Il4|Tbx21|Irf3|Traf6|Il10|Cd40|Csf2|Ifngr1|Il13|Nfkbia|Ifnar1|Cd4|C3|Tnf|Mbl2|Il23a|Irf7|Hprt|Il6|Ly96|Casp1|Il17a|Il1r1|Stat4|Slc11a1|Il1b|Il1a|Il2|Tlr2|Rorc|Nfkb1|Cd40lg|Irak1|Tlr3|Myd88|Ccl5|Ddx58|Il5|Crp|Tlr4|Cxcl10|Nod2|Cxcr3|Il18|Ticam1|Nod1|Cd14|Ifnb1|Tlr1|Tlr7|Tlr6|Ifng|Jak2|Mapk1|Stat1|Cd8a|Itgam|Rag1|Tlr9|Icam1|Cd86|Stat6|Ifna1|Ccr6|Cd80|Nlrp3|B2m|Gata3|Tlr5|Ccr5|Mapk8|Foxp3|G…	124	522|483|417|534|384|306|405|372|393|489|420|402|468|381|558|435|540|552|318|543|555|537|528|513|441|387|450|378|375|525|444|516|390|327|429|459|300|363|471|486|414|312|480|510|447|399|519|507|324|453|423|546|408|339|426|309|495|504|351|432|321|531|369|396|456|360|357|303|462|501|474|315|366|333|342|477	7.81e-35		GO:0048522	3.17595	0
1026	44	GO Biological Process		Cellular response to oxygen-containing compound	2.13e-32	Ccl2|Irf3|Traf6|Il10|Cd40|Mpo|Nfkbia|Tnf|Il6|Ly96|Casp1|Il1b|Il1a|Tlr2|Rorc|Nfkb1|Irak1|Myd88|Ccl5|Tlr4|Cxcl10|Nod2|Il18|Ticam1|Nod1|Cd14|Ifnb1|Tlr6|Ifng|Jak2|Mapk1|Stat1|Tlr9|Icam1|Rplp0|Cd86|Stat6|Cd80|Actb|Nlrp3|B2m|Ccr5|Mapk8|Stat3	124	522|384|306|405|372|465|402|435|555|537|528|378|375|444|516|390|429|300|363|312|480|510|399|519|507|324|453|408|339|426|309|495|321|531|549|369|396|357|345|303|462|315|366|477	9.74e-35		GO:1901701	3.16716	0
1762	52	GO Biological Process		Positive regulation of cell communication	5.07e-32	Ccl2|Fasl|Il4|Irf3|Traf6|Il10|Cd40|Csf2|Ifngr1|Il13|Cd4|C3|Tnf|Il23a|Irf7|Il6|Ly96|Casp1|Il1r1|Il1b|Il1a|Il2|Tlr2|Nfkb1|Cd40lg|Irak1|Tlr3|Myd88|Ccl5|Il5|Tlr4|Nod2|Il18|Ticam1|Nod1|Cd14|Ifnb1|Tlr1|Tlr7|Tlr6|Ifng|Jak2|Mapk1|Cd8a|Tlr9|Icam1|Cd86|Gata3|Tlr5|Mapk8|Gapdh|Stat3	124	522|483|417|384|306|405|372|393|489|420|381|558|435|552|318|555|537|528|441|378|375|525|444|390|327|429|459|300|363|486|312|510|399|519|507|324|453|423|546|408|339|426|309|504|321|531|369|501|474|366|342|477	2.37e-34		GO:0010647	3.1295	0
3119	63	GO Biological Process		Positive regulation of nitrogen compound metabolic process	5.07e-32	Ccl2|Fasl|Il4|Tbx21|Irf3|Traf6|Il10|Cd40|Csf2|Ifngr1|Il13|Nfkbia|Ifnar1|Cd4|C3|Tnf|Il23a|Irf7|Hprt|Il6|Casp1|Il17a|Stat4|Slc11a1|Il1b|Il1a|Il2|Tlr2|Rorc|Nfkb1|Cd40lg|Irak1|Tlr3|Myd88|Ccl5|Ddx58|Il5|Crp|Tlr4|Nod2|Cxcr3|Il18|Ticam1|Nod1|Ifnb1|Tlr1|Tlr6|Ifng|Jak2|Mapk1|Stat1|Tlr9|Icam1|Cd86|Stat6|Ifna1|Cd80|Nlrp3|Gata3|Tlr5|Mapk8|Foxp3|Stat3	124	522|483|417|534|384|306|405|372|393|489|420|402|468|381|558|435|552|318|543|555|528|513|387|450|378|375|525|444|516|390|327|429|459|300|363|471|486|414|312|510|447|399|519|507|453|423|408|339|426|309|495|321|531|369|396|456|357|303|501|474|366|333|477	2.36e-34		GO:0051173	3.1295	0
1769	52	GO Biological Process		Positive regulation of signaling	5.96e-32	Ccl2|Fasl|Il4|Irf3|Traf6|Il10|Cd40|Csf2|Ifngr1|Il13|Cd4|C3|Tnf|Il23a|Irf7|Il6|Ly96|Casp1|Il1r1|Il1b|Il1a|Il2|Tlr2|Nfkb1|Cd40lg|Irak1|Tlr3|Myd88|Ccl5|Il5|Tlr4|Nod2|Il18|Ticam1|Nod1|Cd14|Ifnb1|Tlr1|Tlr7|Tlr6|Ifng|Jak2|Mapk1|Cd8a|Tlr9|Icam1|Cd86|Gata3|Tlr5|Mapk8|Gapdh|Stat3	124	522|483|417|384|306|405|372|393|489|420|381|558|435|552|318|555|537|528|441|378|375|525|444|390|327|429|459|300|363|486|312|510|399|519|507|324|453|423|546|408|339|426|309|504|321|531|369|501|474|366|342|477	2.87e-34		GO:0023056	3.12248	0
1585	50	GO Biological Process		Response to oxygen-containing compound	9.07e-32	Ccl2|Fasl|Irf3|Traf6|Il10|Cd40|Mpo|Nfkbia|Ifnar1|Tnf|Il6|Ly96|Casp1|Stat4|Slc11a1|Il1b|Il1a|Il2|Tlr2|Rorc|Nfkb1|Irak1|Myd88|Ccl5|Tlr4|Cxcl10|Nod2|Il18|Ticam1|Nod1|Cd14|Ifnb1|Tlr6|Ifng|Jak2|Mapk1|Stat1|Tlr9|Icam1|Rplp0|Cd86|Stat6|Cd80|Actb|Nlrp3|B2m|Gata3|Ccr5|Mapk8|Stat3	124	522|483|384|306|405|372|465|402|468|435|555|537|528|387|450|378|375|525|444|516|390|429|300|363|312|480|510|399|519|507|324|453|408|339|426|309|495|321|531|549|369|396|357|345|303|462|501|315|366|477	4.43e-34		GO:1901700	3.10424	0
280	30	GO Biological Process		Adaptive immune response	1.14e-31	Il4|Traf6|Cd4|C3|Mbl2|Irf7|Hprt|Il6|Slc11a1|Apcs|Il2|Rorc|Cd40lg|Myd88|Crp|Nod2|Il18|Ifnb1|Ifng|Jak2|Cd8a|Rag1|Icam1|Cd86|Stat6|Ifna1|Ccr6|Gata3|Foxp3|Stat3	124	417|306|381|558|540|318|543|555|450|348|525|516|327|300|414|510|399|453|339|426|504|432|531|369|396|456|360|501|333|477	5.68e-34		GO:0002250	3.09431	0
3320	64	GO Biological Process		Positive regulation of cellular metabolic process	1.21e-31	Ccl2|Fasl|Il4|Tbx21|Irf3|Traf6|Il10|Cd40|Csf2|Ifngr1|Il13|Nfkbia|Ifnar1|Cd4|C3|Tnf|Il23a|Irf7|Hprt|Il6|Casp1|Il17a|Stat4|Slc11a1|Il1b|Il1a|Il2|Tlr2|Rorc|Nfkb1|Cd40lg|Irak1|Tlr3|Myd88|Ccl5|Ddx58|Il5|Crp|Tlr4|Nod2|Cxcr3|Il18|Ticam1|Nod1|Ifnb1|Tlr1|Tlr6|Ifng|Jak2|Mapk1|Stat1|Itgam|Tlr9|Icam1|Cd86|Stat6|Ifna1|Cd80|Nlrp3|Gata3|Tlr5|Mapk8|Foxp3|Stat3	124	522|483|417|534|384|306|405|372|393|489|420|402|468|381|558|435|552|318|543|555|528|513|387|450|378|375|525|444|516|390|327|429|459|300|363|471|486|414|312|510|447|399|519|507|453|423|408|339|426|309|495|351|321|531|369|396|456|357|303|501|474|366|333|477	6.09e-34		GO:0031325	3.09172	0
4041	68	GO Biological Process		Regulation of gene expression	3.67e-31	Ccl2|Fasl|Il4|Tbx21|Irf3|Traf6|Il10|Cd40|Csf2|Ifngr1|Il13|Nfkbia|Ifnar1|Cd4|C3|Tnf|Il23a|Irf7|Il6|Ly96|Casp1|Il17a|Il1r1|Stat4|Slc11a1|Il1b|Il1a|Il2|Tlr2|Rorc|Nfkb1|Cd40lg|Irak1|Tlr3|Myd88|Ccl5|Ddx58|Il5|Crp|Tlr4|Nod2|Cxcr3|Il18|Ticam1|Nod1|Cd14|Ifnb1|Tlr1|Tlr7|Tlr6|Ifng|Jak2|Mapk1|Stat1|Rag1|Tlr9|Icam1|Stat6|Nlrp3|B2m|Gata3|Tlr5|Ccr5|Mapk8|Tlr8|Foxp3|Gapdh|Stat3	124	522|483|417|534|384|306|405|372|393|489|420|402|468|381|558|435|552|318|555|537|528|513|441|387|450|378|375|525|444|516|390|327|429|459|300|363|471|486|414|312|510|447|399|519|507|324|453|423|546|408|339|426|309|495|432|321|531|396|303|462|501|474|315|366|498|333|342|477	1.88e-33		GO:0010468	3.04353	0
223	28	GO Biological Process		Positive regulation of immune effector process	3.87e-31	Ccl2|Il4|Tbx21|Traf6|Cd40|Il13|C3|Tnf|Il23a|Il6|Il1r1|Il1b|Il2|Tlr2|Ddx58|Il5|Tlr4|Nod2|Il18|Ticam1|Ifng|Itgam|Tlr9|Stat6|Nlrp3|B2m|Gata3|Foxp3	124	522|417|534|306|372|420|558|435|552|555|441|378|525|444|471|486|312|510|399|519|339|351|321|396|303|462|501|333	2.01e-33		GO:0002699	3.04123	0
1741	51	GO Biological Process		Cell surface receptor signaling pathway	4.13e-31	Ccl2|Fasl|Il4|Irf3|Traf6|Cd40|Ifngr1|Nfkbia|Ifnar1|Cd4|C3|Tnf|Irf7|Il6|Ly96|Il1r1|Stat4|Il1b|Il1a|Il2|Tlr2|Cd40lg|Irak1|Tlr3|Myd88|Ccr8|Ccl5|Il5|Tlr4|Cxcl10|Cxcr3|Il18|Ticam1|Cd14|Ifnb1|Ccr4|Ifng|Jak2|Mapk1|Stat1|Cd8a|Itgam|Cd86|Stat6|Ifna1|Ccr6|Cd80|Gata3|Ccr5|Foxp3|Stat3	124	522|483|417|384|306|372|489|402|468|381|558|435|318|555|537|441|387|378|375|525|444|327|429|459|300|354|363|486|312|480|447|399|519|324|453|330|339|426|309|495|504|351|369|396|456|360|357|501|315|333|477	2.18e-33		GO:0007166	3.0384	0
52	20	GO Biological Process		Macrophage activation	3.67e-30	Il4|Csf2|Ifngr1|Il13|Tnf|Casp1|Slc11a1|Tlr2|Tlr3|Tlr4|Ticam1|Ifnb1|Tlr1|Tlr7|Tlr6|Ifng|Jak2|Itgam|Tlr9|Tlr8	124	417|393|489|420|435|528|450|444|459|312|519|453|423|546|408|339|426|351|321|498	1.96e-32		GO:0042116	2.94353	0
1273	45	GO Biological Process		Regulation of response to stress	7.28e-30	Ccl2|Il4|Irf3|Traf6|Il10|Il13|Nfkbia|C3|Tnf|Il23a|Irf7|Il6|Casp1|Il17a|Il1r1|Il1b|Il1a|Il2|Tlr2|Nfkb1|Cd40lg|Irak1|Tlr3|Myd88|Ccl5|Ddx58|Tlr4|Nod2|Ticam1|Nod1|Tlr6|Ifng|Jak2|Mapk1|Stat1|Itgam|Rag1|Tlr9|Ifna1|Nlrp3|B2m|Gata3|Ccr5|Tlr8|Foxp3	124	522|417|384|306|405|420|402|558|435|552|318|555|528|513|441|378|375|525|444|390|327|429|459|300|363|471|312|510|519|507|408|339|426|309|495|351|432|321|456|303|462|501|315|498|333	3.95e-32		GO:0080134	2.91379	0
569	35	GO Biological Process		Regulation of cell activation	8.38e-30	Ccl2|Il4|Tbx21|Traf6|Il10|Cd40|Il13|Cd4|Tnf|Il23a|Il6|Il1b|Il2|Rorc|Cd40lg|Myd88|Ccl5|Il5|Tlr4|Nod2|Il18|Ticam1|Ifnb1|Tlr6|Ifng|Jak2|Itgam|Rag1|Tlr9|Cd86|Stat6|Cd80|Nlrp3|Gata3|Foxp3	124	522|417|534|306|405|372|420|381|435|552|555|378|525|516|327|300|363|486|312|510|399|519|453|408|339|426|351|432|321|369|396|357|303|501|333	4.61e-32		GO:0050865	2.90768	0
71	21	GO Biological Process		Pattern recognition receptor signaling pathway	9.27e-30	Irf3|Cd40|Nfkbia|Tnf|Ly96|Tlr2|Irak1|Tlr3|Myd88|Ddx58|Tlr4|Nod2|Ticam1|Cd14|Tlr1|Tlr7|Tlr6|Tlr9|Cd86|Tlr5|Tlr8	124	384|372|402|435|537|444|429|459|300|471|312|510|519|324|423|546|408|321|369|474|498	5.18e-32		GO:0002221	2.90329	0
527	34	GO Biological Process		Regulation of leukocyte activation	1.7e-29	Ccl2|Il4|Tbx21|Traf6|Il10|Cd40|Il13|Cd4|Tnf|Il23a|Il6|Il1b|Il2|Rorc|Cd40lg|Myd88|Ccl5|Il5|Tlr4|Nod2|Il18|Ticam1|Ifnb1|Tlr6|Ifng|Itgam|Rag1|Tlr9|Cd86|Stat6|Cd80|Nlrp3|Gata3|Foxp3	124	522|417|534|306|405|372|420|381|435|552|555|378|525|516|327|300|363|486|312|510|399|519|453|408|339|351|432|321|369|396|357|303|501|333	9.61e-32		GO:0002694	2.87696	0
166	25	GO Biological Process		Regulation of tumor necrosis factor production	2.36e-29	Ccl2|Il4|Il10|Ifngr1|Il23a|Ly96|Il17a|Il1a|Tlr2|Tlr3|Myd88|Ddx58|Tlr4|Nod2|Il18|Ticam1|Nod1|Cd14|Tlr1|Tlr6|Ifng|Jak2|Tlr9|Ccr5|Foxp3	124	522|417|405|489|552|537|513|375|444|459|300|471|312|510|399|519|507|324|423|408|339|426|321|315|333	1.35e-31		GO:0032680	2.86271	0
267	28	GO Biological Process		Positive regulation of lymphocyte activation	3.56e-29	Ccl2|Il4|Tbx21|Traf6|Cd40|Il13|Cd4|Il23a|Il6|Il1b|Il2|Cd40lg|Myd88|Ccl5|Il5|Tlr4|Nod2|Il18|Ticam1|Ifng|Rag1|Tlr9|Cd86|Stat6|Cd80|Nlrp3|Gata3|Foxp3	124	522|417|534|306|372|420|381|552|555|378|525|327|300|363|486|312|510|399|519|339|432|321|369|396|357|303|501|333	2.1e-31		GO:0051251	2.84485	0
144	24	GO Biological Process		Positive regulation of leukocyte mediated immunity	4.65e-29	Ccl2|Il4|Tbx21|Traf6|Cd40|Il13|C3|Tnf|Il23a|Il6|Il1r1|Il1b|Il2|Ddx58|Nod2|Il18|Ticam1|Ifng|Itgam|Stat6|Nlrp3|B2m|Gata3|Foxp3	124	522|417|534|306|372|420|558|435|552|555|441|378|525|471|510|399|519|339|351|396|303|462|501|333	2.78e-31		GO:0002705	2.83325	0
235	27	GO Biological Process		Response to virus	4.98e-29	Tbx21|Irf3|Cd40|Ifngr1|Ifnar1|Tnf|Il23a|Irf7|Il6|Tlr3|Myd88|Ddx58|Cxcl10|Ticam1|Ifnb1|Tlr7|Ifng|Stat1|Cd8a|Tlr9|Cd86|Ifna1|Nlrp3|Gata3|Tlr8|Mx1|Foxp3	124	534|384|372|489|468|435|552|318|555|459|300|471|480|519|453|546|339|495|504|321|369|456|303|501|498|438|333	3.02e-31		GO:0009615	2.83028	0
99	22	GO Biological Process		Positive regulation of interleukin-6 production	6.3e-29	Traf6|Tnf|Il6|Il17a|Il1b|Il1a|Tlr2|Tlr3|Myd88|Ddx58|Tlr4|Nod2|Ticam1|Nod1|Tlr1|Tlr7|Tlr6|Ifng|Tlr9|Ccr5|Tlr8|Stat3	124	306|435|555|513|378|375|444|459|300|471|312|510|519|507|423|546|408|339|321|315|498|477	3.86e-31		GO:0032755	2.82007	0
399	31	GO Biological Process		Positive regulation of response to external stimulus	6.35e-29	Ccl2|Il4|Irf3|Traf6|Nfkbia|C3|Tnf|Il23a|Irf7|Il6|Ly96|Il17a|Il1b|Tlr2|Tlr3|Myd88|Ccl5|Tlr4|Cxcl10|Nod2|Cxcr3|Ticam1|Nod1|Tlr6|Ccr4|Ifng|Jak2|Tlr9|Ccr6|Ccr5|Tlr8	124	522|417|384|306|402|558|435|552|318|555|537|513|378|444|459|300|363|312|480|510|447|519|507|408|330|339|426|321|360|315|498	3.94e-31		GO:0032103	2.81972	0
102	22	GO Biological Process		Positive regulation of production of molecular mediator of immune response	1.1e-28	Il4|Tbx21|Traf6|Cd40|Il13|Il6|Il1r1|Il1b|Il2|Tlr2|Ddx58|Il5|Tlr4|Nod2|Il18|Ticam1|Ifng|Tlr9|Stat6|Nlrp3|B2m|Gata3	124	417|534|306|372|420|555|441|378|525|444|471|486|312|510|399|519|339|321|396|303|462|501	6.91e-31		GO:0002702	2.79586	0
153	24	GO Biological Process		Regulation of interleukin-6 production	1.63e-28	Traf6|Il10|Tnf|Il6|Il17a|Il1b|Il1a|Tlr2|Tlr3|Myd88|Ddx58|Tlr4|Nod2|Ticam1|Nod1|Tlr1|Tlr7|Tlr6|Ifng|Tlr9|Ccr5|Tlr8|Foxp3|Stat3	124	306|405|435|555|513|378|375|444|459|300|471|312|510|519|507|423|546|408|339|321|315|498|333|477	1.04e-30		GO:0032675	2.77878	0
1675	48	GO Biological Process		Positive regulation of protein metabolic process	2.07e-28	Ccl2|Fasl|Il4|Traf6|Cd40|Csf2|Ifngr1|Il13|Nfkbia|Cd4|C3|Tnf|Il23a|Il6|Casp1|Slc11a1|Il1b|Il1a|Il2|Tlr2|Cd40lg|Irak1|Tlr3|Myd88|Ccl5|Il5|Tlr4|Nod2|Il18|Ticam1|Nod1|Ifnb1|Tlr1|Tlr6|Ifng|Jak2|Mapk1|Stat1|Tlr9|Icam1|Cd86|Ifna1|Cd80|Nlrp3|Gata3|Mapk8|Foxp3|Stat3	124	522|483|417|306|372|393|489|420|402|381|558|435|552|555|528|450|378|375|525|444|327|429|459|300|363|486|312|510|399|519|507|453|423|408|339|426|309|495|321|531|369|456|357|303|501|366|333|477	1.34e-30		GO:0051247	2.7684	0
130	23	GO Biological Process		Myeloid leukocyte activation	2.49e-28	Il4|Traf6|Csf2|Ifngr1|Il13|Tnf|Casp1|Slc11a1|Tlr2|Tlr3|Ccl5|Tlr4|Il18|Ticam1|Ifnb1|Tlr1|Tlr7|Tlr6|Ifng|Jak2|Itgam|Tlr9|Tlr8	124	417|306|393|489|420|435|528|450|444|459|363|312|399|519|453|423|546|408|339|426|351|321|498	1.62e-30		GO:0002274	2.76038	0
425	31	GO Biological Process		Regulation of lymphocyte activation	3.69e-28	Ccl2|Il4|Tbx21|Traf6|Il10|Cd40|Il13|Cd4|Il23a|Il6|Il1b|Il2|Rorc|Cd40lg|Myd88|Ccl5|Il5|Tlr4|Nod2|Il18|Ticam1|Ifnb1|Ifng|Rag1|Tlr9|Cd86|Stat6|Cd80|Nlrp3|Gata3|Foxp3	124	522|417|534|306|405|372|420|381|552|555|378|525|516|327|300|363|486|312|510|399|519|453|339|432|321|369|396|357|303|501|333	2.43e-30		GO:0051249	2.7433	0
1600	47	GO Biological Process		Positive regulation of cellular protein metabolic process	3.95e-28	Ccl2|Fasl|Il4|Traf6|Cd40|Csf2|Il13|Nfkbia|Cd4|C3|Tnf|Il23a|Il6|Casp1|Slc11a1|Il1b|Il1a|Il2|Tlr2|Cd40lg|Irak1|Tlr3|Myd88|Ccl5|Il5|Tlr4|Nod2|Il18|Ticam1|Nod1|Ifnb1|Tlr1|Tlr6|Ifng|Jak2|Mapk1|Stat1|Tlr9|Icam1|Cd86|Ifna1|Cd80|Nlrp3|Gata3|Mapk8|Foxp3|Stat3	124	522|483|417|306|372|393|420|402|381|558|435|552|555|528|450|378|375|525|444|327|429|459|300|363|486|312|510|399|519|507|453|423|408|339|426|309|495|321|531|369|456|357|303|501|366|333|477	2.63e-30		GO:0032270	2.74034	0
55	19	GO Biological Process		Toll-like receptor signaling pathway	6.42e-28	Irf3|Cd40|Nfkbia|Tnf|Ly96|Tlr2|Irak1|Tlr3|Myd88|Tlr4|Ticam1|Cd14|Tlr1|Tlr7|Tlr6|Tlr9|Cd86|Tlr5|Tlr8	124	384|372|402|435|537|444|429|459|300|312|519|324|423|546|408|321|369|474|498	4.34e-30		GO:0002224	2.71925	0
5618	73	GO Biological Process		Regulation of macromolecule metabolic process	8.48e-28	Ccl2|Fasl|Il4|Tbx21|Irf3|Traf6|Il10|Cd40|Csf2|Ifngr1|Il13|Nfkbia|Ifnar1|Cd4|C3|Tnf|Il23a|Irf7|Il6|Ly96|Casp1|Il17a|Il1r1|Stat4|Slc11a1|Apcs|Il1b|Il1a|Il2|Tlr2|Rorc|Nfkb1|Cd40lg|Irak1|Tlr3|Myd88|Ccl5|Ddx58|Il5|Crp|Tlr4|Nod2|Cxcr3|Il18|Ticam1|Nod1|Cd14|Ifnb1|Tlr1|Tlr7|Tlr6|Ifng|Jak2|Mapk1|Stat1|Rag1|Tlr9|Icam1|Cd86|Stat6|Ifna1|Cd80|Actb|Nlrp3|B2m|Gata3|Tlr5|Ccr5|Mapk8|Tlr8|Foxp3|Gapdh|Stat3	124	522|483|417|534|384|306|405|372|393|489|420|402|468|381|558|435|552|318|555|537|528|513|441|387|450|348|378|375|525|444|516|390|327|429|459|300|363|471|486|414|312|510|447|399|519|507|324|453|423|546|408|339|426|309|495|432|321|531|369|396|456|357|345|303|462|501|474|315|366|498|333|342|477	5.79e-30		GO:0060255	2.70716	0
6085	75	GO Biological Process		Regulation of metabolic process	8.91e-28	Ccl2|Fasl|Il4|Tbx21|Irf3|Traf6|Il10|Cd40|Csf2|Ifngr1|Il13|Nfkbia|Ifnar1|Cd4|C3|Tnf|Il23a|Irf7|Hprt|Il6|Ly96|Casp1|Il17a|Il1r1|Stat4|Slc11a1|Apcs|Il1b|Il1a|Il2|Tlr2|Rorc|Nfkb1|Cd40lg|Irak1|Tlr3|Myd88|Ccl5|Ddx58|Il5|Crp|Tlr4|Nod2|Cxcr3|Il18|Ticam1|Nod1|Cd14|Ifnb1|Tlr1|Tlr7|Tlr6|Ifng|Jak2|Mapk1|Stat1|Itgam|Rag1|Tlr9|Icam1|Cd86|Stat6|Ifna1|Cd80|Actb|Nlrp3|B2m|Gata3|Tlr5|Ccr5|Mapk8|Tlr8|Foxp3|Gapdh|St…	124	522|483|417|534|384|306|405|372|393|489|420|402|468|381|558|435|552|318|543|555|537|528|513|441|387|450|348|378|375|525|444|516|390|327|429|459|300|363|471|486|414|312|510|447|399|519|507|324|453|423|546|408|339|426|309|495|351|432|321|531|369|396|456|357|345|303|462|501|474|315|366|498|333|342|477	6.15e-30		GO:0019222	2.70501	0
347	29	GO Biological Process		Regulation of inflammatory response	9.48e-28	Il4|Irf3|Il10|Il13|Nfkbia|C3|Tnf|Il6|Casp1|Il17a|Il1r1|Il1b|Il2|Tlr2|Nfkb1|Tlr3|Myd88|Ccl5|Tlr4|Nod2|Ticam1|Tlr6|Ifng|Jak2|Tlr9|Nlrp3|Gata3|Ccr5|Foxp3	124	417|384|405|420|402|558|435|555|528|513|441|378|525|444|390|459|300|363|312|510|519|408|339|426|321|303|501|315|333	6.61e-30		GO:0050727	2.70232	0
99	21	GO Biological Process		Positive regulation of tumor necrosis factor production	3.32e-27	Ccl2|Ifngr1|Il23a|Ly96|Il17a|Il1a|Tlr2|Tlr3|Myd88|Ddx58|Tlr4|Nod2|Il18|Ticam1|Nod1|Cd14|Tlr1|Ifng|Jak2|Tlr9|Ccr5	124	522|489|552|537|513|375|444|459|300|471|312|510|399|519|507|324|423|339|426|321|315	2.34e-29		GO:0032760	2.64789	0
5126	70	GO Biological Process		Regulation of nitrogen compound metabolic process	5.03e-27	Ccl2|Fasl|Il4|Tbx21|Irf3|Traf6|Il10|Cd40|Csf2|Ifngr1|Il13|Nfkbia|Ifnar1|Cd4|C3|Tnf|Il23a|Irf7|Hprt|Il6|Casp1|Il17a|Stat4|Slc11a1|Apcs|Il1b|Il1a|Il2|Tlr2|Rorc|Nfkb1|Cd40lg|Irak1|Tlr3|Myd88|Ccl5|Ddx58|Il5|Crp|Tlr4|Nod2|Cxcr3|Il18|Ticam1|Nod1|Ifnb1|Tlr1|Tlr7|Tlr6|Ifng|Jak2|Mapk1|Stat1|Itgam|Rag1|Tlr9|Icam1|Cd86|Stat6|Ifna1|Cd80|Actb|Nlrp3|Gata3|Tlr5|Mapk8|Tlr8|Foxp3|Gapdh|Stat3	124	522|483|417|534|384|306|405|372|393|489|420|402|468|381|558|435|552|318|543|555|528|513|387|450|348|378|375|525|444|516|390|327|429|459|300|363|471|486|414|312|510|447|399|519|507|453|423|546|408|339|426|309|495|351|432|321|531|369|396|456|357|345|303|501|474|366|498|333|342|477	3.63e-29		GO:0051171	2.62984	0
2799	56	GO Biological Process		Regulation of protein metabolic process	7.71e-27	Ccl2|Fasl|Il4|Traf6|Il10|Cd40|Csf2|Ifngr1|Il13|Nfkbia|Ifnar1|Cd4|C3|Tnf|Il23a|Il6|Casp1|Slc11a1|Apcs|Il1b|Il1a|Il2|Tlr2|Cd40lg|Irak1|Tlr3|Myd88|Ccl5|Il5|Tlr4|Nod2|Il18|Ticam1|Nod1|Ifnb1|Tlr1|Tlr7|Tlr6|Ifng|Jak2|Mapk1|Stat1|Rag1|Tlr9|Icam1|Cd86|Ifna1|Cd80|Actb|Nlrp3|Gata3|Mapk8|Tlr8|Foxp3|Gapdh|Stat3	124	522|483|417|306|405|372|393|489|420|402|468|381|558|435|552|555|528|450|348|378|375|525|444|327|429|459|300|363|486|312|510|399|519|507|453|423|546|408|339|426|309|495|432|321|531|369|456|357|345|303|501|366|498|333|342|477	5.62e-29		GO:0051246	2.61129	0
85	20	GO Biological Process		Regulation of cytokine production involved in immune response	1.22e-26	Tbx21|Traf6|Il10|Tnf|Il6|Il1r1|Il1b|Tlr2|Tlr3|Ddx58|Tlr4|Nod2|Il18|Ticam1|Ifnb1|Tlr9|Nlrp3|B2m|Gata3|Foxp3	124	534|306|405|435|555|441|378|444|459|471|312|510|399|519|453|321|303|462|501|333	9.02e-29		GO:0002718	2.59136	0
109	21	GO Biological Process		Positive regulation of adaptive immune response based on somatic recombination of immune receptors built from immunoglobulin superfamily domains	1.91e-26	Il4|Tbx21|Traf6|Cd40|Cd4|C3|Tnf|Il23a|Il6|Il1r1|Slc11a1|Il1b|Il2|Nod2|Il18|Ifng|Stat6|Nlrp3|B2m|Gata3|Foxp3	124	417|534|306|372|381|558|435|552|555|441|450|378|525|510|399|339|396|303|462|501|333	1.42e-28		GO:0002824	2.5719	0
1984	49	GO Biological Process		Positive regulation of biosynthetic process	2.42e-26	Ccl2|Il4|Tbx21|Irf3|Traf6|Il10|Cd40|Nfkbia|Ifnar1|Cd4|Tnf|Il23a|Irf7|Il6|Il17a|Stat4|Slc11a1|Il1b|Il1a|Il2|Tlr2|Rorc|Nfkb1|Cd40lg|Tlr3|Ccl5|Ddx58|Il5|Crp|Tlr4|Nod2|Cxcr3|Il18|Ticam1|Ifnb1|Tlr6|Ifng|Jak2|Mapk1|Stat1|Tlr9|Icam1|Stat6|Nlrp3|Gata3|Tlr5|Mapk8|Foxp3|Stat3	124	522|417|534|384|306|405|372|402|468|381|435|552|318|555|513|387|450|378|375|525|444|516|390|327|459|363|471|486|414|312|510|447|399|519|453|408|339|426|309|495|321|531|396|303|501|474|366|333|477	1.82e-28		GO:0009891	2.56162	0
2767	55	GO Biological Process		Regulation of signal transduction	4.95e-26	Ccl2|Fasl|Il4|Irf3|Traf6|Il10|Cd40|Csf2|Ifngr1|Il13|Nfkbia|Cd4|C3|Tnf|Il23a|Irf7|Il6|Ly96|Casp1|Il1r1|Il1b|Il1a|Il2|Tlr2|Nfkb1|Cd40lg|Irak1|Tlr3|Myd88|Ccl5|Il5|Tlr4|Nod2|Il18|Ticam1|Nod1|Cd14|Ifnb1|Tlr1|Tlr7|Tlr6|Ifng|Jak2|Mapk1|Stat1|Cd8a|Tlr9|Icam1|Cd86|Ifna1|Nlrp3|Gata3|Tlr5|Mapk8|Stat3	124	522|483|417|384|306|405|372|393|489|420|402|381|558|435|552|318|555|537|528|441|378|375|525|444|390|327|429|459|300|363|486|312|510|399|519|507|324|453|423|546|408|339|426|309|495|504|321|531|369|456|303|501|474|366|477	3.76e-28		GO:0009966	2.53054	0
41	17	GO Biological Process		Glial cell activation	5.48e-26	Il4|Ifngr1|Il13|Tnf|Casp1|Il1b|Tlr2|Tlr3|Tlr4|Tlr1|Tlr7|Tlr6|Ifng|Jak2|Itgam|Tlr9|Tlr8	124	417|489|420|435|528|378|444|459|312|423|546|408|339|426|351|321|498	4.21e-28		GO:0061900	2.52612	0
172	23	GO Biological Process		Regulation of adaptive immune response	7.14e-26	Il4|Tbx21|Traf6|Cd40|Cd4|C3|Tnf|Il23a|Irf7|Il6|Il1r1|Slc11a1|Il1b|Il2|Nod2|Il18|Ifnb1|Ifng|Stat6|Nlrp3|B2m|Gata3|Foxp3	124	417|534|306|372|381|558|435|552|318|555|441|450|378|525|510|399|453|339|396|303|462|501|333	5.65e-28		GO:0002819	2.51463	0
2657	54	GO Biological Process		Regulation of cellular protein metabolic process	7.41e-26	Ccl2|Fasl|Il4|Traf6|Il10|Cd40|Csf2|Il13|Nfkbia|Ifnar1|Cd4|C3|Tnf|Il23a|Il6|Casp1|Slc11a1|Il1b|Il1a|Il2|Tlr2|Cd40lg|Irak1|Tlr3|Myd88|Ccl5|Il5|Tlr4|Nod2|Il18|Ticam1|Nod1|Ifnb1|Tlr1|Tlr7|Tlr6|Ifng|Jak2|Mapk1|Stat1|Rag1|Tlr9|Icam1|Cd86|Ifna1|Cd80|Actb|Nlrp3|Gata3|Mapk8|Tlr8|Foxp3|Gapdh|Stat3	124	522|483|417|306|405|372|393|420|402|468|381|558|435|552|555|528|450|378|375|525|444|327|429|459|300|363|486|312|510|399|519|507|453|423|546|408|339|426|309|495|432|321|531|369|456|357|345|303|501|366|498|333|342|477	5.92e-28		GO:0032268	2.51302	0
1243	41	GO Biological Process		Positive regulation of protein modification process	1.15e-25	Ccl2|Il4|Traf6|Cd40|Csf2|Il13|Cd4|C3|Tnf|Il23a|Il6|Slc11a1|Il1b|Il1a|Il2|Tlr2|Cd40lg|Irak1|Tlr3|Myd88|Ccl5|Il5|Tlr4|Nod2|Il18|Ticam1|Nod1|Ifnb1|Tlr1|Tlr6|Ifng|Jak2|Mapk1|Tlr9|Icam1|Cd86|Ifna1|Cd80|Gata3|Mapk8|Foxp3	124	522|417|306|372|393|420|381|558|435|552|555|450|378|375|525|444|327|429|459|300|363|486|312|510|399|519|507|453|423|408|339|426|309|321|531|369|456|357|501|366|333	9.31e-28		GO:0031401	2.49393	0
152	22	GO Biological Process		Adaptive immune response based on somatic recombination of immune receptors built from immunoglobulin superfamily domains	2.3e-25	Il4|Traf6|C3|Mbl2|Irf7|Hprt|Il6|Slc11a1|Apcs|Rorc|Cd40lg|Myd88|Crp|Nod2|Il18|Cd8a|Icam1|Stat6|Ccr6|Gata3|Foxp3|Stat3	124	417|306|558|540|318|543|555|450|348|516|327|300|414|510|399|504|531|396|360|501|333|477	1.88e-27		GO:0002460	2.46383	0
253	25	GO Biological Process		Positive regulation of dna-binding transcription factor activity	2.62e-25	Il4|Traf6|Il10|Cd40|Tnf|Il6|Il1b|Tlr2|Cd40lg|Irak1|Tlr3|Myd88|Ddx58|Il5|Tlr4|Nod2|Il18|Ticam1|Nod1|Tlr6|Jak2|Tlr9|Icam1|Nlrp3|Stat3	124	417|306|405|372|435|555|378|444|327|429|459|300|471|486|312|510|399|519|507|408|426|321|531|303|477	2.16e-27		GO:0051091	2.45817	0
33	16	GO Biological Process		Microglial cell activation	2.74e-25	Il4|Ifngr1|Il13|Tnf|Casp1|Tlr2|Tlr3|Tlr4|Tlr1|Tlr7|Tlr6|Ifng|Jak2|Itgam|Tlr9|Tlr8	124	417|489|420|435|528|444|459|312|423|546|408|339|426|351|321|498	2.27e-27		GO:0001774	2.45622	0
5479	70	GO Biological Process		Regulation of cellular metabolic process	3.1e-25	Ccl2|Fasl|Il4|Tbx21|Irf3|Traf6|Il10|Cd40|Csf2|Ifngr1|Il13|Nfkbia|Ifnar1|Cd4|C3|Tnf|Il23a|Irf7|Hprt|Il6|Casp1|Il17a|Stat4|Slc11a1|Apcs|Il1b|Il1a|Il2|Tlr2|Rorc|Nfkb1|Cd40lg|Irak1|Tlr3|Myd88|Ccl5|Ddx58|Il5|Crp|Tlr4|Nod2|Cxcr3|Il18|Ticam1|Nod1|Ifnb1|Tlr1|Tlr7|Tlr6|Ifng|Jak2|Mapk1|Stat1|Itgam|Rag1|Tlr9|Icam1|Cd86|Stat6|Ifna1|Cd80|Actb|Nlrp3|Gata3|Tlr5|Mapk8|Tlr8|Foxp3|Gapdh|Stat3	124	522|483|417|534|384|306|405|372|393|489|420|402|468|381|558|435|552|318|543|555|528|513|387|450|348|378|375|525|444|516|390|327|429|459|300|363|471|486|414|312|510|447|399|519|507|453|423|546|408|339|426|309|495|351|432|321|531|369|396|456|357|345|303|501|474|366|498|333|342|477	2.62e-27		GO:0031323	2.45086	0
156	22	GO Biological Process		Regulation of adaptive immune response based on somatic recombination of immune receptors built from immunoglobulin superfamily domains	3.7e-25	Il4|Tbx21|Traf6|Cd40|Cd4|C3|Tnf|Il23a|Il6|Il1r1|Slc11a1|Il1b|Il2|Nod2|Il18|Ifnb1|Ifng|Stat6|Nlrp3|B2m|Gata3|Foxp3	124	417|534|306|372|381|558|435|552|555|441|450|378|525|510|399|453|339|396|303|462|501|333	3.16e-27		GO:0002822	2.44318	0
160	22	GO Biological Process		Cytokine production	6.1e-25	Il4|Irf3|Ifnar1|Cd4|Tnf|Irf7|Casp1|Slc11a1|Il1b|Tlr2|Rorc|Myd88|Tlr4|Nod2|Cxcr3|Il18|Nod1|Tlr6|Tlr9|Nlrp3|Gata3|Foxp3	124	417|384|468|381|435|318|528|450|378|444|516|300|312|510|447|399|507|408|321|303|501|333	5.25e-27		GO:0001816	2.42147	0
3215	57	GO Biological Process		Regulation of cell communication	6.83e-25	Ccl2|Fasl|Il4|Irf3|Traf6|Il10|Cd40|Csf2|Ifngr1|Il13|Nfkbia|Cd4|C3|Tnf|Il23a|Irf7|Il6|Ly96|Casp1|Il1r1|Il1b|Il1a|Il2|Tlr2|Nfkb1|Cd40lg|Irak1|Tlr3|Myd88|Ccl5|Il5|Tlr4|Nod2|Il18|Ticam1|Nod1|Cd14|Ifnb1|Tlr1|Tlr7|Tlr6|Ifng|Jak2|Mapk1|Stat1|Cd8a|Tlr9|Icam1|Cd86|Ifna1|Nlrp3|Gata3|Tlr5|Mapk8|Foxp3|Gapdh|Stat3	124	522|483|417|384|306|405|372|393|489|420|402|381|558|435|552|318|555|537|528|441|378|375|525|444|390|327|429|459|300|363|486|312|510|399|519|507|324|453|423|546|408|339|426|309|495|504|321|531|369|456|303|501|474|366|333|342|477	5.94e-27		GO:0010646	2.41656	0
4379	64	GO Biological Process		Regulation of molecular function	7.99e-25	Ccl2|Fasl|Il4|Tbx21|Irf3|Traf6|Il10|Cd40|Csf2|Ifngr1|Il13|Nfkbia|Cd4|C3|Tnf|Il23a|Irf7|Il6|Casp1|Il17a|Stat4|Slc11a1|Apcs|Il1b|Il1a|Il2|Tlr2|Rorc|Nfkb1|Cd40lg|Irak1|Tlr3|Myd88|Ccl5|Ddx58|Il5|Tlr4|Cxcl10|Nod2|Il18|Ticam1|Nod1|Ifnb1|Tlr1|Tlr6|Ifng|Jak2|Mapk1|Stat1|Itgam|Rag1|Tlr9|Icam1|Cd86|Stat6|Ifna1|Actb|Nlrp3|B2m|Gata3|Mapk8|Foxp3|Gapdh|Stat3	124	522|483|417|534|384|306|405|372|393|489|420|402|381|558|435|552|318|555|528|513|387|450|348|378|375|525|444|516|390|327|429|459|300|363|471|486|312|480|510|399|519|507|453|423|408|339|426|309|495|351|432|321|531|369|396|456|345|303|462|501|366|333|342|477	7e-27		GO:0065009	2.40975	0
134	21	GO Biological Process		Positive regulation of lymphocyte proliferation	8.03e-25	Il4|Traf6|Cd40|Il13|Cd4|Il23a|Il6|Il1b|Il2|Cd40lg|Myd88|Ccl5|Il5|Tlr4|Il18|Ticam1|Ifng|Tlr9|Cd86|Cd80|Foxp3	124	417|306|372|420|381|552|555|378|525|327|300|363|486|312|399|519|339|321|369|357|333	7.1e-27		GO:0050671	2.40953	0
3227	57	GO Biological Process		Regulation of signaling	8.06e-25	Ccl2|Fasl|Il4|Irf3|Traf6|Il10|Cd40|Csf2|Ifngr1|Il13|Nfkbia|Cd4|C3|Tnf|Il23a|Irf7|Il6|Ly96|Casp1|Il1r1|Il1b|Il1a|Il2|Tlr2|Nfkb1|Cd40lg|Irak1|Tlr3|Myd88|Ccl5|Il5|Tlr4|Nod2|Il18|Ticam1|Nod1|Cd14|Ifnb1|Tlr1|Tlr7|Tlr6|Ifng|Jak2|Mapk1|Stat1|Cd8a|Tlr9|Icam1|Cd86|Ifna1|Nlrp3|Gata3|Tlr5|Mapk8|Foxp3|Gapdh|Stat3	124	522|483|417|384|306|405|372|393|489|420|402|381|558|435|552|318|555|537|528|441|378|375|525|444|390|327|429|459|300|363|486|312|510|399|519|507|324|453|423|546|408|339|426|309|495|504|321|531|369|456|303|501|474|366|333|342|477	7.19e-27		GO:0023051	2.40937	0
403	28	GO Biological Process		Regulation of hemopoiesis	1.02e-24	Il4|Tbx21|Traf6|Nfkbia|Cd4|Tnf|Il23a|Il6|Il17a|Apcs|Il1b|Il2|Rorc|Cd40lg|Ccl5|Il5|Il18|Ifnb1|Ifng|Stat1|Itgam|Rag1|Tlr9|Nlrp3|B2m|Gata3|Foxp3|Stat3	124	417|534|306|402|381|435|552|555|513|348|378|525|516|327|363|486|399|453|339|495|351|432|321|303|462|501|333|477	9.2e-27		GO:1903706	2.39914	0
1940	47	GO Biological Process		Positive regulation of cellular biosynthetic process	1.14e-24	Il4|Tbx21|Irf3|Traf6|Il10|Cd40|Nfkbia|Ifnar1|Cd4|Tnf|Il23a|Irf7|Il6|Il17a|Stat4|Slc11a1|Il1b|Il1a|Il2|Tlr2|Rorc|Nfkb1|Tlr3|Ccl5|Ddx58|Il5|Crp|Tlr4|Nod2|Cxcr3|Il18|Ticam1|Ifnb1|Tlr6|Ifng|Jak2|Mapk1|Stat1|Tlr9|Icam1|Stat6|Nlrp3|Gata3|Tlr5|Mapk8|Foxp3|Stat3	124	417|534|384|306|405|372|402|468|381|435|552|318|555|513|387|450|378|375|525|444|516|390|459|363|471|486|414|312|510|447|399|519|453|408|339|426|309|495|321|531|396|303|501|474|366|333|477	1.04e-26		GO:0031328	2.39431	0
405	28	GO Biological Process		Regulation of dna-binding transcription factor activity	1.14e-24	Il4|Traf6|Il10|Cd40|Nfkbia|Tnf|Il6|Il1b|Tlr2|Cd40lg|Irak1|Tlr3|Myd88|Ddx58|Il5|Tlr4|Nod2|Il18|Ticam1|Nod1|Tlr6|Jak2|Mapk1|Tlr9|Icam1|Nlrp3|Foxp3|Stat3	124	417|306|405|372|402|435|555|378|444|327|429|459|300|471|486|312|510|399|519|507|408|426|309|321|531|303|333|477	1.05e-26		GO:0051090	2.39431	0
1064	38	GO Biological Process		Response to nitrogen compound	1.14e-24	Ccl2|Irf3|Il10|Cd40|Nfkbia|Tnf|Hprt|Il6|Casp1|Stat4|Il1b|Tlr2|Nfkb1|Irak1|Tlr3|Myd88|Ddx58|Tlr4|Nod2|Il18|Ticam1|Nod1|Ifnb1|Tlr6|Jak2|Mapk1|Stat1|Tlr9|Icam1|Rplp0|H13|Stat6|Ifna1|Actb|Nlrp3|Mapk8|Gapdh|Stat3	124	522|384|405|372|402|435|543|555|528|387|378|444|390|429|459|300|471|312|510|399|519|507|453|408|426|309|495|321|531|549|411|396|456|345|303|366|342|477	1.05e-26		GO:1901698	2.39431	0
170	22	GO Biological Process		Defense response to virus	1.9e-24	Irf3|Cd40|Ifngr1|Ifnar1|Il23a|Irf7|Il6|Tlr3|Ddx58|Cxcl10|Ticam1|Ifnb1|Tlr7|Ifng|Stat1|Cd8a|Tlr9|Cd86|Ifna1|Nlrp3|Tlr8|Mx1	124	384|372|489|468|552|318|555|459|471|480|519|453|546|339|495|504|321|369|456|303|498|438	1.78e-26		GO:0051607	2.37212	0
1650	44	GO Biological Process		Regulation of cell population proliferation	2.43e-24	Ccl2|Fasl|Il4|Traf6|Il10|Cd40|Csf2|Il13|Nfkbia|Cd4|Tnf|Il23a|Il6|Stat4|Il1b|Il1a|Il2|Tlr2|Cd40lg|Irak1|Myd88|Ccl5|Il5|Crp|Tlr4|Cxcl10|Nod2|Cxcr3|Il18|Ticam1|Ifng|Jak2|Mapk1|Stat1|Tlr9|Cd86|Stat6|Cd80|B2m|Gata3|Ccr5|Mapk8|Foxp3|Stat3	124	522|483|417|306|405|372|393|420|402|381|435|552|555|387|378|375|525|444|327|429|300|363|486|414|312|480|510|447|399|519|339|426|309|495|321|369|396|357|462|501|315|366|333|477	2.31e-26		GO:0042127	2.36144	0
1010	37	GO Biological Process		Positive regulation of protein phosphorylation	2.71e-24	Ccl2|Il4|Traf6|Cd40|Csf2|Il13|Cd4|C3|Tnf|Il23a|Il6|Slc11a1|Il1b|Il1a|Il2|Tlr2|Cd40lg|Irak1|Tlr3|Myd88|Ccl5|Il5|Tlr4|Nod2|Il18|Nod1|Ifnb1|Tlr1|Tlr6|Ifng|Jak2|Mapk1|Tlr9|Icam1|Cd86|Ifna1|Cd80	124	522|417|306|372|393|420|381|558|435|552|555|450|378|375|525|444|327|429|459|300|363|486|312|510|399|507|453|423|408|339|426|309|321|531|369|456|357	2.61e-26		GO:0001934	2.3567	0
5290	68	GO Biological Process		Regulation of primary metabolic process	3.98e-24	Ccl2|Fasl|Il4|Tbx21|Irf3|Traf6|Il10|Cd40|Csf2|Ifngr1|Il13|Nfkbia|Ifnar1|Cd4|C3|Tnf|Il23a|Irf7|Hprt|Il6|Casp1|Il17a|Stat4|Slc11a1|Apcs|Il1b|Il1a|Il2|Tlr2|Rorc|Nfkb1|Cd40lg|Irak1|Tlr3|Myd88|Ccl5|Ddx58|Il5|Tlr4|Nod2|Cxcr3|Il18|Ticam1|Nod1|Ifnb1|Tlr1|Tlr7|Tlr6|Ifng|Jak2|Mapk1|Stat1|Itgam|Rag1|Tlr9|Icam1|Cd86|Stat6|Ifna1|Cd80|Actb|Nlrp3|Gata3|Mapk8|Tlr8|Foxp3|Gapdh|Stat3	124	522|483|417|534|384|306|405|372|393|489|420|402|468|381|558|435|552|318|543|555|528|513|387|450|348|378|375|525|444|516|390|327|429|459|300|363|471|486|312|510|447|399|519|507|453|423|546|408|339|426|309|495|351|432|321|531|369|396|456|357|345|303|501|366|498|333|342|477	3.86e-26		GO:0080090	2.34001	0
102	19	GO Biological Process		Regulation of interferon-gamma production	1.25e-23	Il10|Ifnar1|Tnf|Il23a|Il1r1|Slc11a1|Il1b|Il2|Cd40lg|Tlr3|Tlr4|Nod2|Il18|Cd14|Tlr7|Tlr9|Gata3|Tlr8|Foxp3	124	405|468|435|552|441|450|378|525|327|459|312|510|399|324|546|321|501|498|333	1.22e-25		GO:0032649	2.29031	0
104	19	GO Biological Process		Positive regulation of lymphocyte mediated immunity	1.73e-23	Il4|Tbx21|Traf6|Cd40|C3|Tnf|Il23a|Il6|Il1r1|Il1b|Il2|Nod2|Il18|Ifng|Stat6|Nlrp3|B2m|Gata3|Foxp3	124	417|534|306|372|558|435|552|555|441|378|525|510|399|339|396|303|462|501|333	1.7e-25		GO:0002708	2.2762	0
226	23	GO Biological Process		Regulation of mononuclear cell proliferation	1.83e-23	Il4|Traf6|Il10|Cd40|Il13|Cd4|Il23a|Il6|Il1b|Il2|Cd40lg|Myd88|Ccl5|Il5|Crp|Tlr4|Il18|Ticam1|Ifng|Tlr9|Cd86|Cd80|Foxp3	124	417|306|405|372|420|381|552|555|378|525|327|300|363|486|414|312|399|519|339|321|369|357|333	1.82e-25		GO:0032944	2.27375	0
1159	38	GO Biological Process		Positive regulation of phosphate metabolic process	2.07e-23	Ccl2|Il4|Traf6|Cd40|Csf2|Il13|Cd4|C3|Tnf|Il23a|Il6|Slc11a1|Il1b|Il1a|Il2|Tlr2|Cd40lg|Irak1|Tlr3|Myd88|Ccl5|Il5|Tlr4|Nod2|Il18|Nod1|Ifnb1|Tlr1|Tlr6|Ifng|Jak2|Mapk1|Tlr9|Icam1|Cd86|Ifna1|Cd80|Stat3	124	522|417|306|372|393|420|381|558|435|552|555|450|378|375|525|444|327|429|459|300|363|486|312|510|399|507|453|423|408|339|426|309|321|531|369|456|357|477	2.07e-25		GO:0045937	2.2684	0
1856	45	GO Biological Process		Regulation of protein modification process	2.21e-23	Ccl2|Il4|Traf6|Cd40|Csf2|Il13|Ifnar1|Cd4|C3|Tnf|Il23a|Il6|Slc11a1|Il1b|Il1a|Il2|Tlr2|Cd40lg|Irak1|Tlr3|Myd88|Ccl5|Il5|Tlr4|Nod2|Il18|Ticam1|Nod1|Ifnb1|Tlr1|Tlr7|Tlr6|Ifng|Jak2|Mapk1|Tlr9|Icam1|Cd86|Ifna1|Cd80|Actb|Gata3|Mapk8|Tlr8|Foxp3	124	522|417|306|372|393|420|468|381|558|435|552|555|450|378|375|525|444|327|429|459|300|363|486|312|510|399|519|507|453|423|546|408|339|426|309|321|531|369|456|357|345|501|366|498|333	2.24e-25		GO:0031399	2.26556	0
1449	41	GO Biological Process		Regulation of protein phosphorylation	2.84e-23	Ccl2|Il4|Traf6|Cd40|Csf2|Il13|Ifnar1|Cd4|C3|Tnf|Il23a|Il6|Slc11a1|Il1b|Il1a|Il2|Tlr2|Cd40lg|Irak1|Tlr3|Myd88|Ccl5|Il5|Tlr4|Nod2|Il18|Nod1|Ifnb1|Tlr1|Tlr7|Tlr6|Ifng|Jak2|Mapk1|Tlr9|Icam1|Cd86|Ifna1|Cd80|Actb|Tlr8	124	522|417|306|372|393|420|468|381|558|435|552|555|450|378|375|525|444|327|429|459|300|363|486|312|510|399|507|453|423|546|408|339|426|309|321|531|369|456|357|345|498	2.91e-25		GO:0001932	2.25467	0
410	27	GO Biological Process		Lymphocyte activation	3.21e-23	Il4|Tbx21|Cd40|Ifnar1|Cd4|Il23a|Hprt|Il6|Slc11a1|Rorc|Cd40lg|Tlr4|Il18|Ifnb1|Ifng|Cd8a|Itgam|Rag1|Icam1|Cd86|Stat6|Ifna1|Ccr6|B2m|Gata3|Foxp3|Stat3	124	417|534|372|468|381|552|543|555|450|516|327|312|399|453|339|504|351|432|531|369|396|456|360|462|501|333|477	3.33e-25		GO:0046649	2.24935	0
68	17	GO Biological Process		Regulation of interleukin-8 production	5.95e-23	Tnf|Il1b|Tlr2|Tlr3|Myd88|Ddx58|Crp|Tlr4|Nod2|Il18|Cd14|Tlr1|Tlr7|Tlr6|Tlr9|Tlr5|Tlr8	124	435|378|444|459|300|471|414|312|510|399|324|423|546|408|321|474|498	6.27e-25		GO:0032677	2.22255	0
1591	42	GO Biological Process		Regulation of phosphorylation	7.67e-23	Ccl2|Il4|Traf6|Cd40|Csf2|Il13|Ifnar1|Cd4|C3|Tnf|Il23a|Il6|Slc11a1|Il1b|Il1a|Il2|Tlr2|Cd40lg|Irak1|Tlr3|Myd88|Ccl5|Il5|Tlr4|Nod2|Il18|Nod1|Ifnb1|Tlr1|Tlr7|Tlr6|Ifng|Jak2|Mapk1|Tlr9|Icam1|Cd86|Ifna1|Cd80|Actb|Tlr8|Stat3	124	522|417|306|372|393|420|468|381|558|435|552|555|450|378|375|525|444|327|429|459|300|363|486|312|510|399|507|453|423|546|408|339|426|309|321|531|369|456|357|345|498|477	8.15e-25		GO:0042325	2.21152	0
2806	52	GO Biological Process		Regulation of localization	8.79e-23	Ccl2|Fasl|Il4|Irf3|Traf6|Il10|Cd40|Ifngr1|Il13|Nfkbia|Cd4|C3|Tnf|Mbl2|Il23a|Il6|Casp1|Il1r1|Slc11a1|Il1b|Il1a|Il2|Tlr2|Cd40lg|Irak1|Myd88|Ccl5|Ddx58|Il5|Crp|Tlr4|Cxcl10|Nod2|Cxcr3|Il18|Cd14|Ifng|Jak2|Mapk1|Itgam|Tlr9|Icam1|Ccr6|Actb|B2m|Gata3|Tlr5|Ccr5|Mapk8|Foxp3|Gapdh|Stat3	124	522|483|417|384|306|405|372|489|420|402|381|558|435|540|552|555|528|441|450|378|375|525|444|327|429|300|363|471|486|414|312|480|510|447|399|324|339|426|309|351|321|531|360|345|462|501|474|315|366|333|342|477	9.41e-25		GO:0032879	2.2056	0
10591	85	GO Biological Process		Biological regulation	9.74e-23	Ccl2|Fasl|Il4|Tyk2|Tbx21|Irf3|Traf6|Il10|Cd40|Csf2|Ifngr1|Il13|Mpo|Nfkbia|Ifnar1|Cd4|C3|Tnf|Mbl2|Il23a|Irf7|Hprt|Il6|Ly96|Casp1|Il17a|Il1r1|Stat4|Slc11a1|Apcs|Il1b|Il1a|Il2|Tlr2|Rorc|Nfkb1|Cd40lg|Irak1|Tlr3|Myd88|Ccr8|Ccl5|Ddx58|Il5|Crp|Tlr4|Cxcl10|Nod2|Cxcr3|Il18|Ticam1|Nod1|Cd14|Ifnb1|Tlr1|Tlr7|Tlr6|Ccr4|Ifng|Jak2|Mapk1|Stat1|Cd8a|Itgam|Rag1|Tlr9|Icam1|Rplp0|Cd86|Stat6|Ifna1|Ccr6|Cd80|Actb|Nlrp…	124	522|483|417|336|534|384|306|405|372|393|489|420|465|402|468|381|558|435|540|552|318|543|555|537|528|513|441|387|450|348|378|375|525|444|516|390|327|429|459|300|354|363|471|486|414|312|480|510|447|399|519|507|324|453|423|546|408|330|339|426|309|495|504|351|432|321|531|549|369|396|456|360|357|345|303|462|501|474|315|366|498|438|333|342|477	1.05e-24		GO:0065007	2.20114	0
964	35	GO Biological Process		Positive regulation of cell population proliferation	1.11e-22	Ccl2|Fasl|Il4|Traf6|Il10|Cd40|Csf2|Il13|Cd4|Tnf|Il23a|Il6|Il1b|Il2|Cd40lg|Irak1|Myd88|Ccl5|Il5|Tlr4|Cxcl10|Nod2|Cxcr3|Il18|Ticam1|Ifng|Jak2|Mapk1|Stat1|Tlr9|Cd86|Cd80|Mapk8|Foxp3|Stat3	124	522|483|417|306|405|372|393|420|381|435|552|555|378|525|327|429|300|363|486|312|480|510|447|399|519|339|426|309|495|321|369|357|366|333|477	1.21e-24		GO:0008284	2.19547	0
150	20	GO Biological Process		Regulation of lymphocyte mediated immunity	2.26e-22	Il4|Tbx21|Traf6|Cd40|C3|Tnf|Il23a|Il6|Il1r1|Il1b|Il2|Nod2|Il18|Ifnb1|Ifng|Stat6|Nlrp3|B2m|Gata3|Foxp3	124	417|534|306|372|558|435|552|555|441|378|525|510|399|453|339|396|303|462|501|333	2.47e-24		GO:0002706	2.16459	0
300	24	GO Biological Process		Regulation of leukocyte differentiation	2.69e-22	Il4|Tbx21|Traf6|Cd4|Tnf|Il23a|Il6|Il17a|Apcs|Il1b|Il2|Rorc|Cd40lg|Ccl5|Il5|Il18|Ifnb1|Ifng|Itgam|Rag1|Tlr9|Nlrp3|Gata3|Foxp3	124	417|534|306|381|435|552|555|513|348|378|525|516|327|363|486|399|453|339|351|432|321|303|501|333	2.97e-24		GO:1902105	2.15702	0
9541	82	GO Biological Process		Regulation of cellular process	3.65e-22	Ccl2|Fasl|Il4|Tyk2|Tbx21|Irf3|Traf6|Il10|Cd40|Csf2|Ifngr1|Il13|Nfkbia|Ifnar1|Cd4|C3|Tnf|Mbl2|Il23a|Irf7|Hprt|Il6|Ly96|Casp1|Il17a|Il1r1|Stat4|Slc11a1|Apcs|Il1b|Il1a|Il2|Tlr2|Rorc|Nfkb1|Cd40lg|Irak1|Tlr3|Myd88|Ccr8|Ccl5|Ddx58|Il5|Crp|Tlr4|Cxcl10|Nod2|Cxcr3|Il18|Ticam1|Nod1|Cd14|Ifnb1|Tlr1|Tlr7|Tlr6|Ccr4|Ifng|Jak2|Mapk1|Stat1|Cd8a|Itgam|Rag1|Tlr9|Icam1|Cd86|Stat6|Ifna1|Ccr6|Cd80|Actb|Nlrp3|B2m|Gata…	124	522|483|417|336|534|384|306|405|372|393|489|420|402|468|381|558|435|540|552|318|543|555|537|528|513|441|387|450|348|378|375|525|444|516|390|327|429|459|300|354|363|471|486|414|312|480|510|447|399|519|507|324|453|423|546|408|330|339|426|309|495|504|351|432|321|531|369|396|456|360|357|345|303|462|501|474|315|366|498|333|342|477	4.04e-24		GO:0050794	2.14377	0
223	22	GO Biological Process		Regulation of lymphocyte proliferation	3.87e-22	Il4|Traf6|Il10|Cd40|Il13|Cd4|Il23a|Il6|Il1b|Il2|Cd40lg|Myd88|Ccl5|Il5|Tlr4|Il18|Ticam1|Ifng|Tlr9|Cd86|Cd80|Foxp3	124	417|306|405|372|420|381|552|555|378|525|327|300|363|486|312|399|519|339|321|369|357|333	4.32e-24		GO:0050670	2.14123	0
9973	83	GO Biological Process		Regulation of biological process	5.59e-22	Ccl2|Fasl|Il4|Tyk2|Tbx21|Irf3|Traf6|Il10|Cd40|Csf2|Ifngr1|Il13|Mpo|Nfkbia|Ifnar1|Cd4|C3|Tnf|Mbl2|Il23a|Irf7|Hprt|Il6|Ly96|Casp1|Il17a|Il1r1|Stat4|Slc11a1|Apcs|Il1b|Il1a|Il2|Tlr2|Rorc|Nfkb1|Cd40lg|Irak1|Tlr3|Myd88|Ccr8|Ccl5|Ddx58|Il5|Crp|Tlr4|Cxcl10|Nod2|Cxcr3|Il18|Ticam1|Nod1|Cd14|Ifnb1|Tlr1|Tlr7|Tlr6|Ccr4|Ifng|Jak2|Mapk1|Stat1|Cd8a|Itgam|Rag1|Tlr9|Icam1|Cd86|Stat6|Ifna1|Ccr6|Cd80|Actb|Nlrp3|B2m|…	124	522|483|417|336|534|384|306|405|372|393|489|420|465|402|468|381|558|435|540|552|318|543|555|537|528|513|441|387|450|348|378|375|525|444|516|390|327|429|459|300|354|363|471|486|414|312|480|510|447|399|519|507|324|453|423|546|408|330|339|426|309|495|504|351|432|321|531|369|396|456|360|357|345|303|462|501|474|315|366|498|333|342|477	6.28e-24		GO:0050789	2.12526	0
3526	56	GO Biological Process		Regulation of biosynthetic process	5.69e-22	Ccl2|Fasl|Il4|Tbx21|Irf3|Traf6|Il10|Cd40|Csf2|Nfkbia|Ifnar1|Cd4|C3|Tnf|Il23a|Irf7|Il6|Il17a|Stat4|Slc11a1|Il1b|Il1a|Il2|Tlr2|Rorc|Nfkb1|Cd40lg|Irak1|Tlr3|Myd88|Ccl5|Ddx58|Il5|Crp|Tlr4|Nod2|Cxcr3|Il18|Ticam1|Nod1|Ifnb1|Tlr6|Ifng|Jak2|Mapk1|Stat1|Tlr9|Icam1|Stat6|Nlrp3|Gata3|Tlr5|Mapk8|Foxp3|Gapdh|Stat3	124	522|483|417|534|384|306|405|372|393|402|468|381|558|435|552|318|555|513|387|450|378|375|525|444|516|390|327|429|459|300|363|471|486|414|312|510|447|399|519|507|453|408|339|426|309|495|321|531|396|303|501|474|366|333|342|477	6.44e-24		GO:0009889	2.12449	0
412	26	GO Biological Process		Regulation of cell-cell adhesion	7.24e-22	Ccl2|Il4|Tbx21|Traf6|Il10|Cd4|Tnf|Il23a|Il6|Il1b|Il2|Cd40lg|Irak1|Ccl5|Il18|Ifnb1|Ifng|Jak2|Rag1|Icam1|Cd86|Cd80|Nlrp3|Gata3|Ccr5|Foxp3	124	522|417|534|306|405|381|435|552|555|378|525|327|429|363|399|453|339|426|432|531|369|357|303|501|315|333	8.25e-24		GO:0022407	2.11403	0
1711	42	GO Biological Process		Positive regulation of molecular function	1.12e-21	Ccl2|Fasl|Il4|Traf6|Il10|Cd40|Ifngr1|Cd4|Tnf|Il23a|Il6|Casp1|Slc11a1|Il1b|Tlr2|Cd40lg|Irak1|Tlr3|Myd88|Ccl5|Ddx58|Il5|Tlr4|Nod2|Il18|Ticam1|Nod1|Tlr1|Tlr6|Ifng|Jak2|Mapk1|Stat1|Itgam|Tlr9|Icam1|Cd86|Nlrp3|B2m|Gata3|Mapk8|Stat3	124	522|483|417|306|405|372|489|381|435|552|555|528|450|378|444|327|429|459|300|363|471|486|312|510|399|519|507|423|408|339|426|309|495|351|321|531|369|303|462|501|366|477	1.28e-23		GO:0044093	2.09508	0
135	19	GO Biological Process		Positive regulation of nf-kappab transcription factor activity	1.31e-21	Traf6|Cd40|Tnf|Il1b|Tlr2|Cd40lg|Irak1|Tlr3|Myd88|Tlr4|Nod2|Il18|Ticam1|Nod1|Tlr6|Tlr9|Icam1|Nlrp3|Stat3	124	306|372|435|378|444|327|429|459|300|312|510|399|519|507|408|321|531|303|477	1.51e-23		GO:0051092	2.08827	0
1837	43	GO Biological Process		Positive regulation of macromolecule biosynthetic process	1.55e-21	Ccl2|Il4|Tbx21|Irf3|Traf6|Il10|Cd40|Nfkbia|Ifnar1|Cd4|Tnf|Il23a|Irf7|Il6|Il17a|Stat4|Slc11a1|Il1b|Il1a|Il2|Tlr2|Rorc|Nfkb1|Cd40lg|Tlr3|Ddx58|Il5|Tlr4|Nod2|Cxcr3|Il18|Ifnb1|Ifng|Jak2|Mapk1|Stat1|Tlr9|Stat6|Nlrp3|Gata3|Mapk8|Foxp3|Stat3	124	522|417|534|384|306|405|372|402|468|381|435|552|318|555|513|387|450|378|375|525|444|516|390|327|459|471|486|312|510|447|399|453|339|426|309|495|321|396|303|501|366|333|477	1.81e-23		GO:0010557	2.08097	0
967	34	GO Biological Process		Positive regulation of intracellular signal transduction	1.59e-21	Ccl2|Fasl|Irf3|Traf6|Cd40|Cd4|C3|Tnf|Il6|Casp1|Il1b|Il1a|Tlr2|Cd40lg|Irak1|Tlr3|Myd88|Ccl5|Tlr4|Nod2|Il18|Ticam1|Nod1|Cd14|Tlr1|Tlr7|Tlr6|Jak2|Mapk1|Cd8a|Tlr9|Icam1|Cd86|Gata3	124	522|483|384|306|372|381|558|435|555|528|378|375|444|327|429|459|300|363|312|510|399|519|507|324|423|546|408|426|309|504|321|531|369|501	1.86e-23		GO:1902533	2.07986	0
3448	55	GO Biological Process		Regulation of cellular biosynthetic process	1.68e-21	Fasl|Il4|Tbx21|Irf3|Traf6|Il10|Cd40|Csf2|Nfkbia|Ifnar1|Cd4|C3|Tnf|Il23a|Irf7|Il6|Il17a|Stat4|Slc11a1|Il1b|Il1a|Il2|Tlr2|Rorc|Nfkb1|Cd40lg|Irak1|Tlr3|Myd88|Ccl5|Ddx58|Il5|Crp|Tlr4|Nod2|Cxcr3|Il18|Ticam1|Nod1|Ifnb1|Tlr6|Ifng|Jak2|Mapk1|Stat1|Tlr9|Icam1|Stat6|Nlrp3|Gata3|Tlr5|Mapk8|Foxp3|Gapdh|Stat3	124	483|417|534|384|306|405|372|393|402|468|381|558|435|552|318|555|513|387|450|378|375|525|444|516|390|327|429|459|300|363|471|486|414|312|510|447|399|519|507|453|408|339|426|309|495|321|531|396|303|501|474|366|333|342|477	1.98e-23		GO:0031326	2.07747	0
2720	50	GO Biological Process		Regulation of transcription, dna-templated	1.82e-21	Fasl|Il4|Tbx21|Irf3|Traf6|Il10|Cd40|Csf2|Nfkbia|Ifnar1|Cd4|Tnf|Il23a|Irf7|Il6|Il17a|Stat4|Slc11a1|Il1b|Il1a|Il2|Tlr2|Rorc|Nfkb1|Cd40lg|Irak1|Tlr3|Myd88|Ddx58|Il5|Tlr4|Nod2|Cxcr3|Il18|Ticam1|Nod1|Ifnb1|Tlr6|Ifng|Jak2|Mapk1|Stat1|Tlr9|Icam1|Stat6|Nlrp3|Gata3|Mapk8|Foxp3|Stat3	124	483|417|534|384|306|405|372|393|402|468|381|435|552|318|555|513|387|450|378|375|525|444|516|390|327|429|459|300|471|486|312|510|447|399|519|507|453|408|339|426|309|495|321|531|396|303|501|366|333|477	2.17e-23		GO:0006355	2.07399	0
1541	40	GO Biological Process		Positive regulation of transcription, dna-templated	2.74e-21	Il4|Tbx21|Irf3|Traf6|Il10|Cd40|Nfkbia|Ifnar1|Cd4|Tnf|Il23a|Irf7|Il6|Il17a|Stat4|Slc11a1|Il1b|Il1a|Il2|Tlr2|Rorc|Nfkb1|Tlr3|Ddx58|Il5|Tlr4|Nod2|Cxcr3|Il18|Ifnb1|Ifng|Jak2|Mapk1|Stat1|Tlr9|Stat6|Nlrp3|Gata3|Foxp3|Stat3	124	417|534|384|306|405|372|402|468|381|435|552|318|555|513|387|450|378|375|525|444|516|390|459|471|486|312|510|447|399|453|339|426|309|495|321|396|303|501|333|477	3.27e-23		GO:0045893	2.05622	0
210	21	GO Biological Process		Positive regulation of leukocyte cell-cell adhesion	3.35e-21	Ccl2|Il4|Traf6|Cd4|Tnf|Il23a|Il6|Il1b|Il2|Cd40lg|Irak1|Ccl5|Il18|Ifng|Rag1|Icam1|Cd86|Cd80|Nlrp3|Gata3|Foxp3	124	522|417|306|381|435|552|555|378|525|327|429|363|399|339|432|531|369|357|303|501|333	4.02e-23		GO:1903039	2.0475	0
50	15	GO Biological Process		Positive regulation of interleukin-8 production	3.39e-21	Tnf|Il1b|Tlr2|Tlr3|Myd88|Ddx58|Tlr4|Nod2|Il18|Cd14|Tlr1|Tlr7|Tlr9|Tlr5|Tlr8	124	435|378|444|459|300|471|312|510|399|324|423|546|321|474|498	4.1e-23		GO:0032757	2.04698	0
35	14	GO Biological Process		Lipopolysaccharide-mediated signaling pathway	3.48e-21	Irf3|Nfkbia|Tnf|Ly96|Il1b|Irak1|Myd88|Ccl5|Tlr4|Il18|Ticam1|Cd14|Mapk1|Stat1	124	384|402|435|537|378|429|300|363|312|399|519|324|309|495	4.23e-23		GO:0031663	2.04584	0
51	15	GO Biological Process		Positive regulation of type i interferon production	4.25e-21	Irf3|Ifnar1|Irf7|Tlr2|Irak1|Tlr3|Myd88|Ddx58|Tlr4|Ticam1|Cd14|Tlr7|Stat1|Tlr9|Tlr8	124	384|468|318|444|429|459|300|471|312|519|324|546|495|321|498	5.29e-23		GO:0032481	2.03716	0
295	23	GO Biological Process		Regulation of leukocyte cell-cell adhesion	4.25e-21	Ccl2|Il4|Tbx21|Traf6|Cd4|Tnf|Il23a|Il6|Il1b|Il2|Cd40lg|Irak1|Ccl5|Il18|Ifnb1|Ifng|Rag1|Icam1|Cd86|Cd80|Nlrp3|Gata3|Foxp3	124	522|417|534|306|381|435|552|555|378|525|327|429|363|399|453|339|432|531|369|357|303|501|333	5.25e-23		GO:1903037	2.03716	0
254	22	GO Biological Process		Positive regulation of cell-cell adhesion	4.78e-21	Ccl2|Il4|Traf6|Cd4|Tnf|Il23a|Il6|Il1b|Il2|Cd40lg|Irak1|Ccl5|Il18|Ifng|Rag1|Icam1|Cd86|Cd80|Nlrp3|Gata3|Ccr5|Foxp3	124	522|417|306|381|435|552|555|378|525|327|429|363|399|339|432|531|369|357|303|501|315|333	6.08e-23		GO:0022409	2.03206	0
217	21	GO Biological Process		Positive regulation of hemopoiesis	5.93e-21	Il4|Traf6|Cd4|Tnf|Il23a|Il6|Il17a|Il1b|Il2|Cd40lg|Ccl5|Il5|Il18|Ifng|Stat1|Itgam|Rag1|Nlrp3|Gata3|Foxp3|Stat3	124	417|306|381|435|552|555|513|378|525|327|363|486|399|339|495|351|432|303|501|333|477	7.59e-23		GO:1903708	2.02269	0
258	22	GO Biological Process		Positive regulation of defense response	6.49e-21	Irf3|Nfkbia|C3|Tnf|Irf7|Il6|Il17a|Il1b|Tlr2|Tlr3|Myd88|Ccl5|Tlr4|Nod2|Ticam1|Nod1|Tlr6|Ifng|Jak2|Tlr9|Ccr5|Tlr8	124	384|402|558|435|318|555|513|378|444|459|300|363|312|510|519|507|408|339|426|321|315|498	8.36e-23		GO:0031349	2.01878	0
2150	45	GO Biological Process		Regulation of multicellular organismal development	6.6e-21	Ccl2|Fasl|Il4|Tbx21|Traf6|Il10|Cd40|Nfkbia|Cd4|C3|Tnf|Il23a|Il6|Il17a|Il1r1|Apcs|Il1b|Il1a|Il2|Tlr2|Rorc|Cd40lg|Tlr3|Ccl5|Il5|Crp|Cxcl10|Cxcr3|Il18|Ifnb1|Ifng|Mapk1|Stat1|Itgam|Rag1|Tlr9|Cd86|Stat6|Nlrp3|B2m|Gata3|Ccr5|Mapk8|Foxp3|Stat3	124	522|483|417|534|306|405|372|402|381|558|435|552|555|513|441|348|378|375|525|444|516|327|459|363|486|414|480|447|399|453|339|309|495|351|432|321|369|396|303|462|501|315|366|333|477	8.55e-23		GO:2000026	2.01805	0
58	15	GO Biological Process		Regulation of interleukin-12 production	2.13e-20	Traf6|Il10|Cd40|Il23a|Il17a|Tlr2|Nfkb1|Cd40lg|Tlr3|Tlr4|Nod2|Tlr6|Ifng|Tlr9|Tlr8	124	306|405|372|552|513|444|390|327|459|312|510|408|339|321|498	2.81e-22		GO:0032655	1.96716	0
137	18	GO Biological Process		Positive regulation of i-kappab kinase/nf-kappab signaling	5.71e-20	Fasl|Irf3|Traf6|Cd40|Cd4|Tnf|Casp1|Il1b|Il1a|Irak1|Tlr3|Myd88|Tlr4|Nod2|Ticam1|Nod1|Tlr6|Tlr9	124	483|384|306|372|381|435|528|378|375|429|459|300|312|510|519|507|408|321	7.58e-22		GO:0043123	1.92434	0
2669	48	GO Biological Process		Regulation of developmental process	5.96e-20	Ccl2|Fasl|Il4|Tbx21|Traf6|Il10|Cd40|Csf2|Nfkbia|Cd4|C3|Tnf|Il23a|Il6|Il17a|Il1r1|Apcs|Il1b|Il1a|Il2|Tlr2|Rorc|Cd40lg|Tlr3|Ccl5|Il5|Crp|Cxcl10|Cxcr3|Il18|Ifnb1|Ifng|Jak2|Mapk1|Stat1|Itgam|Rag1|Tlr9|Icam1|Cd86|Stat6|Nlrp3|B2m|Gata3|Ccr5|Mapk8|Foxp3|Stat3	124	522|483|417|534|306|405|372|393|402|381|558|435|552|555|513|441|348|378|375|525|444|516|327|459|363|486|414|480|447|399|453|339|426|309|495|351|432|321|531|369|396|303|462|501|315|366|333|477	7.95e-22		GO:0050793	1.92248	0
63	15	GO Biological Process		Positive regulation of chemokine production	6.19e-20	Il4|Tnf|Il6|Il1b|Tlr2|Tlr3|Myd88|Ccl5|Tlr4|Nod2|Il18|Ticam1|Tlr7|Ifng|Tlr9	124	417|435|555|378|444|459|300|363|312|510|399|519|546|339|321	8.3e-22		GO:0032722	1.92083	0
139	18	GO Biological Process		Positive regulation of inflammatory response	7.12e-20	Nfkbia|C3|Tnf|Il6|Il17a|Il1b|Tlr2|Tlr3|Myd88|Ccl5|Tlr4|Nod2|Ticam1|Tlr6|Ifng|Jak2|Tlr9|Ccr5	124	402|558|435|555|513|378|444|459|300|363|312|510|519|408|339|426|321|315	9.61e-22		GO:0050729	1.91475	0
175	19	GO Biological Process		Positive regulation of leukocyte differentiation	1.01e-19	Il4|Traf6|Cd4|Tnf|Il23a|Il6|Il17a|Il1b|Il2|Cd40lg|Ccl5|Il5|Il18|Ifng|Itgam|Rag1|Nlrp3|Gata3|Foxp3	124	417|306|381|435|552|555|513|378|525|327|363|486|399|339|351|432|303|501|333	1.38e-21		GO:1902107	1.89957	0
3294	52	GO Biological Process		Regulation of macromolecule biosynthetic process	1.11e-19	Ccl2|Fasl|Il4|Tbx21|Irf3|Traf6|Il10|Cd40|Csf2|Nfkbia|Ifnar1|Cd4|Tnf|Il23a|Irf7|Il6|Il17a|Stat4|Slc11a1|Il1b|Il1a|Il2|Tlr2|Rorc|Nfkb1|Cd40lg|Irak1|Tlr3|Myd88|Ddx58|Il5|Tlr4|Nod2|Cxcr3|Il18|Ticam1|Nod1|Ifnb1|Tlr6|Ifng|Jak2|Mapk1|Stat1|Tlr9|Icam1|Stat6|Nlrp3|Gata3|Mapk8|Foxp3|Gapdh|Stat3	124	522|483|417|534|384|306|405|372|393|402|468|381|435|552|318|555|513|387|450|378|375|525|444|516|390|327|429|459|300|471|486|312|510|447|399|519|507|453|408|339|426|309|495|321|531|396|303|501|366|333|342|477	1.52e-21		GO:0010556	1.89547	0
1304	36	GO Biological Process		Negative regulation of multicellular organismal process	1.18e-19	Ccl2|Fasl|Il4|Tbx21|Il10|Ifngr1|Il13|Nfkbia|Tnf|Il23a|Il6|Slc11a1|Apcs|Il1b|Il1a|Il2|Tlr2|Nfkb1|Tlr4|Cxcl10|Nod2|Cxcr3|Ifnb1|Tlr6|Ifng|Jak2|Stat1|Tlr9|Cd86|Nlrp3|B2m|Gata3|Ccr5|Tlr8|Foxp3|Stat3	124	522|483|417|534|405|489|420|402|435|552|555|450|348|378|375|525|444|390|312|480|510|447|453|408|339|426|495|321|369|303|462|501|315|498|333|477	1.63e-21		GO:0051241	1.89281	0
262	21	GO Biological Process		T cell activation	2.1e-19	Il4|Tbx21|Ifnar1|Cd4|Il23a|Il6|Slc11a1|Rorc|Ifnb1|Ifng|Cd8a|Itgam|Rag1|Icam1|Stat6|Ifna1|Ccr6|B2m|Gata3|Foxp3|Stat3	124	417|534|468|381|552|555|450|516|453|339|504|351|432|531|396|456|360|462|501|333|477	2.94e-21		GO:0042110	1.86778	0
357	23	GO Biological Process		Regulation of protein secretion	2.15e-19	Irf3|Traf6|Il10|Cd40|Il13|Tnf|Il6|Casp1|Il1b|Il1a|Il2|Tlr2|Cd40lg|Ccl5|Il5|Tlr4|Cd14|Ifng|Jak2|Tlr9|Tlr5|Foxp3|Gapdh	124	384|306|405|372|420|435|555|528|378|375|525|444|327|363|486|312|324|339|426|321|474|333|342	3.04e-21		GO:0050708	1.86676	0
1862	41	GO Biological Process		Regulation of transport	2.15e-19	Ccl2|Il4|Irf3|Traf6|Il10|Cd40|Ifngr1|Il13|Nfkbia|Cd4|C3|Tnf|Mbl2|Il6|Casp1|Slc11a1|Il1b|Il1a|Il2|Tlr2|Cd40lg|Irak1|Ccl5|Il5|Tlr4|Cxcl10|Nod2|Cxcr3|Cd14|Ifng|Jak2|Mapk1|Itgam|Tlr9|Icam1|Actb|B2m|Tlr5|Mapk8|Foxp3|Gapdh	124	522|417|384|306|405|372|489|420|402|381|558|435|540|555|528|450|378|375|525|444|327|429|363|486|312|480|510|447|324|339|426|309|351|321|531|345|462|474|366|333|342	3.02e-21		GO:0051049	1.86676	0
1533	38	GO Biological Process		Positive regulation of developmental process	2.19e-19	Il4|Tbx21|Traf6|Il10|Cd40|Csf2|Cd4|C3|Tnf|Il23a|Il6|Il17a|Il1r1|Il1b|Il1a|Il2|Tlr2|Cd40lg|Tlr3|Ccl5|Il5|Crp|Cxcr3|Il18|Ifng|Jak2|Mapk1|Stat1|Itgam|Rag1|Stat6|Nlrp3|B2m|Gata3|Ccr5|Mapk8|Foxp3|Stat3	124	417|534|306|405|372|393|381|558|435|552|555|513|441|378|375|525|444|327|459|363|486|414|447|399|339|426|309|495|351|432|396|303|462|501|315|366|333|477	3.1e-21		GO:0051094	1.86596	0
1239	35	GO Biological Process		Positive regulation of transcription by rna polymerase ii	2.47e-19	Il4|Tbx21|Irf3|Traf6|Il10|Cd40|Nfkbia|Tnf|Il23a|Irf7|Il6|Il17a|Stat4|Slc11a1|Il1b|Il1a|Il2|Tlr2|Nfkb1|Tlr3|Ddx58|Tlr4|Nod2|Cxcr3|Il18|Ifnb1|Ifng|Jak2|Stat1|Tlr9|Stat6|Nlrp3|Gata3|Foxp3|Stat3	124	417|534|384|306|405|372|402|435|552|318|555|513|387|450|378|375|525|444|390|459|471|312|510|447|399|453|339|426|495|321|396|303|501|333|477	3.53e-21		GO:0045944	1.86073	0
3203	51	GO Biological Process		Regulation of cellular macromolecule biosynthetic process	2.49e-19	Fasl|Il4|Tbx21|Irf3|Traf6|Il10|Cd40|Csf2|Nfkbia|Ifnar1|Cd4|Tnf|Il23a|Irf7|Il6|Il17a|Stat4|Slc11a1|Il1b|Il1a|Il2|Tlr2|Rorc|Nfkb1|Cd40lg|Irak1|Tlr3|Myd88|Ddx58|Il5|Tlr4|Nod2|Cxcr3|Il18|Ticam1|Nod1|Ifnb1|Tlr6|Ifng|Jak2|Mapk1|Stat1|Tlr9|Icam1|Stat6|Nlrp3|Gata3|Mapk8|Foxp3|Gapdh|Stat3	124	483|417|534|384|306|405|372|393|402|468|381|435|552|318|555|513|387|450|378|375|525|444|516|390|327|429|459|300|471|486|312|510|447|399|519|507|453|408|339|426|309|495|321|531|396|303|501|366|333|342|477	3.57e-21		GO:2000112	1.86038	0
72	15	GO Biological Process		Positive regulation of interferon-gamma production	3.37e-19	Ifnar1|Tnf|Il23a|Il1r1|Slc11a1|Il1b|Il2|Cd40lg|Tlr3|Tlr4|Il18|Cd14|Tlr7|Tlr9|Tlr8	124	468|435|552|441|450|378|525|327|459|312|399|324|546|321|498	4.87e-21		GO:0032729	1.84724	0
194	19	GO Biological Process		Regulation of i-kappab kinase/nf-kappab signaling	5.78e-19	Fasl|Irf3|Traf6|Cd40|Cd4|Tnf|Casp1|Il1b|Il1a|Irak1|Tlr3|Myd88|Tlr4|Nod2|Ticam1|Nod1|Tlr6|Stat1|Tlr9	124	483|384|306|372|381|435|528|378|375|429|459|300|312|510|519|507|408|495|321	8.39e-21		GO:0043122	1.82381	0
132	17	GO Biological Process		Lymphocyte mediated immunity	1.06e-18	Il4|C3|Mbl2|Irf7|Hprt|Slc11a1|Apcs|Cd40lg|Myd88|Crp|Nod2|Il18|Cd8a|Icam1|Ccr6|Gata3|Foxp3	124	417|558|540|318|543|450|348|327|300|414|510|399|504|531|360|501|333	1.55e-20		GO:0002449	1.79747	0
79	15	GO Biological Process		Positive regulation of nik/nf-kappab signaling	1.15e-18	Traf6|Tnf|Il1b|Tlr2|Irak1|Tlr3|Tlr4|Nod2|Il18|Nod1|Cd14|Tlr1|Tlr7|Tlr9|Cd86	124	306|435|378|444|429|459|312|510|399|507|324|423|546|321|369	1.68e-20		GO:1901224	1.79393	0
108	16	GO Biological Process		Regulation of nik/nf-kappab signaling	1.97e-18	Traf6|Tnf|Il1b|Tlr2|Irak1|Tlr3|Tlr4|Nod2|Il18|Nod1|Cd14|Tlr1|Tlr7|Tlr9|Cd86|Nlrp3	124	306|435|378|444|429|459|312|510|399|507|324|423|546|321|369|303	2.94e-20		GO:1901222	1.77055	0
255	20	GO Biological Process		Negative regulation of cytokine production	2.87e-18	Il4|Tbx21|Il10|Il13|Tnf|Il23a|Il6|Slc11a1|Tlr2|Nfkb1|Tlr4|Nod2|Ifnb1|Tlr6|Ifng|Tlr9|Nlrp3|Gata3|Tlr8|Foxp3	124	417|534|405|420|435|552|555|450|444|390|312|510|453|408|339|321|303|501|498|333	4.32e-20		GO:0001818	1.75421	0
1661	38	GO Biological Process		Regulation of cell death	3.09e-18	Fasl|Il4|Traf6|Il10|Cd40|Csf2|Il13|Tnf|Il6|Casp1|Il17a|Il1b|Il2|Rorc|Nfkb1|Cd40lg|Tlr3|Ccl5|Tlr4|Cxcl10|Nod2|Cxcr3|Il18|Nod1|Ifnb1|Tlr6|Ifng|Jak2|Stat1|Itgam|Rag1|Icam1|Nlrp3|Gata3|Ccr5|Mapk8|Gapdh|Stat3	124	483|417|306|405|372|393|420|435|555|528|513|378|525|516|390|327|459|363|312|480|510|447|399|507|453|408|339|426|495|351|432|531|303|501|315|366|342|477	4.68e-20		GO:0010941	1.751	0
975	31	GO Biological Process		Response to organonitrogen compound	3.18e-18	Ccl2|Il10|Cd40|Nfkbia|Tnf|Hprt|Il6|Casp1|Stat4|Il1b|Tlr2|Nfkb1|Irak1|Myd88|Tlr4|Nod2|Il18|Ticam1|Nod1|Tlr6|Jak2|Mapk1|Stat1|Tlr9|Icam1|Rplp0|H13|Stat6|Actb|Nlrp3|Stat3	124	522|405|372|402|435|543|555|528|387|378|444|390|429|300|312|510|399|519|507|408|426|309|495|321|531|549|411|396|345|303|477	4.83e-20		GO:0010243	1.74976	0
304	21	GO Biological Process		Regulation of t cell activation	3.44e-18	Ccl2|Il4|Tbx21|Traf6|Cd4|Il23a|Il6|Il1b|Il2|Rorc|Cd40lg|Ccl5|Il18|Ifnb1|Ifng|Rag1|Cd86|Cd80|Nlrp3|Gata3|Foxp3	124	522|417|534|306|381|552|555|378|525|516|327|363|399|453|339|432|369|357|303|501|333	5.26e-20		GO:0050863	1.74634	0
260	20	GO Biological Process		Defense response to bacterium	4.03e-18	Il10|Mpo|Cd4|Tnf|Mbl2|Il23a|Slc11a1|Tlr2|Myd88|Tlr4|Nod2|Nod1|Ifnb1|Ifng|Tlr9|Lyz1|Ifna1|Nlrp3|B2m|Tlr5	124	405|465|381|435|540|552|450|444|300|312|510|507|453|339|321|492|456|303|462|474	6.19e-20		GO:0042742	1.73947	0
362	22	GO Biological Process		Leukocyte differentiation	5.25e-18	Il4|Tbx21|Traf6|Csf2|Cd4|Tnf|Il6|Tlr2|Rorc|Cd40lg|Ifnb1|Ifng|Cd8a|Itgam|Rag1|Stat6|Ifna1|Ccr6|B2m|Gata3|Foxp3|Stat3	124	417|534|306|393|381|435|555|444|516|327|453|339|504|351|432|396|456|360|462|501|333|477	8.18e-20		GO:0002521	1.72798	0
66	14	GO Biological Process		Regulation of nitric oxide biosynthetic process	5.48e-18	Il4|Il10|Tnf|Il6|Il1b|Tlr2|Crp|Tlr4|Ticam1|Tlr6|Ifng|Jak2|Icam1|Tlr5	124	417|405|435|555|378|444|414|312|519|408|339|426|531|474	8.59e-20		GO:0045428	1.72612	0
13330	87	GO Biological Process		Cellular process	6.9e-18	Ccl2|Fasl|Il4|Tyk2|Tbx21|Irf3|Traf6|Il10|Cd40|Csf2|Ifngr1|Il13|Mpo|Nfkbia|Ifnar1|Cd4|C3|Tnf|Mbl2|Il23a|Irf7|Hprt|Il6|Ly96|Casp1|Il17a|Il1r1|Stat4|Slc11a1|Apcs|Il1b|Il1a|Il2|Tlr2|Rorc|Nfkb1|Cd40lg|Irak1|Tlr3|Myd88|Ccr8|Ccl5|Ddx58|Il5|Crp|Tlr4|Cxcl10|Nod2|Cxcr3|Il18|Ticam1|Nod1|Cd14|Ifnb1|Tlr1|Tlr7|Tlr6|Ccr4|Ifng|Jak2|Mapk1|Stat1|Cd8a|Itgam|Rag1|Tlr9|Icam1|Rplp0|H13|Cd86|Stat6|Lyz1|Ifna1|Ccr6|Cd80|…	124	522|483|417|336|534|384|306|405|372|393|489|420|465|402|468|381|558|435|540|552|318|543|555|537|528|513|441|387|450|348|378|375|525|444|516|390|327|429|459|300|354|363|471|486|414|312|480|510|447|399|519|507|324|453|423|546|408|330|339|426|309|495|504|351|432|321|531|549|411|369|396|492|456|360|357|345|303|462|501|474|315|366|498|438|333|342|477	1.09e-19		GO:0009987	1.71612	0
425	23	GO Biological Process		Positive regulation of cell adhesion	7.76e-18	Ccl2|Il4|Traf6|Cd4|Tnf|Il23a|Il6|Il1b|Il2|Cd40lg|Irak1|Ccl5|Il18|Ifng|Jak2|Rag1|Icam1|Cd86|Cd80|Nlrp3|Gata3|Ccr5|Foxp3	124	522|417|306|381|435|552|555|378|525|327|429|363|399|339|426|432|531|369|357|303|501|315|333	1.23e-19		GO:0045785	1.71101	0
189	18	GO Biological Process		Positive regulation of t cell activation	9.72e-18	Ccl2|Il4|Traf6|Cd4|Il23a|Il6|Il1b|Il2|Cd40lg|Ccl5|Il18|Ifng|Rag1|Cd86|Cd80|Nlrp3|Gata3|Foxp3	124	522|417|306|381|552|555|378|525|327|363|399|339|432|369|357|303|501|333	1.55e-19		GO:0050870	1.70123	0
1020	31	GO Biological Process		Positive regulation of transport	1.07e-17	Ccl2|Il4|Irf3|Il10|Ifngr1|Il13|Nfkbia|Cd4|C3|Tnf|Mbl2|Il6|Casp1|Slc11a1|Il1b|Il1a|Il2|Tlr2|Ccl5|Il5|Tlr4|Cxcl10|Nod2|Cxcr3|Cd14|Ifng|Jak2|Mapk1|Itgam|B2m|Gapdh	124	522|417|384|405|489|420|402|381|558|435|540|555|528|450|378|375|525|444|363|486|312|480|510|447|324|339|426|309|351|462|342	1.71e-19		GO:0051050	1.69706	0
50	13	GO Biological Process		Positive regulation of interleukin-1 beta production	1.17e-17	Ifnar1|Tnf|Casp1|Il17a|Tlr2|Tlr4|Nod2|Nod1|Ifng|Jak2|Nlrp3|Ccr5|Tlr8	124	468|435|528|513|444|312|510|507|339|426|303|315|498	1.87e-19		GO:0032731	1.69318	0
71	14	GO Biological Process		Regulation of immunoglobulin production	1.32e-17	Il4|Tbx21|Traf6|Cd40|Il13|Tnf|Il6|Il2|Cd40lg|Il5|Ifng|Tlr9|Stat6|Foxp3	124	417|534|306|372|420|435|555|525|327|486|339|321|396|333	2.13e-19		GO:0002637	1.68794	0
630	26	GO Biological Process		Regulation of protein transport	1.32e-17	Ccl2|Irf3|Traf6|Il10|Cd40|Il13|Tnf|Il6|Casp1|Il1b|Il1a|Il2|Tlr2|Cd40lg|Ccl5|Il5|Tlr4|Cd14|Ifng|Jak2|Mapk1|Itgam|Tlr9|Tlr5|Foxp3|Gapdh	124	522|384|306|405|372|420|435|555|528|378|375|525|444|327|363|486|312|324|339|426|309|351|321|474|333|342	2.14e-19		GO:0051223	1.68794	0
705	27	GO Biological Process		Regulation of cell adhesion	1.45e-17	Ccl2|Il4|Tbx21|Traf6|Il10|Cd4|Tnf|Il23a|Il6|Il1b|Il2|Cd40lg|Irak1|Ccl5|Cxcr3|Il18|Ifnb1|Ifng|Jak2|Rag1|Icam1|Cd86|Cd80|Nlrp3|Gata3|Ccr5|Foxp3	124	522|417|534|306|405|381|435|552|555|378|525|327|429|363|447|399|453|339|426|432|531|369|357|303|501|315|333	2.36e-19		GO:0030155	1.68386	0
200	18	GO Biological Process		Positive regulation of peptidyl-tyrosine phosphorylation	2.41e-17	Il4|Cd40|Csf2|Il13|Cd4|Tnf|Il23a|Il6|Il2|Ccl5|Il5|Tlr4|Nod2|Il18|Ifng|Jak2|Icam1|Cd80	124	417|372|393|420|381|435|552|555|525|363|486|312|510|399|339|426|531|357	3.95e-19		GO:0050731	1.6618	0
1556	36	GO Biological Process		Regulation of intracellular signal transduction	2.89e-17	Ccl2|Fasl|Irf3|Traf6|Cd40|Cd4|C3|Tnf|Il6|Casp1|Il1b|Il1a|Tlr2|Cd40lg|Irak1|Tlr3|Myd88|Ccl5|Tlr4|Nod2|Il18|Ticam1|Nod1|Cd14|Tlr1|Tlr7|Tlr6|Jak2|Mapk1|Stat1|Cd8a|Tlr9|Icam1|Cd86|Nlrp3|Gata3	124	522|483|384|306|372|381|558|435|555|528|378|375|444|327|429|459|300|363|312|510|399|519|507|324|423|546|408|426|309|495|504|321|531|369|303|501	4.76e-19		GO:1902531	1.65391	0
55	13	GO Biological Process		Positive regulation of cytokine production involved in immune response	3.33e-17	Traf6|Il6|Il1r1|Il1b|Tlr2|Ddx58|Tlr4|Nod2|Il18|Ticam1|Nlrp3|B2m|Gata3	124	306|555|441|378|444|471|312|510|399|519|303|462|501	5.52e-19		GO:0002720	1.64776	0
132	16	GO Biological Process		Regulation of b cell activation	3.33e-17	Il4|Tbx21|Il10|Cd40|Il13|Il6|Il2|Cd40lg|Il5|Tlr4|Nod2|Ticam1|Ifng|Tlr9|Stat6|Foxp3	124	417|534|405|372|420|555|525|327|486|312|510|519|339|321|396|333	5.49e-19		GO:0050864	1.64776	0
104	15	GO Biological Process		Regulation of reactive oxygen species biosynthetic process	4.14e-17	Il4|Il10|Tnf|Il6|Il1b|Tlr2|Crp|Tlr4|Ticam1|Tlr6|Ifng|Jak2|Icam1|Tlr5|Stat3	124	417|405|435|555|378|444|414|312|519|408|339|426|531|474|477	6.94e-19		GO:1903426	1.6383	0
1486	35	GO Biological Process		Regulation of apoptotic process	6.13e-17	Fasl|Il4|Traf6|Il10|Cd40|Csf2|Il13|Tnf|Il6|Casp1|Il1b|Il2|Rorc|Nfkb1|Cd40lg|Tlr3|Ccl5|Tlr4|Cxcl10|Nod2|Cxcr3|Il18|Nod1|Ifnb1|Ifng|Jak2|Stat1|Itgam|Rag1|Icam1|Nlrp3|Gata3|Ccr5|Mapk8|Gapdh	124	483|417|306|405|372|393|420|435|555|528|378|525|516|390|327|459|363|312|480|510|447|399|507|453|339|426|495|351|432|531|303|501|315|366|342	1.03e-18		GO:0042981	1.62125	0
41	12	GO Biological Process		Positive regulation of interleukin-12 production	8.43e-17	Traf6|Cd40|Il23a|Il17a|Tlr2|Cd40lg|Tlr3|Tlr4|Nod2|Tlr6|Ifng|Tlr9	124	306|372|552|513|444|327|459|312|510|408|339|321	1.45e-18		GO:0032735	1.60742	0
60	13	GO Biological Process		Regulation of cytokine secretion	8.68e-17	Irf3|Il10|Tnf|Il6|Casp1|Il1a|Tlr2|Cd14|Ifng|Tlr9|Tlr5|Foxp3|Gapdh	124	384|405|435|555|528|375|444|324|339|321|474|333|342	1.49e-18		GO:0050707	1.60615	0
60	13	GO Biological Process		Positive regulation of reactive oxygen species biosynthetic process	8.68e-17	Il4|Tnf|Il6|Il1b|Tlr2|Crp|Tlr4|Ticam1|Tlr6|Ifng|Jak2|Icam1|Tlr5	124	417|435|555|378|444|414|312|519|408|339|426|531|474	1.49e-18		GO:1903428	1.60615	0
1402	34	GO Biological Process		Intracellular signal transduction	9.33e-17	Tyk2|Traf6|Cd40|Nfkbia|Tnf|Slc11a1|Il1b|Tlr2|Nfkb1|Cd40lg|Irak1|Tlr3|Myd88|Ccr8|Ccl5|Ddx58|Tlr4|Cxcl10|Nod2|Cxcr3|Il18|Nod1|Tlr1|Tlr7|Ccr4|Jak2|Mapk1|Tlr9|Ccr6|Gata3|Ccr5|Mapk8|Tlr8|Gapdh	124	336|306|372|402|435|450|378|444|390|327|429|459|300|354|363|471|312|480|510|447|399|507|423|546|330|426|309|321|360|501|315|366|498|342	1.62e-18		GO:0035556	1.60301	0
111	15	GO Biological Process		Positive regulation of reactive oxygen species metabolic process	9.68e-17	Il4|Tnf|Il6|Il1b|Tlr2|Crp|Tlr4|Il18|Ticam1|Tlr6|Ifng|Jak2|Itgam|Icam1|Tlr5	124	417|435|555|378|444|414|312|399|519|408|339|426|351|531|474	1.69e-18		GO:2000379	1.60141	0
615	25	GO Biological Process		Cellular response to nitrogen compound	9.7e-17	Ccl2|Irf3|Tnf|Il6|Tlr2|Nfkb1|Tlr3|Ddx58|Tlr4|Nod2|Il18|Nod1|Ifnb1|Tlr6|Jak2|Mapk1|Stat1|Tlr9|Icam1|Rplp0|Stat6|Actb|Nlrp3|Mapk8|Stat3	124	522|384|435|555|444|390|459|471|312|510|399|507|453|408|426|309|495|321|531|549|396|345|303|366|477	1.71e-18		GO:1901699	1.60132	0
1868	38	GO Biological Process		Regulation of cell differentiation	1.34e-16	Il4|Tbx21|Traf6|Csf2|Nfkbia|Cd4|Tnf|Il23a|Il6|Il17a|Il1r1|Apcs|Il1b|Il1a|Il2|Tlr2|Rorc|Cd40lg|Ccl5|Il5|Crp|Cxcl10|Il18|Ifnb1|Ifng|Jak2|Mapk1|Stat1|Itgam|Rag1|Tlr9|Nlrp3|B2m|Gata3|Ccr5|Mapk8|Foxp3|Stat3	124	417|534|306|393|402|381|435|552|555|513|441|348|378|375|525|444|516|327|363|486|414|480|399|453|339|426|309|495|351|432|321|303|462|501|315|366|333|477	2.38e-18		GO:0045595	1.58729	0
86	14	GO Biological Process		Positive regulation of b cell activation	1.34e-16	Il4|Tbx21|Cd40|Il13|Il6|Il2|Cd40lg|Il5|Tlr4|Nod2|Ticam1|Ifng|Tlr9|Stat6	124	417|534|372|420|555|525|327|486|312|510|519|339|321|396	2.37e-18		GO:0050871	1.58729	0
147	16	GO Biological Process		Regulation of receptor signaling pathway via jak-stat	1.49e-16	Il4|Il10|Cd40|Csf2|Il13|Tnf|Il23a|Il6|Il2|Ccl5|Il5|Il18|Ifnb1|Ifng|Jak2|Ifna1	124	417|405|372|393|420|435|552|555|525|363|486|399|453|339|426|456	2.66e-18		GO:0046425	1.58268	0
271	19	GO Biological Process		Regulation of peptidyl-tyrosine phosphorylation	1.64e-16	Il4|Cd40|Csf2|Il13|Ifnar1|Cd4|Tnf|Il23a|Il6|Il2|Ccl5|Il5|Tlr4|Nod2|Il18|Ifng|Jak2|Icam1|Cd80	124	417|372|393|420|468|381|435|552|555|525|363|486|312|510|399|339|426|531|357	2.94e-18		GO:0050730	1.57852	0
274	19	GO Biological Process		Regulation of response to biotic stimulus	1.98e-16	Il4|Irf3|Traf6|Il23a|Irf7|Ly96|Il1b|Tlr2|Cd40lg|Ccl5|Ddx58|Tlr4|Nod2|Nod1|Ifng|Stat1|Tlr9|Ifna1|Tlr8	124	417|384|306|552|318|537|378|444|327|363|471|312|510|507|339|495|321|456|498	3.57e-18		GO:0002831	1.57033	0
45	12	GO Biological Process		Positive regulation of nitric oxide biosynthetic process	2.09e-16	Tnf|Il6|Il1b|Tlr2|Crp|Tlr4|Ticam1|Tlr6|Ifng|Jak2|Icam1|Tlr5	124	435|555|378|444|414|312|519|408|339|426|531|474	3.78e-18		GO:0045429	1.56799	0
6272	64	GO Biological Process		Multicellular organismal process	2.53e-16	Ccl2|Fasl|Il4|Tbx21|Irf3|Traf6|Il10|Csf2|Ifngr1|Mpo|Ifnar1|Cd4|C3|Tnf|Mbl2|Il23a|Irf7|Hprt|Il6|Casp1|Il1r1|Slc11a1|Il1b|Il1a|Il2|Tlr2|Rorc|Nfkb1|Cd40lg|Tlr3|Myd88|Ccl5|Crp|Tlr4|Nod2|Cxcr3|Il18|Nod1|Ifnb1|Tlr6|Ccr4|Ifng|Jak2|Mapk1|Stat1|Cd8a|Itgam|Rag1|Tlr9|Icam1|Rplp0|H13|Stat6|Ifna1|Ccr6|Actb|Nlrp3|B2m|Gata3|Ccr5|Mapk8|Foxp3|Gapdh|Stat3	124	522|483|417|534|384|306|405|393|489|465|468|381|558|435|540|552|318|543|555|528|441|450|378|375|525|444|516|390|327|459|300|363|414|312|510|447|399|507|453|408|330|339|426|309|495|504|351|432|321|531|549|411|396|456|360|345|303|462|501|315|366|333|342|477	4.61e-18		GO:0032501	1.55969	0
30	11	GO Biological Process		Regulation of t cell cytokine production	2.8e-16	Tbx21|Traf6|Il6|Il1r1|Il1b|Il18|Ifnb1|Nlrp3|B2m|Gata3|Foxp3	124	534|306|555|441|378|399|453|303|462|501|333	5.15e-18		GO:0002724	1.55528	0
67	13	GO Biological Process		Regulation of t cell mediated immunity	2.89e-16	Tbx21|Traf6|Il23a|Il6|Il1r1|Il1b|Nod2|Il18|Ifnb1|Nlrp3|B2m|Gata3|Foxp3	124	534|306|552|555|441|378|510|399|453|303|462|501|333	5.34e-18		GO:0002709	1.55391	0
727	26	GO Biological Process		Immune system development	3.42e-16	Il4|Tbx21|Traf6|Csf2|Cd4|Tnf|Il6|Tlr2|Rorc|Nfkb1|Cd40lg|Ifnb1|Ccr4|Ifng|Jak2|Mapk1|Cd8a|Itgam|Rag1|Stat6|Ifna1|Ccr6|B2m|Gata3|Foxp3|Stat3	124	417|534|306|393|381|435|555|444|516|390|327|453|330|339|426|309|504|351|432|396|456|360|462|501|333|477	6.33e-18		GO:0002520	1.5466	0
159	16	GO Biological Process		Leukocyte activation involved in immune response	4.54e-16	Il4|Il6|Slc11a1|Il2|Rorc|Cd40lg|Tlr4|Ticam1|Ifnb1|Ifng|Icam1|Stat6|Ifna1|Ccr6|Gata3|Stat3	124	417|555|450|525|516|327|312|519|453|339|531|396|456|360|501|477	8.45e-18		GO:0002366	1.53429	0
96	14	GO Biological Process		Positive regulation of receptor signaling pathway via jak-stat	5.1e-16	Il4|Il10|Cd40|Csf2|Il13|Tnf|Il23a|Il6|Il2|Ccl5|Il5|Il18|Ifng|Jak2	124	417|405|372|393|420|435|552|555|525|363|486|399|339|426	9.54e-18		GO:0046427	1.52924	0
97	14	GO Biological Process		Positive regulation of t cell proliferation	5.8e-16	Il4|Traf6|Cd4|Il23a|Il6|Il1b|Il2|Cd40lg|Ccl5|Il18|Ifng|Cd86|Cd80|Foxp3	124	417|306|381|552|555|378|525|327|363|399|339|369|357|333	1.09e-17		GO:0042102	1.52366	0
33	11	GO Biological Process		Positive regulation of interferon-beta production	6.55e-16	Irf3|Ifnar1|Irf7|Tlr2|Tlr3|Ddx58|Tlr4|Ticam1|Tlr7|Tlr9|Tlr8	124	384|468|318|444|459|471|312|519|546|321|498	1.24e-17		GO:0032728	1.51838	0
531	23	GO Biological Process		Positive regulation of mapk cascade	7.07e-16	Ccl2|Traf6|Cd40|Cd4|C3|Tnf|Il6|Il1b|Il1a|Tlr2|Cd40lg|Irak1|Tlr3|Myd88|Ccl5|Tlr4|Nod2|Nod1|Tlr6|Jak2|Mapk1|Tlr9|Icam1	124	522|306|372|381|558|435|555|378|375|444|327|429|459|300|363|312|510|507|408|426|309|321|531	1.34e-17		GO:0043410	1.51506	0
205	17	GO Biological Process		Regulation of reactive oxygen species metabolic process	7.9e-16	Il4|Il10|Tnf|Il6|Il1b|Tlr2|Crp|Tlr4|Il18|Ticam1|Tlr6|Ifng|Jak2|Itgam|Icam1|Tlr5|Stat3	124	417|405|435|555|378|444|414|312|399|519|408|339|426|351|531|474|477	1.51e-17		GO:2000377	1.51024	0
930	28	GO Biological Process		Response to organic cyclic compound	1e-15	Ccl2|Irf3|Il10|Cd40|Nfkbia|Tnf|Il6|Casp1|Il17a|Il1b|Rorc|Nfkb1|Tlr3|Ccl5|Ddx58|Nod2|Il18|Ticam1|Ifnb1|Jak2|Mapk1|Stat1|Tlr9|Rplp0|Ifna1|Actb|Ccr5|Stat3	124	522|384|405|372|402|435|555|528|513|378|516|390|459|363|471|510|399|519|453|426|309|495|321|549|456|345|315|477	1.93e-17		GO:0014070	1.5	0
695	25	GO Biological Process		Hematopoietic or lymphoid organ development	1.42e-15	Il4|Tbx21|Traf6|Csf2|Cd4|Tnf|Il6|Tlr2|Rorc|Nfkb1|Cd40lg|Ifnb1|Ifng|Jak2|Mapk1|Cd8a|Itgam|Rag1|Stat6|Ifna1|Ccr6|B2m|Gata3|Foxp3|Stat3	124	417|534|306|393|381|435|555|444|516|390|327|453|339|426|309|504|351|432|396|456|360|462|501|333|477	2.74e-17		GO:0048534	1.48477	0
1897	37	GO Biological Process		Regulation of transcription by rna polymerase ii	1.64e-15	Fasl|Il4|Tbx21|Irf3|Traf6|Il10|Cd40|Nfkbia|Tnf|Il23a|Irf7|Il6|Il17a|Stat4|Slc11a1|Il1b|Il1a|Il2|Tlr2|Rorc|Nfkb1|Tlr3|Ddx58|Tlr4|Nod2|Cxcr3|Il18|Ifnb1|Ifng|Jak2|Stat1|Tlr9|Stat6|Nlrp3|Gata3|Foxp3|Stat3	124	483|417|534|384|306|405|372|402|435|552|318|555|513|387|450|378|375|525|444|516|390|459|471|312|510|447|399|453|339|426|495|321|396|303|501|333|477	3.17e-17		GO:0006357	1.47852	0
56	12	GO Biological Process		Positive regulation of tyrosine phosphorylation of stat protein	1.93e-15	Il4|Cd40|Csf2|Il13|Tnf|Il23a|Il6|Il2|Ccl5|Il18|Ifng|Jak2	124	417|372|393|420|435|552|555|525|363|399|339|426	3.76e-17		GO:0042531	1.47144	0
708	25	GO Biological Process		Positive regulation of cell death	2.12e-15	Fasl|Il10|Cd40|Tnf|Il6|Casp1|Il17a|Il1b|Cd40lg|Tlr3|Ccl5|Tlr4|Cxcr3|Il18|Nod1|Ifnb1|Tlr6|Ifng|Jak2|Stat1|Itgam|Nlrp3|Ccr5|Mapk8|Gapdh	124	483|405|372|435|555|528|513|378|327|459|363|312|447|399|507|453|408|339|426|495|351|303|315|366|342	4.17e-17		GO:0010942	1.46737	0
109	14	GO Biological Process		Lymphocyte activation involved in immune response	2.44e-15	Il4|Il6|Slc11a1|Rorc|Cd40lg|Tlr4|Ifnb1|Ifng|Icam1|Stat6|Ifna1|Ccr6|Gata3|Stat3	124	417|555|450|516|327|312|453|339|531|396|456|360|501|477	4.81e-17		GO:0002285	1.46126	0
713	25	GO Biological Process		Regulation of secretion by cell	2.47e-15	Il4|Irf3|Traf6|Il10|Cd40|Il13|Tnf|Il6|Casp1|Il1b|Il1a|Il2|Tlr2|Cd40lg|Ccl5|Il5|Tlr4|Cd14|Ifng|Jak2|Itgam|Tlr9|Tlr5|Foxp3|Gapdh	124	417|384|306|405|372|420|435|555|528|378|375|525|444|327|363|486|312|324|339|426|351|321|474|333|342	4.89e-17		GO:1903530	1.46073	0
978	28	GO Biological Process		Regulation of protein localization	3.43e-15	Ccl2|Irf3|Traf6|Il10|Cd40|Il13|Tnf|Il6|Casp1|Il1b|Il1a|Il2|Tlr2|Cd40lg|Ccl5|Il5|Tlr4|Cd14|Ifng|Jak2|Mapk1|Itgam|Tlr9|Actb|Tlr5|Mapk8|Foxp3|Gapdh	124	522|384|306|405|372|420|435|555|528|378|375|525|444|327|363|486|312|324|339|426|309|351|321|345|474|366|333|342	6.8e-17		GO:0032880	1.44647	0
2202	39	GO Biological Process		Regulation of catalytic activity	3.72e-15	Ccl2|Fasl|Il4|Traf6|Cd40|Il13|Cd4|C3|Tnf|Il23a|Il6|Casp1|Slc11a1|Apcs|Il1b|Nfkb1|Cd40lg|Irak1|Ccl5|Tlr4|Nod2|Il18|Nod1|Tlr1|Tlr6|Ifng|Jak2|Mapk1|Stat1|Itgam|Rag1|Tlr9|Icam1|Cd86|Actb|Nlrp3|Mapk8|Gapdh|Stat3	124	522|483|417|306|372|420|381|558|435|552|555|528|450|348|378|390|327|429|363|312|510|399|507|423|408|339|426|309|495|351|432|321|531|369|345|303|366|342|477	7.42e-17		GO:0050790	1.44295	0
511	22	GO Biological Process		Cellular response to organic cyclic compound	4.31e-15	Ccl2|Irf3|Il10|Nfkbia|Tnf|Il6|Il17a|Il1b|Rorc|Nfkb1|Tlr3|Ccl5|Ddx58|Il18|Ifnb1|Jak2|Mapk1|Stat1|Tlr9|Rplp0|Actb|Stat3	124	522|384|405|402|435|555|513|378|516|390|459|363|471|399|453|426|309|495|321|549|345|477	8.62e-17		GO:0071407	1.43655	0
16	9	GO Biological Process		MyD88-dependent toll-like receptor signaling pathway	1.41e-14	Tlr2|Myd88|Tlr4|Tlr1|Tlr7|Tlr6|Tlr9|Tlr5|Tlr8	124	444|300|312|423|546|408|321|474|498	2.84e-16		GO:0002755	1.38508	0
1341	31	GO Biological Process		Positive regulation of catalytic activity	1.59e-14	Ccl2|Fasl|Il4|Traf6|Cd40|Cd4|Tnf|Il23a|Casp1|Slc11a1|Il1b|Cd40lg|Irak1|Ccl5|Tlr4|Nod2|Il18|Nod1|Tlr1|Tlr6|Ifng|Jak2|Mapk1|Stat1|Itgam|Tlr9|Icam1|Cd86|Nlrp3|Mapk8|Stat3	124	522|483|417|306|372|381|435|552|528|450|378|327|429|363|312|510|399|507|423|408|339|426|309|495|351|321|531|369|303|366|477	3.21e-16		GO:0043085	1.37986	0
5108	56	GO Biological Process		Negative regulation of biological process	1.93e-14	Ccl2|Fasl|Il4|Tbx21|Traf6|Il10|Csf2|Ifngr1|Il13|Nfkbia|C3|Tnf|Mbl2|Il23a|Il6|Slc11a1|Apcs|Il1b|Il1a|Il2|Tlr2|Rorc|Nfkb1|Cd40lg|Irak1|Myd88|Ccl5|Crp|Tlr4|Cxcl10|Nod2|Cxcr3|Il18|Ifnb1|Tlr6|Ifng|Jak2|Mapk1|Stat1|Itgam|Rag1|Tlr9|Icam1|Cd86|Stat6|Cd80|Actb|Nlrp3|B2m|Gata3|Ccr5|Mapk8|Tlr8|Foxp3|Gapdh|Stat3	124	522|483|417|534|306|405|393|489|420|402|558|435|540|552|555|450|348|378|375|525|444|516|390|327|429|300|363|414|312|480|510|447|399|453|408|339|426|309|495|351|432|321|531|369|396|357|345|303|462|501|315|366|498|333|342|477	3.91e-16		GO:0048519	1.37144	0
211	16	GO Biological Process		Regulation of myeloid cell differentiation	2.66e-14	Il4|Traf6|Nfkbia|Cd4|Tnf|Il23a|Il17a|Apcs|Ccl5|Il5|Ifnb1|Ifng|Stat1|Itgam|B2m|Stat3	124	417|306|402|381|435|552|513|348|363|486|453|339|495|351|462|477	5.47e-16		GO:0045637	1.35751	0
258	17	GO Biological Process		Lymphocyte differentiation	2.68e-14	Il4|Tbx21|Cd4|Il6|Rorc|Cd40lg|Ifnb1|Ifng|Cd8a|Rag1|Stat6|Ifna1|Ccr6|B2m|Gata3|Foxp3|Stat3	124	417|534|381|555|516|327|453|339|504|432|396|456|360|462|501|333|477	5.54e-16		GO:0030098	1.35719	0
637	23	GO Biological Process		Hemopoiesis	2.9e-14	Il4|Tbx21|Traf6|Csf2|Cd4|Tnf|Il6|Tlr2|Rorc|Cd40lg|Ifnb1|Ifng|Jak2|Cd8a|Itgam|Rag1|Stat6|Ifna1|Ccr6|B2m|Gata3|Foxp3|Stat3	124	417|534|306|393|381|435|555|444|516|327|453|339|426|504|351|432|396|456|360|462|501|333|477	6.01e-16		GO:0030097	1.35376	0
50	11	GO Biological Process		Response to dsrna	3.08e-14	Irf3|Nfkbia|Nfkb1|Tlr3|Ddx58|Nod2|Ticam1|Ifnb1|Mapk1|Stat1|Ifna1	124	384|402|390|459|471|510|519|453|309|495|456	6.4e-16		GO:0043331	1.35114	0
496	21	GO Biological Process		Positive regulation of protein kinase activity	3.18e-14	Il4|Traf6|Cd40|Cd4|Tnf|Il23a|Slc11a1|Il1b|Cd40lg|Irak1|Ccl5|Tlr4|Nod2|Il18|Tlr1|Tlr6|Ifng|Jak2|Mapk1|Tlr9|Cd86	124	417|306|372|381|435|552|450|378|327|429|363|312|510|399|423|408|339|426|309|321|369	6.63e-16		GO:0045860	1.34976	0
641	23	GO Biological Process		Positive regulation of apoptotic process	3.27e-14	Fasl|Il10|Cd40|Tnf|Il6|Casp1|Il1b|Cd40lg|Tlr3|Ccl5|Tlr4|Cxcr3|Il18|Nod1|Ifnb1|Ifng|Jak2|Stat1|Itgam|Nlrp3|Ccr5|Mapk8|Gapdh	124	483|405|372|435|555|528|378|327|459|363|312|447|399|507|453|339|426|495|351|303|315|366|342	6.85e-16		GO:0043065	1.34855	0
33	10	GO Biological Process		Regulation of interleukin-17 production	4.2e-14	Il23a|Il6|Il2|Tlr2|Myd88|Tlr4|Nod2|Il18|Ifng|Foxp3	124	552|555|525|444|300|312|510|399|339|333	8.9e-16		GO:0032660	1.33768	0
1634	33	GO Biological Process		Homeostatic process	5.72e-14	Ccl2|Fasl|Traf6|Cd40|Il13|Cd4|Il6|Slc11a1|Il1b|Il1a|Il2|Ccr8|Ccl5|Tlr4|Cxcl10|Nod2|Cxcr3|Il18|Ccr4|Ifng|Jak2|Mapk1|Stat1|Itgam|Rag1|Tlr9|Icam1|Ccr6|B2m|Gata3|Ccr5|Foxp3|Stat3	124	522|483|306|372|420|381|555|450|378|375|525|354|363|312|480|510|447|399|330|339|426|309|495|351|432|321|531|360|462|501|315|333|477	1.22e-15		GO:0042592	1.32426	0
1103	28	GO Biological Process		Positive regulation of cell differentiation	6.31e-14	Il4|Traf6|Csf2|Cd4|Tnf|Il23a|Il6|Il17a|Il1r1|Il1b|Il2|Tlr2|Cd40lg|Ccl5|Il5|Crp|Il18|Ifng|Jak2|Stat1|Itgam|Rag1|Nlrp3|Gata3|Ccr5|Mapk8|Foxp3|Stat3	124	417|306|393|381|435|552|555|513|441|378|525|444|327|363|486|414|399|339|426|495|351|432|303|501|315|366|333|477	1.35e-15		GO:0045597	1.32	0
183	15	GO Biological Process		Regulation of lymphocyte differentiation	7.69e-14	Il4|Tbx21|Il23a|Il6|Il1b|Il2|Rorc|Il18|Ifnb1|Ifng|Rag1|Tlr9|Nlrp3|Gata3|Foxp3	124	417|534|552|555|378|525|516|399|453|339|432|321|303|501|333	1.65e-15		GO:0045619	1.31141	0
151	14	GO Biological Process		Regulation of t cell differentiation	1.47e-13	Il4|Tbx21|Il23a|Il6|Il1b|Il2|Rorc|Il18|Ifnb1|Ifng|Rag1|Nlrp3|Gata3|Foxp3	124	417|534|552|555|378|525|516|399|453|339|432|303|501|333	3.16e-15		GO:0045580	1.28327	0
195	15	GO Biological Process		Positive regulation of protein secretion	1.84e-13	Irf3|Il10|Il13|Tnf|Il6|Casp1|Il1a|Il2|Tlr2|Il5|Tlr4|Cd14|Ifng|Jak2|Gapdh	124	384|405|420|435|555|528|375|525|444|486|312|324|339|426|342	3.96e-15		GO:0050714	1.27352	0
352	18	GO Biological Process		Positive regulation of protein transport	2.14e-13	Ccl2|Irf3|Il10|Il13|Tnf|Il6|Casp1|Il1a|Il2|Tlr2|Il5|Tlr4|Cd14|Ifng|Jak2|Mapk1|Itgam|Gapdh	124	522|384|405|420|435|555|528|375|525|444|486|312|324|339|426|309|351|342	4.63e-15		GO:0051222	1.26696	0
24	9	GO Biological Process		Positive regulation of interferon-alpha production	2.4e-13	Irf3|Irf7|Tlr3|Ddx58|Tlr4|Tlr7|Stat1|Tlr9|Tlr8	124	384|318|459|471|312|546|495|321|498	5.22e-15		GO:0032727	1.26198	0
63	11	GO Biological Process		T cell activation involved in immune response	2.82e-13	Il4|Il6|Slc11a1|Rorc|Ifnb1|Ifng|Icam1|Stat6|Ifna1|Gata3|Stat3	124	417|555|450|516|453|339|531|396|456|501|477	6.14e-15		GO:0002286	1.25498	0
122	13	GO Biological Process		Response to interferon-gamma	2.86e-13	Ccl2|Fasl|Cd40|Casp1|Slc11a1|Tlr2|Tlr3|Ccl5|Tlr4|Ifng|Jak2|Stat1|Gapdh	124	522|483|372|528|450|444|459|363|312|339|426|495|342	6.25e-15		GO:0034341	1.25436	0
162	14	GO Biological Process		T cell differentiation	3.56e-13	Il4|Tbx21|Cd4|Il6|Rorc|Ifng|Cd8a|Rag1|Stat6|Ccr6|B2m|Gata3|Foxp3|Stat3	124	417|534|381|555|516|339|504|432|396|360|462|501|333|477	7.81e-15		GO:0030217	1.24486	0
44	10	GO Biological Process		Positive regulation of t cell mediated immunity	4.82e-13	Traf6|Il23a|Il6|Il1r1|Il1b|Il18|Nlrp3|B2m|Gata3|Foxp3	124	306|552|555|441|378|399|303|462|501|333	1.07e-14		GO:0002711	1.2317	0
44	10	GO Biological Process		Response to exogenous dsrna	4.82e-13	Irf3|Nfkbia|Tlr3|Ddx58|Nod2|Ticam1|Ifnb1|Mapk1|Stat1|Ifna1	124	384|402|459|471|510|519|453|309|495|456	1.07e-14		GO:0043330	1.2317	0
3822	47	GO Biological Process		Regulation of biological quality	5.32e-13	Ccl2|Fasl|Il4|Traf6|Il10|Cd40|Il13|Nfkbia|Cd4|C3|Tnf|Il6|Casp1|Slc11a1|Il1b|Il1a|Il2|Tlr2|Cd40lg|Myd88|Ccr8|Ccl5|Crp|Tlr4|Cxcl10|Nod2|Cxcr3|Il18|Ccr4|Ifng|Jak2|Mapk1|Stat1|Itgam|Rag1|Tlr9|Icam1|Rplp0|Stat6|Ccr6|B2m|Gata3|Ccr5|Mx1|Foxp3|Gapdh|Stat3	124	522|483|417|306|405|372|420|402|381|558|435|555|528|450|378|375|525|444|327|300|354|363|414|312|480|510|447|399|330|339|426|309|495|351|432|321|531|549|396|360|462|501|315|438|333|342|477	1.19e-14		GO:0065008	1.22741	0
4350	50	GO Biological Process		System development	5.34e-13	Ccl2|Fasl|Il4|Tbx21|Traf6|Il10|Csf2|Ifngr1|Cd4|C3|Tnf|Mbl2|Hprt|Il6|Il1r1|Il1b|Il1a|Il2|Tlr2|Rorc|Nfkb1|Cd40lg|Tlr3|Ccl5|Crp|Tlr4|Cxcr3|Il18|Ifnb1|Ccr4|Ifng|Jak2|Mapk1|Stat1|Cd8a|Itgam|Rag1|Tlr9|Icam1|Rplp0|Stat6|Ifna1|Ccr6|Actb|B2m|Gata3|Ccr5|Mapk8|Foxp3|Stat3	124	522|483|417|534|306|405|393|489|381|558|435|540|543|555|441|378|375|525|444|516|390|327|459|363|414|312|447|399|453|330|339|426|309|495|504|351|432|321|531|549|396|456|360|345|462|501|315|366|333|477	1.2e-14		GO:0048731	1.22725	0
915	25	GO Biological Process		Regulation of cell migration	5.69e-13	Ccl2|Il4|Cd40|Tnf|Il23a|Il1r1|Il1b|Il1a|Tlr2|Myd88|Ccl5|Ddx58|Cxcl10|Nod2|Cxcr3|Il18|Ifng|Jak2|Mapk1|Icam1|Ccr6|Gata3|Ccr5|Mapk8|Stat3	124	522|417|372|435|552|441|378|375|444|300|363|471|480|510|447|399|339|426|309|531|360|501|315|366|477	1.29e-14		GO:0030334	1.22449	0
1010	26	GO Biological Process		Regulation of locomotion	5.77e-13	Ccl2|Il4|Cd40|Tnf|Il23a|Il1r1|Il1b|Il1a|Tlr2|Myd88|Ccl5|Ddx58|Cxcl10|Nod2|Cxcr3|Il18|Ccr4|Ifng|Jak2|Mapk1|Icam1|Ccr6|Gata3|Ccr5|Mapk8|Stat3	124	522|417|372|435|552|441|378|375|444|300|363|471|480|510|447|399|330|339|426|309|531|360|501|315|366|477	1.31e-14		GO:0040012	1.22388	0
744	23	GO Biological Process		Regulation of protein kinase activity	6.5e-13	Il4|Traf6|Cd40|Cd4|Tnf|Il23a|Il6|Slc11a1|Il1b|Cd40lg|Irak1|Ccl5|Tlr4|Nod2|Il18|Tlr1|Tlr6|Ifng|Jak2|Mapk1|Tlr9|Cd86|Actb	124	417|306|372|381|435|552|555|450|378|327|429|363|312|510|399|423|408|339|426|309|321|369|345	1.48e-14		GO:0045859	1.21871	0
382	18	GO Biological Process		Positive regulation of secretion by cell	7.74e-13	Il4|Irf3|Il10|Il13|Tnf|Il6|Casp1|Il1b|Il1a|Il2|Tlr2|Il5|Tlr4|Cd14|Ifng|Jak2|Itgam|Gapdh	124	417|384|405|420|435|555|528|378|375|525|444|486|312|324|339|426|351|342	1.78e-14		GO:1903532	1.21113	0
15	8	GO Biological Process		Type i interferon signaling pathway	8.31e-13	Irf3|Ifnar1|Irf7|Irak1|Myd88|Ifnb1|Stat1|Ifna1	124	384|468|318|429|300|453|495|456	1.91e-14		GO:0060337	1.20804	0
48	10	GO Biological Process		Positive regulation of immunoglobulin production	9.96e-13	Il4|Tbx21|Cd40|Il13|Il6|Il2|Il5|Ifng|Tlr9|Stat6	124	417|534|372|420|555|525|486|339|321|396	2.31e-14		GO:0002639	1.20017	0
222	15	GO Biological Process		Response to mechanical stimulus	1.02e-12	Ccl2|Cd40|Mpo|Nfkbia|Tnf|Il6|Il1b|Nfkb1|Tlr3|Tlr4|Il18|Tlr7|Stat1|Mapk8|Tlr8	124	522|372|465|402|435|555|378|390|459|312|399|546|495|366|498	2.37e-14		GO:0009612	1.19914	0
1043	26	GO Biological Process		Negative regulation of developmental process	1.17e-12	Ccl2|Fasl|Il4|Tbx21|Nfkbia|Tnf|Il6|Apcs|Il1b|Il1a|Il2|Tlr2|Crp|Cxcl10|Cxcr3|Il18|Ifnb1|Ifng|Mapk1|Stat1|Cd86|B2m|Gata3|Ccr5|Foxp3|Stat3	124	522|483|417|534|402|435|555|348|378|375|525|444|414|480|447|399|453|339|309|495|369|462|501|315|333|477	2.73e-14		GO:0051093	1.19318	0
49	10	GO Biological Process		Regulation of cd4-positive, alpha-beta t cell differentiation	1.18e-12	Il4|Tbx21|Il23a|Il6|Il2|Il18|Ifng|Nlrp3|Gata3|Foxp3	124	417|534|552|555|525|399|339|303|501|333	2.77e-14		GO:0043370	1.19281	0
605	21	GO Biological Process		Positive regulation of locomotion	1.23e-12	Ccl2|Il4|Cd40|Il23a|Il1r1|Il1b|Il1a|Tlr2|Ccl5|Cxcl10|Cxcr3|Il18|Ccr4|Ifng|Jak2|Mapk1|Icam1|Ccr6|Gata3|Mapk8|Stat3	124	522|417|372|552|441|378|375|444|363|480|447|399|330|339|426|309|531|360|501|366|477	2.88e-14		GO:0040017	1.19101	0
1370	29	GO Biological Process		Response to endogenous stimulus	1.51e-12	Ccl2|Il10|Tnf|Il6|Il17a|Stat4|Tlr2|Rorc|Nfkb1|Myd88|Ccl5|Tlr4|Nod2|Il18|Ticam1|Nod1|Ifnb1|Tlr6|Jak2|Mapk1|Stat1|Tlr9|Icam1|Rplp0|Stat6|Actb|Nlrp3|Gata3|Stat3	124	522|405|435|555|513|387|444|516|390|300|363|312|510|399|519|507|453|408|426|309|495|321|531|549|396|345|303|501|477	3.58e-14		GO:0009719	1.1821	0
142	13	GO Biological Process		Positive regulation of jnk cascade	1.61e-12	Traf6|Tnf|Il1b|Il1a|Cd40lg|Irak1|Tlr3|Myd88|Tlr4|Nod2|Nod1|Tlr6|Tlr9	124	306|435|378|375|327|429|459|300|312|510|507|408|321	3.83e-14		GO:0046330	1.17932	0
4672	51	GO Biological Process		Negative regulation of cellular process	1.76e-12	Fasl|Il4|Tbx21|Traf6|Il10|Csf2|Il13|Nfkbia|C3|Tnf|Il6|Slc11a1|Apcs|Il1b|Il1a|Il2|Tlr2|Rorc|Nfkb1|Cd40lg|Irak1|Myd88|Ccl5|Crp|Tlr4|Cxcl10|Nod2|Cxcr3|Il18|Ifnb1|Tlr6|Ifng|Jak2|Mapk1|Stat1|Itgam|Rag1|Tlr9|Icam1|Cd86|Stat6|Cd80|Actb|Nlrp3|B2m|Gata3|Ccr5|Mapk8|Foxp3|Gapdh|Stat3	124	483|417|534|306|405|393|420|402|558|435|555|450|348|378|375|525|444|516|390|327|429|300|363|414|312|480|510|447|399|453|408|339|426|309|495|351|432|321|531|369|396|357|345|303|462|501|315|366|333|342|477	4.22e-14		GO:0048523	1.17545	0
5258	54	GO Biological Process		Anatomical structure development	1.87e-12	Ccl2|Fasl|Il4|Tbx21|Traf6|Il10|Csf2|Ifngr1|Cd4|C3|Tnf|Mbl2|Hprt|Il6|Casp1|Il1r1|Il1b|Il1a|Il2|Tlr2|Rorc|Nfkb1|Cd40lg|Tlr3|Myd88|Ccl5|Crp|Tlr4|Cxcr3|Il18|Ifnb1|Ccr4|Ifng|Jak2|Mapk1|Stat1|Cd8a|Itgam|Rag1|Tlr9|Icam1|Rplp0|H13|Stat6|Ifna1|Ccr6|Actb|B2m|Gata3|Ccr5|Mapk8|Foxp3|Gapdh|Stat3	124	522|483|417|534|306|405|393|489|381|558|435|540|543|555|528|441|378|375|525|444|516|390|327|459|300|363|414|312|447|399|453|330|339|426|309|495|504|351|432|321|531|549|411|396|456|360|345|462|501|315|366|333|342|477	4.47e-14		GO:0048856	1.17282	0
549	20	GO Biological Process		Cellular response to organonitrogen compound	2.27e-12	Ccl2|Tnf|Il6|Tlr2|Nfkb1|Tlr4|Nod2|Il18|Nod1|Tlr6|Jak2|Mapk1|Stat1|Tlr9|Icam1|Rplp0|Stat6|Actb|Nlrp3|Stat3	124	522|435|555|444|390|312|510|399|507|408|426|309|495|321|531|549|396|345|303|477	5.46e-14		GO:0071417	1.1644	0
4921	52	GO Biological Process		Multicellular organism development	2.92e-12	Ccl2|Fasl|Il4|Tbx21|Traf6|Il10|Csf2|Ifngr1|Cd4|C3|Tnf|Mbl2|Hprt|Il6|Il1r1|Il1b|Il1a|Il2|Tlr2|Rorc|Nfkb1|Cd40lg|Tlr3|Ccl5|Crp|Tlr4|Cxcr3|Il18|Ifnb1|Ccr4|Ifng|Jak2|Mapk1|Stat1|Cd8a|Itgam|Rag1|Tlr9|Icam1|Rplp0|H13|Stat6|Ifna1|Ccr6|Actb|B2m|Gata3|Ccr5|Mapk8|Foxp3|Gapdh|Stat3	124	522|483|417|534|306|405|393|489|381|558|435|540|543|555|441|378|375|525|444|516|390|327|459|363|414|312|447|399|453|330|339|426|309|495|504|351|432|321|531|549|411|396|456|360|345|462|501|315|366|333|342|477	7.04e-14		GO:0007275	1.15346	0
3674	45	GO Biological Process		Cell differentiation	3.34e-12	Ccl2|Fasl|Il4|Tbx21|Traf6|Csf2|Ifngr1|Cd4|C3|Tnf|Mbl2|Hprt|Il6|Casp1|Il1r1|Il1b|Il1a|Il2|Tlr2|Rorc|Cd40lg|Myd88|Ccl5|Crp|Tlr4|Ifnb1|Ccr4|Ifng|Jak2|Mapk1|Stat1|Cd8a|Itgam|Rag1|Icam1|Stat6|Ifna1|Ccr6|Actb|B2m|Gata3|Ccr5|Mapk8|Foxp3|Stat3	124	522|483|417|534|306|393|489|381|558|435|540|543|555|528|441|378|375|525|444|516|327|300|363|414|312|453|330|339|426|309|495|504|351|432|531|396|456|360|345|462|501|315|366|333|477	8.08e-14		GO:0030154	1.14763	0
19	8	GO Biological Process		Positive regulation of t cell cytokine production	3.52e-12	Traf6|Il6|Il1r1|Il1b|Il18|Nlrp3|B2m|Gata3	124	306|555|441|378|399|303|462|501	8.56e-14		GO:0002726	1.14535	0
58	10	GO Biological Process		Regulation of immunoglobulin mediated immune response	5.09e-12	Il4|Tbx21|Cd40|C3|Tnf|Il2|Nod2|Ifng|Stat6|Foxp3	124	417|534|372|558|435|525|510|339|396|333	1.25e-13		GO:0002889	1.12933	0
21	8	GO Biological Process		Positive regulation of nitric-oxide synthase biosynthetic process	6.64e-12	Ccl2|Tlr2|Tlr4|Nod2|Ifng|Jak2|Stat1|Tlr9	124	522|444|312|510|339|426|495|321	1.64e-13		GO:0051770	1.11778	0
5629	55	GO Biological Process		Developmental process	7.02e-12	Ccl2|Fasl|Il4|Tbx21|Traf6|Il10|Csf2|Ifngr1|Mpo|Cd4|C3|Tnf|Mbl2|Hprt|Il6|Casp1|Il1r1|Il1b|Il1a|Il2|Tlr2|Rorc|Nfkb1|Cd40lg|Tlr3|Myd88|Ccl5|Crp|Tlr4|Cxcr3|Il18|Ifnb1|Ccr4|Ifng|Jak2|Mapk1|Stat1|Cd8a|Itgam|Rag1|Tlr9|Icam1|Rplp0|H13|Stat6|Ifna1|Ccr6|Actb|B2m|Gata3|Ccr5|Mapk8|Foxp3|Gapdh|Stat3	124	522|483|417|534|306|405|393|489|465|381|558|435|540|543|555|528|441|378|375|525|444|516|390|327|459|300|363|414|312|447|399|453|330|339|426|309|495|504|351|432|321|531|549|411|396|456|360|345|462|501|315|366|333|342|477	1.75e-13		GO:0032502	1.11537	0
39	9	GO Biological Process		Positive regulation of cytokine secretion	8.67e-12	Irf3|Il10|Tnf|Casp1|Il1a|Tlr2|Cd14|Ifng|Gapdh	124	384|405|435|528|375|444|324|339|342	2.17e-13		GO:0050715	1.1062	0
218	14	GO Biological Process		Regulation of leukocyte migration	1.41e-11	Ccl2|Il4|Il23a|Il1r1|Il1b|Il1a|Tlr2|Myd88|Ccl5|Cxcl10|Nod2|Cxcr3|Icam1|Ccr6	124	522|417|552|441|378|375|444|300|363|480|510|447|531|360	3.58e-13		GO:0002685	1.08508	0
95	11	GO Biological Process		Cellular response to interleukin-1	1.45e-11	Ccl2|Traf6|Cd40|Il6|Il17a|Il1r1|Il1b|Nfkb1|Irak1|Myd88|Ccl5	124	522|306|372|555|513|441|378|390|429|300|363	3.69e-13		GO:0071347	1.08386	0
131	12	GO Biological Process		Regulation of myeloid leukocyte differentiation	1.52e-11	Il4|Traf6|Cd4|Tnf|Il23a|Il17a|Apcs|Ccl5|Il5|Ifnb1|Ifng|Itgam	124	417|306|381|435|552|513|348|363|486|453|339|351	3.88e-13		GO:0002761	1.08182	0
785	22	GO Biological Process		Protein phosphorylation	1.63e-11	Il4|Tyk2|Traf6|Tnf|Stat4|Slc11a1|Il1b|Tlr2|Rorc|Cd40lg|Irak1|Tlr3|Myd88|Ccl5|Tlr4|Il18|Tlr7|Jak2|Mapk1|Tlr9|Ccr5|Mapk8	124	417|336|306|435|387|450|378|444|516|327|429|459|300|363|312|399|546|426|309|321|315|366	4.18e-13		GO:0006468	1.07878	0
1075	25	GO Biological Process		Cellular response to endogenous stimulus	1.7e-11	Ccl2|Tnf|Il6|Il17a|Tlr2|Rorc|Nfkb1|Ccl5|Tlr4|Nod2|Il18|Nod1|Ifnb1|Tlr6|Jak2|Mapk1|Stat1|Tlr9|Icam1|Rplp0|Stat6|Actb|Nlrp3|Gata3|Stat3	124	522|435|555|513|444|516|390|363|312|510|399|507|453|408|426|309|495|321|531|549|396|345|303|501|477	4.38e-13		GO:0071495	1.07696	0
67	10	GO Biological Process		Regulation of b cell proliferation	1.76e-11	Il4|Il10|Cd40|Il13|Il2|Cd40lg|Il5|Tlr4|Ticam1|Tlr9	124	417|405|372|420|525|327|486|312|519|321	4.57e-13		GO:0030888	1.07545	0
97	11	GO Biological Process		Positive regulation of t cell differentiation	1.76e-11	Il4|Il23a|Il6|Il1b|Il2|Il18|Ifng|Rag1|Nlrp3|Gata3|Foxp3	124	417|552|555|378|525|399|339|432|303|501|333	4.55e-13		GO:0045582	1.07545	0
43	9	GO Biological Process		Positive regulation of b cell proliferation	1.8e-11	Il4|Cd40|Il13|Il2|Cd40lg|Il5|Tlr4|Ticam1|Tlr9	124	417|372|420|525|327|486|312|519|321	4.69e-13		GO:0030890	1.07447	0
2895	39	GO Biological Process		Negative regulation of metabolic process	2.16e-11	Fasl|Il4|Tbx21|Traf6|Il10|Csf2|Il13|C3|Tnf|Il23a|Il6|Slc11a1|Apcs|Il1b|Il2|Tlr2|Rorc|Nfkb1|Irak1|Myd88|Crp|Tlr4|Nod2|Il18|Ifnb1|Tlr6|Ifng|Stat1|Itgam|Rag1|Tlr9|Stat6|Actb|Nlrp3|Gata3|Tlr8|Foxp3|Gapdh|Stat3	124	483|417|534|306|405|393|420|558|435|552|555|450|348|378|525|444|516|390|429|300|414|312|510|399|453|408|339|495|351|432|321|396|345|303|501|498|333|342|477	5.66e-13		GO:0009892	1.06655	0
100	11	GO Biological Process		Regulation of alpha-beta t cell activation	2.36e-11	Il4|Tbx21|Il23a|Il6|Il2|Il18|Ifng|Cd80|Nlrp3|Gata3|Foxp3	124	417|534|552|555|525|399|339|357|303|501|333	6.19e-13		GO:0046634	1.06271	0
100	11	GO Biological Process		Cellular response to interferon-gamma	2.36e-11	Ccl2|Fasl|Casp1|Tlr2|Tlr3|Ccl5|Tlr4|Ifng|Jak2|Stat1|Gapdh	124	522|483|528|444|459|363|312|339|426|495|342	6.19e-13		GO:0071346	1.06271	0
45	9	GO Biological Process		Positive regulation of immunoglobulin mediated immune response	2.55e-11	Il4|Tbx21|Cd40|C3|Tnf|Il2|Nod2|Ifng|Stat6	124	417|534|372|558|435|525|510|339|396	6.74e-13		GO:0002891	1.05935	0
183	13	GO Biological Process		Humoral immune response	2.99e-11	Ccl2|C3|Tnf|Mbl2|Apcs|Crp|Cxcl10|Ifnb1|Ifng|Ifna1|B2m|Gata3|Gapdh	124	522|558|435|540|348|414|480|453|339|456|462|501|342	7.95e-13		GO:0006959	1.05243	0
234	14	GO Biological Process		Regulation of stress-activated mapk cascade	3.33e-11	Traf6|Tnf|Il1b|Il1a|Cd40lg|Irak1|Tlr3|Myd88|Tlr4|Nod2|Nod1|Tlr6|Mapk1|Tlr9	124	306|435|378|375|327|429|459|300|312|510|507|408|309|321	8.9e-13		GO:0032872	1.04776	0
2646	37	GO Biological Process		Negative regulation of macromolecule metabolic process	3.81e-11	Fasl|Il4|Tbx21|Traf6|Il10|Csf2|Il13|C3|Tnf|Il23a|Il6|Slc11a1|Apcs|Il1b|Il2|Tlr2|Rorc|Nfkb1|Irak1|Myd88|Tlr4|Nod2|Il18|Ifnb1|Tlr6|Ifng|Stat1|Rag1|Tlr9|Stat6|Actb|Nlrp3|Gata3|Tlr8|Foxp3|Gapdh|Stat3	124	483|417|534|306|405|393|420|558|435|552|555|450|348|378|525|444|516|390|429|300|312|510|399|453|408|339|495|432|321|396|345|303|501|498|333|342|477	1.02e-12		GO:0010605	1.04191	0
567	19	GO Biological Process		Positive regulation of cell migration	3.93e-11	Ccl2|Il4|Cd40|Il23a|Il1r1|Il1b|Il1a|Tlr2|Ccl5|Cxcl10|Il18|Ifng|Jak2|Mapk1|Icam1|Ccr6|Gata3|Mapk8|Stat3	124	522|417|372|552|441|378|375|444|363|480|399|339|426|309|531|360|501|366|477	1.06e-12		GO:0030335	1.04056	0
188	13	GO Biological Process		Response to tumor necrosis factor	4.05e-11	Ccl2|Traf6|Cd40|Nfkbia|Tnf|Il6|Nfkb1|Ccl5|Cd14|Jak2|Mapk1|Stat1|Gata3	124	522|306|372|402|435|555|390|363|324|426|309|495|501	1.1e-12		GO:0034612	1.03925	0
106	11	GO Biological Process		Positive regulation of myeloid cell differentiation	4.1e-11	Traf6|Cd4|Tnf|Il23a|Il17a|Ccl5|Il5|Ifng|Stat1|Itgam|Stat3	124	306|381|435|552|513|363|486|339|495|351|477	1.11e-12		GO:0045639	1.03872	0
15	7	GO Biological Process		Regulation of dendritic cell cytokine production	6.75e-11	Tlr2|Tlr3|Ddx58|Tlr4|Nod2|Ticam1|Tlr9	124	444|459|471|312|510|519|321	1.84e-12		GO:0002730	1.01707	0
51	9	GO Biological Process		Regulation of interleukin-10 production	6.75e-11	Il4|Il13|Il23a|Tlr2|Cd40lg|Tlr4|Nod2|Tlr9|Foxp3	124	417|420|552|444|327|312|510|321|333	1.84e-12		GO:0032653	1.01707	0
52	9	GO Biological Process		I-kappaB kinase/NF-kappaB signaling	7.78e-11	Traf6|Nfkbia|Tlr2|Nfkb1|Tlr3|Tlr4|Tlr7|Tlr9|Tlr8	124	306|402|444|390|459|312|546|321|498	2.15e-12		GO:0007249	1.0109	0
31	8	GO Biological Process		Regulation of type 2 immune response	8.24e-11	Tbx21|Il6|Nod2|Il18|Ifnb1|Stat6|Nlrp3|Gata3	124	534|555|510|399|453|396|303|501	2.28e-12		GO:0002828	1.00841	0
1059	24	GO Biological Process		Phosphorylation	8.86e-11	Il4|Tyk2|Traf6|Tnf|Stat4|Slc11a1|Il1b|Tlr2|Rorc|Cd40lg|Irak1|Tlr3|Myd88|Ccl5|Tlr4|Il18|Tlr7|Jak2|Mapk1|Tlr9|Ccr5|Mapk8|Gapdh|Stat3	124	417|336|306|435|387|450|378|444|516|327|429|459|300|363|312|399|546|426|309|321|315|366|342|477	2.46e-12		GO:0016310	1.00526	0
680	20	GO Biological Process		Negative regulation of cell population proliferation	8.96e-11	Il4|Il10|Tnf|Il6|Il1b|Il1a|Il2|Tlr2|Crp|Cxcr3|Ifng|Jak2|Stat1|Cd86|Cd80|B2m|Gata3|Ccr5|Foxp3|Stat3	124	417|405|435|555|378|375|525|444|414|447|339|426|495|369|357|462|501|315|333|477	2.49e-12		GO:0008285	1.00477	0
375	16	GO Biological Process		Regulation of neuron death	8.97e-11	Fasl|Il10|Il13|Tnf|Il6|Il1b|Ccl5|Tlr4|Il18|Tlr6|Ifng|Jak2|Itgam|Gata3|Mapk8|Stat3	124	483|405|420|435|555|378|363|312|399|408|339|426|351|501|366|477	2.5e-12		GO:1901214	1.00472	0
53	9	GO Biological Process		Regulation of endothelial cell apoptotic process	8.97e-11	Fasl|Il4|Il10|Cd40|Il13|Tnf|Cd40lg|Icam1|Gata3	124	483|417|405|372|420|435|327|531|501	2.51e-12		GO:2000351	1.00472	0
202	13	GO Biological Process		Leukocyte migration	9.21e-11	Ccl2|Tbx21|Tnf|Il17a|Il1b|Ccl5|Cxcl10|Cxcr3|Ifng|Itgam|Icam1|Ccr6|Gata3	124	522|534|435|513|378|363|480|447|339|351|531|360|501	2.59e-12		GO:0050900	1.00357	0
33	8	GO Biological Process		Positive regulation of interleukin-10 production	1.25e-10	Il4|Il13|Il23a|Tlr2|Cd40lg|Tlr4|Nod2|Tlr9	124	417|420|552|444|327|312|510|321	3.52e-12		GO:0032733	0.990309	0
164	12	GO Biological Process		Cellular response to tumor necrosis factor	1.63e-10	Ccl2|Traf6|Cd40|Nfkbia|Tnf|Il6|Nfkb1|Ccl5|Jak2|Mapk1|Stat1|Gata3	124	522|306|372|402|435|555|390|363|426|309|495|501	4.63e-12		GO:0071356	0.978781	0
463	17	GO Biological Process		Response to peptide	1.68e-10	Ccl2|Il10|Cd40|Nfkbia|Il6|Stat4|Nfkb1|Tlr4|Nod2|Il18|Nod1|Tlr6|Jak2|Stat1|Icam1|Stat6|Stat3	124	522|405|372|402|555|387|390|312|510|399|507|408|426|495|531|396|477	4.79e-12		GO:1901652	0.977469	0
213	13	GO Biological Process		Activation of immune response	1.71e-10	Traf6|C3|Mbl2|Apcs|Tlr2|Crp|Tlr4|Nod2|Ifng|Mapk1|Tlr9|Gata3|Foxp3	124	306|558|540|348|444|414|312|510|339|309|321|501|333	4.87e-12		GO:0002253	0.9767	0
166	12	GO Biological Process		Regulation of smooth muscle cell proliferation	1.85e-10	Traf6|Il10|Il13|Tnf|Il6|Irak1|Myd88|Ccl5|Il18|Ifng|Jak2|Stat1	124	306|405|420|435|555|429|300|363|399|339|426|495	5.29e-12		GO:0048660	0.973283	0
1811	30	GO Biological Process		Negative regulation of gene expression	1.98e-10	Fasl|Il4|Tbx21|Traf6|Il10|Csf2|Il13|Tnf|Il23a|Il6|Slc11a1|Il1b|Tlr2|Rorc|Nfkb1|Irak1|Tlr4|Nod2|Ifnb1|Tlr6|Ifng|Stat1|Tlr9|Stat6|Nlrp3|Gata3|Tlr8|Foxp3|Gapdh|Stat3	124	483|417|534|306|405|393|420|435|552|555|450|378|444|516|390|429|312|510|453|408|339|495|321|396|303|501|498|333|342|477	5.69e-12		GO:0010629	0.970333	0
169	12	GO Biological Process		MAPK cascade	2.24e-10	Traf6|Tnf|Slc11a1|Il1b|Cd40lg|Irak1|Myd88|Ccl5|Il18|Mapk1|Ccr5|Mapk8	124	306|435|450|378|327|429|300|363|399|309|315|366	6.44e-12		GO:0000165	0.964975	0
906	22	GO Biological Process		Cell death	2.29e-10	Fasl|Il4|Irf3|Tnf|Il6|Casp1|Il1b|Il1a|Il2|Nfkb1|Tlr3|Myd88|Il18|Ticam1|Nod1|Ifng|Jak2|Mapk1|Itgam|Ccr5|Mapk8|Gapdh	124	483|417|384|435|555|528|378|375|525|390|459|300|399|519|507|339|426|309|351|315|366|342	6.6e-12		GO:0008219	0.964016	0
19	7	GO Biological Process		Regulation of immunoglobulin secretion	2.42e-10	Traf6|Cd40|Tnf|Il6|Il2|Cd40lg|Il5	124	306|372|435|555|525|327|486	7.01e-12		GO:0051023	0.961618	0
91	10	GO Biological Process		Regulation of epithelial cell apoptotic process	2.56e-10	Fasl|Il4|Il10|Cd40|Il13|Tnf|Cd40lg|Jak2|Icam1|Gata3	124	483|417|405|372|420|435|327|426|531|501	7.42e-12		GO:1904035	0.959176	0
913	22	GO Biological Process		Negative regulation of apoptotic process	2.63e-10	Il4|Il10|Csf2|Il13|Tnf|Il6|Il1b|Il2|Rorc|Nfkb1|Cd40lg|Ccl5|Nod2|Cxcr3|Il18|Jak2|Rag1|Icam1|Gata3|Ccr5|Mapk8|Gapdh	124	417|405|393|420|435|555|378|525|516|390|327|363|510|447|399|426|432|531|501|315|366|342	7.64e-12		GO:0043066	0.958004	0
37	8	GO Biological Process		Regulation of t-helper cell differentiation	2.69e-10	Il4|Tbx21|Il23a|Il6|Il2|Il18|Nlrp3|Foxp3	124	417|534|552|555|525|399|303|333	7.84e-12		GO:0045622	0.957025	0
1126	24	GO Biological Process		Response to abiotic stimulus	2.98e-10	Ccl2|Cd40|Mpo|Nfkbia|Tnf|Il6|Casp1|Il1r1|Il1b|Il1a|Nfkb1|Irak1|Tlr3|Tlr4|Il18|Cd14|Tlr7|Ccr4|Stat1|Rag1|Actb|Gata3|Mapk8|Tlr8	124	522|372|465|402|435|555|528|441|378|375|390|429|459|312|399|324|546|330|495|432|345|501|366|498	8.71e-12		GO:0009628	0.952578	0
94	10	GO Biological Process		Extrinsic apoptotic signaling pathway	3.4e-10	Fasl|Il4|Tnf|Il1b|Il1a|Il2|Tlr3|Il18|Ifng|Jak2	124	483|417|435|378|375|525|459|399|339|426	9.98e-12		GO:0097191	0.946852	0
349	15	GO Biological Process		Regulation of vasculature development	3.99e-10	Ccl2|Fasl|Il10|Cd40|C3|Tnf|Il1b|Il1a|Tlr3|Ccl5|Cxcl10|Cxcr3|Ifng|Stat1|Stat3	124	522|483|405|372|558|435|378|375|459|363|480|447|339|495|477	1.18e-11		GO:1901342	0.939903	0
21	7	GO Biological Process		Positive regulation of cytokine production involved in inflammatory response	4.24e-10	Tnf|Il17a|Myd88|Tlr4|Nod2|Ticam1|Tlr6	124	435|513|300|312|510|519|408	1.25e-11		GO:1900017	0.937263	0
40	8	GO Biological Process		T cell mediated immunity	4.59e-10	Il4|Hprt|Slc11a1|Il18|Cd8a|Icam1|Gata3|Foxp3	124	417|543|450|399|504|531|501|333	1.36e-11		GO:0002456	0.933819	0
1046	23	GO Biological Process		Negative regulation of cell death	4.77e-10	Il4|Il10|Csf2|Il13|Tnf|Il6|Il1b|Il2|Rorc|Nfkb1|Cd40lg|Ccl5|Nod2|Cxcr3|Il18|Jak2|Rag1|Icam1|Gata3|Ccr5|Mapk8|Gapdh|Stat3	124	417|405|393|420|435|555|378|525|516|390|327|363|510|447|399|426|432|531|501|315|366|342|477	1.42e-11		GO:0060548	0.932148	0
761	20	GO Biological Process		Negative regulation of cell differentiation	6.05e-10	Il4|Tbx21|Nfkbia|Tnf|Apcs|Il1b|Il1a|Il2|Crp|Cxcl10|Il18|Ifnb1|Ifng|Mapk1|Stat1|B2m|Gata3|Ccr5|Foxp3|Stat3	124	417|534|402|435|348|378|375|525|414|480|399|453|339|309|495|462|501|315|333|477	1.8e-11		GO:0045596	0.921824	0
68	9	GO Biological Process		Positive regulation of myeloid leukocyte differentiation	6.36e-10	Traf6|Cd4|Tnf|Il23a|Il17a|Ccl5|Il5|Ifng|Itgam	124	306|381|435|552|513|363|486|339|351	1.9e-11		GO:0002763	0.919654	0
42	8	GO Biological Process		Regulation of defense response to virus by host	6.42e-10	Il4|Il23a|Il1b|Ccl5|Ddx58|Ifng|Stat1|Ifna1	124	417|552|378|363|471|339|495|456	1.92e-11		GO:0050691	0.919246	0
866	21	GO Biological Process		Programmed cell death	7.45e-10	Fasl|Il4|Irf3|Tnf|Il6|Casp1|Il1b|Il1a|Il2|Nfkb1|Tlr3|Myd88|Il18|Ticam1|Nod1|Ifng|Jak2|Mapk1|Itgam|Mapk8|Gapdh	124	483|417|384|435|555|528|378|375|525|390|459|300|399|519|507|339|426|309|351|366|342	2.24e-11		GO:0012501	0.912784	0
24	7	GO Biological Process		Detection of external biotic stimulus	9.17e-10	Ly96|Tlr2|Tlr4|Nod2|Nod1|Tlr1|Tlr6	124	537|444|312|510|507|423|408	2.76e-11		GO:0098581	0.903763	0
146	11	GO Biological Process		Positive regulation of response to biotic stimulus	9.37e-10	Irf3|Traf6|Irf7|Ly96|Tlr2|Cd40lg|Tlr4|Nod2|Nod1|Tlr9|Tlr8	124	384|306|318|537|444|327|312|510|507|321|498	2.83e-11		GO:0002833	0.902826	0
313	14	GO Biological Process		Regulation of angiogenesis	1.21e-09	Ccl2|Fasl|Il10|Cd40|C3|Tnf|Il1b|Il1a|Tlr3|Ccl5|Cxcl10|Cxcr3|Stat1|Stat3	124	522|483|405|372|558|435|378|375|459|363|480|447|495|477	3.66e-11		GO:0045765	0.891721	0
11	6	GO Biological Process		MyD88-independent toll-like receptor signaling pathway	1.22e-09	Irf3|Cd40|Tlr3|Tlr4|Ticam1|Tlr6	124	384|372|459|312|519|408	3.7e-11		GO:0002756	0.891364	0
11	6	GO Biological Process		Detection of molecule of bacterial origin	1.22e-09	Ly96|Tlr2|Tlr4|Nod2|Tlr1|Tlr6	124	537|444|312|510|423|408	3.7e-11		GO:0032490	0.891364	0
11	6	GO Biological Process		Positive regulation of mhc class ii biosynthetic process	1.22e-09	Il4|Il10|Cd40lg|Tlr4|Ifng|Jak2	124	417|405|327|312|339|426	3.7e-11		GO:0045348	0.891364	0
109	10	GO Biological Process		Positive regulation of smooth muscle cell proliferation	1.27e-09	Traf6|Il13|Tnf|Il6|Irak1|Myd88|Ccl5|Il18|Jak2|Stat1	124	306|420|435|555|429|300|363|399|426|495	3.88e-11		GO:0048661	0.88962	0
47	8	GO Biological Process		Regulation of acute inflammatory response	1.4e-09	Il4|C3|Tnf|Il6|Il1b|Ccl5|Nlrp3|Ccr5	124	417|558|435|555|378|363|303|315	4.29e-11		GO:0002673	0.885387	0
321	14	GO Biological Process		Activation of protein kinase activity	1.64e-09	Il4|Traf6|Tnf|Slc11a1|Il1b|Cd40lg|Irak1|Ccl5|Tlr4|Il18|Tlr1|Jak2|Mapk1|Cd86	124	417|306|435|450|378|327|429|363|312|399|423|426|309|369	5.04e-11		GO:0032147	0.878516	0
156	11	GO Biological Process		Positive regulation of leukocyte migration	1.79e-09	Ccl2|Il4|Il23a|Il1r1|Il1b|Il1a|Tlr2|Ccl5|Cxcl10|Icam1|Ccr6	124	522|417|552|441|378|375|444|363|480|531|360	5.52e-11		GO:0002687	0.874715	0
1124	23	GO Biological Process		Chemical homeostasis	1.88e-09	Ccl2|Fasl|Cd40|Il13|Cd4|Il6|Slc11a1|Il1b|Il2|Ccr8|Ccl5|Cxcl10|Cxcr3|Il18|Ccr4|Jak2|Mapk1|Stat1|Icam1|Ccr6|B2m|Ccr5|Stat3	124	522|483|372|420|381|555|450|378|525|354|363|480|447|399|330|426|309|495|531|360|462|315|477	5.81e-11		GO:0048878	0.872584	0
28	7	GO Biological Process		Defense response to protozoan	2.25e-09	Il4|Il10|Cd40|Il6|Slc11a1|Myd88|Ifng	124	417|405|372|555|450|300|339	6.97e-11		GO:0042832	0.864782	0
80	9	GO Biological Process		Immunoglobulin mediated immune response	2.32e-09	C3|Mbl2|Irf7|Apcs|Cd40lg|Myd88|Crp|Nod2|Ccr6	124	558|540|318|348|327|300|414|510|360	7.2e-11		GO:0016064	0.863451	0
825	20	GO Biological Process		Apoptotic process	2.35e-09	Fasl|Il4|Tnf|Il6|Casp1|Il1b|Il1a|Il2|Nfkb1|Tlr3|Myd88|Il18|Ticam1|Nod1|Ifng|Jak2|Mapk1|Itgam|Mapk8|Gapdh	124	483|417|435|555|528|378|375|525|390|459|300|399|519|507|339|426|309|351|366|342	7.34e-11		GO:0006915	0.862893	0
1743	28	GO Biological Process		Gene expression	2.4e-09	Il4|Irf3|Ifnar1|Cd4|Tnf|Irf7|Casp1|Slc11a1|Il1b|Il2|Tlr2|Rorc|Myd88|Tlr4|Nod2|Cxcr3|Il18|Nod1|Tlr6|Mapk1|Stat1|Tlr9|Rplp0|H13|Nlrp3|Gata3|Foxp3|Stat3	124	417|384|468|381|435|318|528|450|378|525|444|516|300|312|510|447|399|507|408|309|495|321|549|411|303|501|333|477	7.5e-11		GO:0010467	0.861979	0
120	10	GO Biological Process		Regulation of response to cytokine stimulus	2.99e-09	Irf3|Irf7|Il6|Casp1|Il1r1|Tlr2|Irak1|Ccl5|Ddx58|Tlr4	124	384|318|555|528|441|444|429|363|471|312	9.38e-11		GO:0060759	0.852433	0
484	16	GO Biological Process		Cellular divalent inorganic cation homeostasis	3.12e-09	Ccl2|Fasl|Cd40|Il13|Cd4|Slc11a1|Il1b|Il2|Ccr8|Ccl5|Cxcl10|Cxcr3|Ccr4|Jak2|Ccr6|Ccr5	124	522|483|372|420|381|450|378|525|354|363|480|447|330|426|360|315	9.82e-11		GO:0072503	0.850585	0
276	13	GO Biological Process		Apoptotic signaling pathway	3.36e-09	Fasl|Il4|Tnf|Casp1|Il1b|Il1a|Il2|Tlr3|Il18|Ticam1|Ifng|Jak2|Itgam	124	483|417|435|528|378|375|525|459|399|519|339|426|351	1.06e-10		GO:0097190	0.847366	0
219	12	GO Biological Process		Positive regulation of erk1 and erk2 cascade	3.53e-09	Ccl2|Cd4|C3|Il6|Il1b|Il1a|Tlr2|Ccl5|Tlr4|Nod2|Nod1|Icam1	124	522|381|558|555|378|375|444|363|312|510|507|531	1.12e-10		GO:0070374	0.845223	0
31	7	GO Biological Process		Alpha-beta t cell differentiation involved in immune response	4.08e-09	Il4|Il6|Rorc|Ifng|Stat6|Gata3|Stat3	124	417|555|516|339|396|501|477	1.3e-10		GO:0002293	0.838934	0
87	9	GO Biological Process		Regulation of pattern recognition receptor signaling pathway	4.5e-09	Irf7|Tlr2|Tlr3|Tlr4|Nod2|Tlr1|Tlr6|Tlr9|Tlr5	124	318|444|459|312|510|423|408|321|474	1.44e-10		GO:0062207	0.834679	0
88	9	GO Biological Process		Production of molecular mediator of immune response	4.93e-09	Il4|Slc11a1|Tlr2|Cd40lg|Nod2|Il18|Cd86|Ccr6|Nlrp3	124	417|450|444|327|510|399|369|360|303	1.58e-10		GO:0002440	0.830715	0
89	9	GO Biological Process		Regulation of cell killing	5.4e-09	Ccl2|Il4|Il13|Il23a|Ifng|Itgam|B2m|Ccr5|Gapdh	124	522|417|420|552|339|351|462|315|342	1.73e-10		GO:0031341	0.826761	0
16	6	GO Biological Process		Regulation of isotype switching to igg isotypes	6.8e-09	Il4|Tbx21|Cd40|Il2|Ifng|Foxp3	124	417|534|372|525|339|333	2.19e-10		GO:0048302	0.816749	0
16	6	GO Biological Process		Regulation of t-helper 17 cell differentiation	6.8e-09	Il4|Tbx21|Il23a|Il2|Nlrp3|Foxp3	124	417|534|552|525|303|333	2.19e-10		GO:2000319	0.816749	0
236	12	GO Biological Process		Positive regulation of map kinase activity	7.77e-09	Traf6|Cd40|Tnf|Il1b|Cd40lg|Irak1|Tlr4|Nod2|Tlr6|Jak2|Mapk1|Tlr9	124	306|372|435|378|327|429|312|510|408|426|309|321	2.53e-10		GO:0043406	0.810958	0
365	14	GO Biological Process		Regulation of epithelial cell proliferation	7.83e-09	Ccl2|Il10|Tnf|Il6|Ccl5|Tlr4|Nod2|Cxcr3|Il18|Ifng|Stat1|B2m|Gata3|Stat3	124	522|405|435|555|363|312|510|447|399|339|495|462|501|477	2.56e-10		GO:0050678	0.810624	0
439	15	GO Biological Process		Negative regulation of immune system process	7.92e-09	Il4|Tbx21|Il10|Nfkbia|Tnf|Apcs|Il2|Nod2|Il18|Ifnb1|Ifng|Cd86|Stat6|Cd80|Foxp3	124	417|534|405|402|435|348|525|510|399|453|339|369|396|357|333	2.59e-10		GO:0002683	0.810127	0
299	13	GO Biological Process		Cellular response to peptide	8.28e-09	Ccl2|Il6|Nfkb1|Tlr4|Nod2|Il18|Nod1|Tlr6|Jak2|Stat1|Icam1|Stat6|Stat3	124	522|555|390|312|510|399|507|408|426|495|531|396|477	2.72e-10		GO:1901653	0.808197	0
17	6	GO Biological Process		Positive regulation of interleukin-17 production	8.98e-09	Il23a|Il6|Il2|Myd88|Nod2|Il18	124	552|555|525|300|510|399	2.96e-10		GO:0032740	0.804672	0
62	8	GO Biological Process		Alpha-beta t cell differentiation	9.6e-09	Il4|Il6|Rorc|Ifng|Stat6|Gata3|Foxp3|Stat3	124	417|555|516|339|396|501|333|477	3.17e-10		GO:0046632	0.801773	0
702	18	GO Biological Process		Cation homeostasis	9.6e-09	Ccl2|Fasl|Cd40|Il13|Cd4|Slc11a1|Il1b|Il2|Ccr8|Ccl5|Cxcl10|Cxcr3|Ccr4|Jak2|Mapk1|Ccr6|B2m|Ccr5	124	522|483|372|420|381|450|378|525|354|363|480|447|330|426|309|360|462|315	3.17e-10		GO:0055080	0.801773	0
63	8	GO Biological Process		Lymphocyte migration	1.07e-08	Ccl2|Tbx21|Ccl5|Cxcl10|Cxcr3|Icam1|Ccr6|Gata3	124	522|534|363|480|447|531|360|501	3.56e-10		GO:0072676	0.797062	0
6	5	GO Biological Process		TRIF-dependent toll-like receptor signaling pathway	1.14e-08	Irf3|Cd40|Tlr4|Ticam1|Tlr6	124	384|372|312|519|408	3.79e-10		GO:0035666	0.79431	0
37	7	GO Biological Process		Regulation of isotype switching	1.16e-08	Il4|Tbx21|Cd40|Il2|Ifng|Stat6|Foxp3	124	417|534|372|525|339|396|333	3.86e-10		GO:0045191	0.793554	0
1126	22	GO Biological Process		Negative regulation of molecular function	1.17e-08	Il10|Il13|Nfkbia|C3|Tnf|Il6|Apcs|Il1b|Nfkb1|Irak1|Ccl5|Nod2|Ifng|Jak2|Rag1|Tlr9|Actb|Nlrp3|B2m|Mapk8|Foxp3|Gapdh	124	405|420|402|558|435|555|348|378|390|429|363|510|339|426|432|321|345|303|462|366|333|342	3.92e-10		GO:0044092	0.793181	0
64	8	GO Biological Process		Regulation of toll-like receptor signaling pathway	1.19e-08	Irf7|Tlr2|Tlr3|Nod2|Tlr1|Tlr6|Tlr9|Tlr5	124	318|444|459|510|423|408|321|474	4e-10		GO:0034121	0.792445	0
715	18	GO Biological Process		Inorganic ion homeostasis	1.26e-08	Ccl2|Fasl|Cd40|Il13|Cd4|Slc11a1|Il1b|Il2|Ccr8|Ccl5|Cxcl10|Cxcr3|Ccr4|Jak2|Mapk1|Ccr6|B2m|Ccr5	124	522|483|372|420|381|450|378|525|354|363|480|447|330|426|309|360|462|315	4.22e-10		GO:0098771	0.789963	0
625	17	GO Biological Process		Cellular cation homeostasis	1.31e-08	Ccl2|Fasl|Cd40|Il13|Cd4|Slc11a1|Il1b|Il2|Ccr8|Ccl5|Cxcl10|Cxcr3|Ccr4|Jak2|Mapk1|Ccr6|Ccr5	124	522|483|372|420|381|450|378|525|354|363|480|447|330|426|309|360|315	4.42e-10		GO:0030003	0.788273	0
100	9	GO Biological Process		Regulation of phagocytosis	1.34e-08	Ccl2|C3|Tnf|Mbl2|Slc11a1|Il1b|Tlr2|Nod2|Ifng	124	522|558|435|540|450|378|444|510|339	4.53e-10		GO:0050764	0.78729	0
541	16	GO Biological Process		Cell population proliferation	1.41e-08	Tnf|Il23a|Hprt|Il6|Stat4|Slc11a1|Cd40lg|Tlr4|Il18|Ifnb1|Mapk1|Stat1|Itgam|Stat6|Ifna1|Stat3	124	435|552|543|555|387|450|327|312|399|453|309|495|351|396|456|477	4.75e-10		GO:0008283	0.785078	0
194	11	GO Biological Process		Regulation of symbiotic process	1.47e-08	Cd4|Tnf|Mbl2|Apcs|Ccl5|Crp|Ifnb1|Ifng|Stat1|Ccr5|Gapdh	124	381|435|540|348|363|414|453|339|495|315|342	4.98e-10		GO:0043903	0.783268	0
462	15	GO Biological Process		Cellular calcium ion homeostasis	1.51e-08	Ccl2|Fasl|Cd40|Il13|Cd4|Il1b|Il2|Ccr8|Ccl5|Cxcl10|Cxcr3|Ccr4|Jak2|Ccr6|Ccr5	124	522|483|372|420|381|378|525|354|363|480|447|330|426|360|315	5.13e-10		GO:0006874	0.782102	0
39	7	GO Biological Process		CD4-positive, alpha-beta T cell differentiation	1.57e-08	Il4|Il6|Rorc|Stat6|Gata3|Foxp3|Stat3	124	417|555|516|396|501|333|477	5.36e-10		GO:0043367	0.78041	0
635	17	GO Biological Process		Metal ion homeostasis	1.64e-08	Ccl2|Fasl|Cd40|Il13|Cd4|Slc11a1|Il1b|Il2|Ccr8|Ccl5|Cxcl10|Cxcr3|Ccr4|Jak2|Ccr6|B2m|Ccr5	124	522|483|372|420|381|450|378|525|354|363|480|447|330|426|360|462|315	5.59e-10		GO:0055065	0.778516	0
197	11	GO Biological Process		Cell chemotaxis	1.7e-08	Ccl2|Il1b|Ccr8|Ccl5|Cxcl10|Cxcr3|Ccr4|Ifng|Itgam|Ccr6|Ccr5	124	522|378|354|363|480|447|330|339|351|360|315	5.81e-10		GO:0060326	0.776955	0
321	13	GO Biological Process		Positive regulation of protein serine/threonine kinase activity	1.82e-08	Traf6|Cd40|Tnf|Il1b|Cd40lg|Irak1|Tlr4|Nod2|Tlr6|Ifng|Jak2|Mapk1|Tlr9	124	306|372|435|378|327|429|312|510|408|339|426|309|321	6.25e-10		GO:0071902	0.773993	0
105	9	GO Biological Process		Defense response to gram-positive bacterium	1.97e-08	Tnf|Mbl2|Tlr2|Myd88|Nod2|Nod1|Lyz1|Nlrp3|B2m	124	435|540|444|300|510|507|492|303|462	6.78e-10		GO:0050830	0.770553	0
747	18	GO Biological Process		Cellular chemical homeostasis	2.41e-08	Ccl2|Fasl|Cd40|Il13|Cd4|Slc11a1|Il1b|Il2|Ccr8|Ccl5|Cxcl10|Cxcr3|Ccr4|Jak2|Mapk1|Icam1|Ccr6|Ccr5	124	522|483|372|420|381|450|378|525|354|363|480|447|330|426|309|531|360|315	8.35e-10		GO:0055082	0.761798	0
71	8	GO Biological Process		Chemokine-mediated signaling pathway	2.46e-08	Ccl2|Ccr8|Ccl5|Cxcl10|Cxcr3|Ccr4|Ccr6|Ccr5	124	522|354|363|480|447|330|360|315	8.52e-10		GO:0070098	0.760906	0
849	19	GO Biological Process		Cellular homeostasis	2.51e-08	Ccl2|Fasl|Cd40|Il13|Cd4|Il6|Slc11a1|Il1b|Il2|Ccr8|Ccl5|Cxcl10|Cxcr3|Ccr4|Jak2|Mapk1|Icam1|Ccr6|Ccr5	124	522|483|372|420|381|555|450|378|525|354|363|480|447|330|426|309|531|360|315	8.75e-10		GO:0019725	0.760033	0
567	16	GO Biological Process		Cellular metal ion homeostasis	2.63e-08	Ccl2|Fasl|Cd40|Il13|Cd4|Slc11a1|Il1b|Il2|Ccr8|Ccl5|Cxcl10|Cxcr3|Ccr4|Jak2|Ccr6|Ccr5	124	522|483|372|420|381|450|378|525|354|363|480|447|330|426|360|315	9.19e-10		GO:0006875	0.758004	0
73	8	GO Biological Process		Positive regulation of phagocytosis	2.98e-08	Ccl2|C3|Tnf|Mbl2|Slc11a1|Il1b|Nod2|Ifng	124	522|558|435|540|450|378|510|339	1.04e-09		GO:0050766	0.752578	0
8	5	GO Biological Process		Regulation of interleukin-23 production	2.99e-08	Csf2|Il17a|Myd88|Tlr4|Ifng	124	393|513|300|312|339	1.05e-09		GO:0032667	0.752433	0
75	8	GO Biological Process		Regulation of osteoclast differentiation	3.62e-08	Il4|Traf6|Tnf|Il23a|Il17a|Ccl5|Ifnb1|Ifng	124	417|306|435|552|513|363|453|339	1.27e-09		GO:0045670	0.744129	0
1090	21	GO Biological Process		Regulation of anatomical structure morphogenesis	3.86e-08	Ccl2|Fasl|Il4|Il10|Cd40|C3|Tnf|Il6|Il1b|Il1a|Tlr3|Ccl5|Cxcl10|Cxcr3|Il18|Ifng|Stat1|Icam1|Gata3|Ccr5|Stat3	124	522|483|417|405|372|558|435|555|378|375|459|363|480|447|399|339|495|531|501|315|477	1.37e-09		GO:0022603	0.741341	0
3230	36	GO Biological Process		Animal organ development	4.29e-08	Ccl2|Fasl|Il4|Tbx21|Traf6|Il10|Csf2|Cd4|Tnf|Mbl2|Hprt|Il6|Il1a|Tlr2|Rorc|Nfkb1|Cd40lg|Tlr3|Ifnb1|Ifng|Jak2|Mapk1|Stat1|Cd8a|Itgam|Rag1|Tlr9|Icam1|Rplp0|Stat6|Ifna1|Ccr6|B2m|Gata3|Foxp3|Stat3	124	522|483|417|534|306|405|393|381|435|540|543|555|375|444|516|390|327|459|453|339|426|309|495|504|351|432|321|531|549|396|456|360|462|501|333|477	1.53e-09		GO:0048513	0.736754	0
77	8	GO Biological Process		Cell killing	4.32e-08	Ccl2|C3|Mbl2|Hprt|Cxcl10|Il18|Ccr5|Gapdh	124	522|558|540|543|480|399|315|342	1.54e-09		GO:0001906	0.736452	0
24	6	GO Biological Process		T cell migration	4.76e-08	Ccl2|Ccl5|Cxcl10|Cxcr3|Icam1|Ccr6	124	522|363|480|447|531|360	1.7e-09		GO:0072678	0.732239	0
47	7	GO Biological Process		T cell selection	4.82e-08	Il4|Cd4|Il6|Stat6|Gata3|Foxp3|Stat3	124	417|381|555|396|501|333|477	1.73e-09		GO:0045058	0.731695	0
690	17	GO Biological Process		Regulation of cellular response to stress	5.29e-08	Traf6|Il10|Tnf|Il1b|Il1a|Cd40lg|Irak1|Tlr3|Myd88|Tlr4|Nod2|Nod1|Tlr6|Mapk1|Itgam|Tlr9|B2m	124	306|405|435|378|375|327|429|459|300|312|510|507|408|309|351|321|462	1.9e-09		GO:0080135	0.727654	0
80	8	GO Biological Process		Modulation of process of other organism involved in symbiotic interaction	5.66e-08	Cd4|Apcs|Tlr2|Ccl5|Crp|Ifng|Ccr5|Gapdh	124	381|348|444|363|414|339|315|342	2.04e-09		GO:0051817	0.724718	0
10	5	GO Biological Process		Positive regulation of granulocyte macrophage colony-stimulating factor production	6.72e-08	Il23a|Il1b|Ddx58|Il18|Tlr9	124	552|378|471|399|321	2.43e-09		GO:0032725	0.717263	0
10	5	GO Biological Process		Regulation of t-helper 2 cell cytokine production	6.72e-08	Tbx21|Il6|Ifnb1|Nlrp3|Gata3	124	534|555|453|303|501	2.43e-09		GO:2000551	0.717263	0
124	9	GO Biological Process		Myeloid leukocyte differentiation	7.35e-08	Il4|Traf6|Csf2|Cd4|Tnf|Tlr2|Ifng|Itgam|Gata3	124	417|306|393|381|435|444|339|351|501	2.68e-09		GO:0002573	0.713371	0
51	7	GO Biological Process		Positive regulation of response to cytokine stimulus	7.93e-08	Irf3|Irf7|Casp1|Il1r1|Tlr2|Ddx58|Tlr4	124	384|318|528|441|444|471|312	2.9e-09		GO:0060760	0.710073	0
126	9	GO Biological Process		Positive regulation of neuron death	8.36e-08	Fasl|Tnf|Il1b|Tlr4|Il18|Tlr6|Ifng|Itgam|Mapk8	124	483|435|378|312|399|408|339|351|366	3.06e-09		GO:1901216	0.707779	0
29	6	GO Biological Process		Cytokine production involved in immune response	1.25e-07	Il4|Slc11a1|Tlr2|Nod2|Il18|Nlrp3	124	417|450|444|510|399|303	4.58e-09		GO:0002367	0.690309	0
29	6	GO Biological Process		T-helper cell differentiation	1.25e-07	Il4|Il6|Rorc|Stat6|Gata3|Stat3	124	417|555|516|396|501|477	4.58e-09		GO:0042093	0.690309	0
29	6	GO Biological Process		Positive regulation of isotype switching	1.25e-07	Il4|Tbx21|Cd40|Il2|Ifng|Stat6	124	417|534|372|525|339|396	4.58e-09		GO:0045830	0.690309	0
29	6	GO Biological Process		Programmed necrotic cell death	1.25e-07	Fasl|Irf3|Tnf|Casp1|Tlr3|Mapk8	124	483|384|435|528|459|366	4.58e-09		GO:0097300	0.690309	0
90	8	GO Biological Process		Lymphocyte proliferation	1.31e-07	Il23a|Hprt|Slc11a1|Cd40lg|Tlr4|Ifnb1|Itgam|Ifna1	124	552|543|450|327|312|453|351|456	4.84e-09		GO:0046651	0.688273	0
310	12	GO Biological Process		Positive regulation of cytosolic calcium ion concentration	1.32e-07	Fasl|Il13|Cd4|Il1b|Il2|Ccr8|Cxcl10|Cxcr3|Ccr4|Jak2|Ccr6|Ccr5	124	483|420|381|378|525|354|480|447|330|426|360|315	4.9e-09		GO:0007204	0.687943	0
30	6	GO Biological Process		Positive regulation of acute inflammatory response	1.46e-07	C3|Tnf|Il6|Il1b|Ccl5|Ccr5	124	558|435|555|378|363|315	5.48e-09		GO:0002675	0.683565	0
30	6	GO Biological Process		Positive regulation of cd4-positive, alpha-beta t cell differentiation	1.46e-07	Il23a|Il6|Il18|Ifng|Nlrp3|Foxp3	124	552|555|399|339|303|333	5.48e-09		GO:0043372	0.683565	0
57	7	GO Biological Process		Regulation of interleukin-2 production	1.56e-07	Tbx21|Traf6|Il1b|Il1a|Nod2|Gata3|Foxp3	124	534|306|378|375|510|501|333	5.87e-09		GO:0032663	0.680688	0
13	5	GO Biological Process		I-kappaB phosphorylation	1.82e-07	Tlr2|Tlr3|Tlr4|Tlr7|Tlr9	124	444|459|312|546|321	6.87e-09		GO:0007252	0.673993	0
13	5	GO Biological Process		Positive regulation of isotype switching to igg isotypes	1.82e-07	Il4|Tbx21|Cd40|Il2|Ifng	124	417|534|372|525|339	6.87e-09		GO:0048304	0.673993	0
476	14	GO Biological Process		Regulation of protein serine/threonine kinase activity	1.84e-07	Traf6|Cd40|Tnf|Il1b|Cd40lg|Irak1|Tlr4|Nod2|Tlr6|Ifng|Jak2|Mapk1|Tlr9|Actb	124	306|372|435|378|327|429|312|510|408|339|426|309|321|345	6.97e-09		GO:0071900	0.673518	0
5313	46	GO Biological Process		Macromolecule metabolic process	2.05e-07	Il4|Tyk2|Tbx21|Irf3|Traf6|Il10|Ifnar1|Cd4|Tnf|Irf7|Casp1|Stat4|Slc11a1|Il1b|Il2|Tlr2|Rorc|Cd40lg|Irak1|Tlr3|Myd88|Ccl5|Tlr4|Nod2|Cxcr3|Il18|Nod1|Tlr7|Tlr6|Jak2|Mapk1|Stat1|Rag1|Tlr9|Rplp0|H13|Ccr6|Nlrp3|B2m|Gata3|Ccr5|Mapk8|Mx1|Foxp3|Gapdh|Stat3	124	417|336|534|384|306|405|468|381|435|318|528|387|450|378|525|444|516|327|429|459|300|363|312|510|447|399|507|546|408|426|309|495|432|321|549|411|360|303|462|501|315|366|438|333|342|477	7.82e-09		GO:0043170	0.668825	0
60	7	GO Biological Process		Negative regulation of leukocyte apoptotic process	2.13e-07	Il2|Rorc|Ccl5|Nod2|Il18|Rag1|Ccr5	124	525|516|363|510|399|432|315	8.14e-09		GO:2000107	0.667162	0
61	7	GO Biological Process		Positive regulation of cell killing	2.36e-07	Ccl2|Il23a|Ifng|Itgam|B2m|Ccr5|Gapdh	124	522|552|339|351|462|315|342	9.05e-09		GO:0031343	0.662709	0
98	8	GO Biological Process		Regulation of leukocyte apoptotic process	2.36e-07	Il10|Il2|Rorc|Ccl5|Nod2|Il18|Rag1|Ccr5	124	405|525|516|363|510|399|432|315	9.04e-09		GO:2000106	0.662709	0
33	6	GO Biological Process		Positive regulation of osteoclast differentiation	2.37e-07	Traf6|Tnf|Il23a|Il17a|Ccl5|Ifng	124	306|435|552|513|363|339	9.1e-09		GO:0045672	0.662525	0
2310	29	GO Biological Process		Negative regulation of nitrogen compound metabolic process	2.37e-07	Fasl|Il4|Tbx21|Traf6|Il10|Csf2|C3|Tnf|Il6|Slc11a1|Apcs|Il1b|Il2|Rorc|Nfkb1|Irak1|Myd88|Tlr4|Il18|Ifng|Stat1|Itgam|Rag1|Stat6|Actb|Gata3|Foxp3|Gapdh|Stat3	124	483|417|534|306|405|393|558|435|555|450|348|378|525|516|390|429|300|312|399|339|495|351|432|396|345|501|333|342|477	9.09e-09		GO:0051172	0.662525	0
14	5	GO Biological Process		CD4-positive, alpha-beta T cell lineage commitment	2.41e-07	Il4|Il6|Stat6|Foxp3|Stat3	124	417|555|396|333|477	9.3e-09		GO:0043373	0.661798	0
148	9	GO Biological Process		Negative regulation of inflammatory response	2.98e-07	Il4|Il10|Il13|Il2|Nfkb1|Nod2|Nlrp3|Gata3|Foxp3	124	417|405|420|525|390|510|303|501|333	1.15e-08		GO:0050728	0.652578	0
64	7	GO Biological Process		Positive regulation of alpha-beta t cell activation	3.16e-07	Il23a|Il6|Il18|Ifng|Cd80|Nlrp3|Foxp3	124	552|555|399|339|357|303|333	1.23e-08		GO:0046635	0.650031	0
15	5	GO Biological Process		Response to peptidoglycan	3.17e-07	Tlr2|Irak1|Myd88|Nod2|Nlrp3	124	444|429|300|510|303	1.24e-08		GO:0032494	0.649894	0
2497	30	GO Biological Process		Negative regulation of cellular metabolic process	3.19e-07	Fasl|Il4|Tbx21|Traf6|Il10|Csf2|C3|Tnf|Il6|Slc11a1|Apcs|Il1b|Il2|Rorc|Nfkb1|Irak1|Myd88|Crp|Tlr4|Il18|Ifng|Stat1|Itgam|Rag1|Stat6|Actb|Gata3|Foxp3|Gapdh|Stat3	124	483|417|534|306|405|393|558|435|555|450|348|378|525|516|390|429|300|414|312|399|339|495|351|432|396|345|501|333|342|477	1.24e-08		GO:0031324	0.649621	0
150	9	GO Biological Process		Positive regulation of chemotaxis	3.3e-07	Ccl2|Il4|Il23a|Il1b|Ccl5|Cxcl10|Cxcr3|Ccr4|Ccr6	124	522|417|552|378|363|480|447|330|360	1.29e-08		GO:0050921	0.648149	0
1776	25	GO Biological Process		Phosphate-containing compound metabolic process	3.78e-07	Il4|Tyk2|Traf6|Tnf|Hprt|Stat4|Slc11a1|Il1b|Tlr2|Rorc|Cd40lg|Irak1|Tlr3|Myd88|Ccl5|Tlr4|Il18|Tlr7|Jak2|Mapk1|Tlr9|Ccr5|Mapk8|Gapdh|Stat3	124	417|336|306|435|543|387|450|378|444|516|327|429|459|300|363|312|399|546|426|309|321|315|366|342|477	1.48e-08		GO:0006796	0.642251	0
600	15	GO Biological Process		Regulation of vesicle-mediated transport	4.04e-07	Ccl2|Il4|Il13|C3|Tnf|Mbl2|Slc11a1|Il1b|Tlr2|Nod2|Cd14|Ifng|Mapk1|Itgam|B2m	124	522|417|420|558|435|540|450|378|444|510|324|339|309|351|462	1.59e-08		GO:0060627	0.639362	0
16	5	GO Biological Process		Positive regulation of type 2 immune response	4.1e-07	Il6|Nod2|Il18|Nlrp3|Gata3	124	555|510|399|303|501	1.62e-08		GO:0002830	0.638722	0
37	6	GO Biological Process		Receptor signaling pathway via jak-stat	4.24e-07	Stat4|Ifng|Jak2|Stat1|Stat6|Stat3	124	387|339|426|495|396|477	1.68e-08		GO:0007259	0.637263	0
37	6	GO Biological Process		Positive regulation of pattern recognition receptor signaling pathway	4.24e-07	Tlr2|Tlr3|Tlr4|Tlr1|Tlr9|Tlr5	124	444|459|312|423|321|474	1.68e-08		GO:0062208	0.637263	0
155	9	GO Biological Process		Negative regulation of immune response	4.25e-07	Il4|Tbx21|Il10|Tnf|Il2|Nod2|Ifnb1|Stat6|Foxp3	124	417|534|405|435|525|510|453|396|333	1.69e-08		GO:0050777	0.637161	0
69	7	GO Biological Process		Cellular response to mechanical stimulus	4.98e-07	Cd40|Il1b|Nfkb1|Tlr3|Tlr4|Tlr7|Tlr8	124	372|378|390|459|312|546|498	1.99e-08		GO:0071260	0.630277	0
17	5	GO Biological Process		Detection of bacterium	5.21e-07	Tlr2|Nod2|Nod1|Tlr1|Tlr6	124	444|510|507|423|408	2.09e-08		GO:0016045	0.628316	0
17	5	GO Biological Process		Toll-like receptor 4 signaling pathway	5.21e-07	Nfkbia|Ly96|Irak1|Tlr4|Cd14	124	402|537|429|312|324	2.09e-08		GO:0034142	0.628316	0
161	9	GO Biological Process		B cell activation	5.74e-07	Il4|Cd40|Cd40lg|Tlr4|Ifnb1|Rag1|Cd86|Ifna1|Ccr6	124	417|372|327|312|453|432|369|456|360	2.31e-08		GO:0042113	0.624109	0
40	6	GO Biological Process		Negative regulation of adaptive immune response based on somatic recombination of immune receptors built from immunoglobulin superfamily domains	6.35e-07	Il4|Tbx21|Il2|Nod2|Ifnb1|Foxp3	124	417|534|525|510|453|333	2.56e-08		GO:0002823	0.619723	0
18	5	GO Biological Process		interleukin-1 beta production	6.57e-07	Casp1|Il1b|Tlr4|Tlr6|Nlrp3	124	528|378|312|408|303	2.66e-08		GO:0032611	0.618243	0
18	5	GO Biological Process		Negative regulation of interleukin-12 production	6.57e-07	Il10|Tlr2|Nfkb1|Nod2|Tlr8	124	405|444|390|510|498	2.66e-08		GO:0032695	0.618243	0
18	5	GO Biological Process		interleukin-1-mediated signaling pathway	6.57e-07	Traf6|Il1r1|Il1b|Irak1|Myd88	124	306|441|378|429|300	2.66e-08		GO:0070498	0.618243	0
5	4	GO Biological Process		Positive regulation of interleukin-23 production	6.77e-07	Csf2|Il17a|Myd88|Ifng	124	393|513|300|339	2.76e-08		GO:0032747	0.616941	0
729	16	GO Biological Process		Regulation of cellular catabolic process	7.22e-07	Il4|Il10|Tnf|Il6|Casp1|Slc11a1|Il1b|Tlr2|Myd88|Nod2|Ticam1|Nod1|Ifng|Tlr9|Mapk8|Stat3	124	417|405|435|555|528|450|378|444|300|510|519|507|339|321|366|477	2.95e-08		GO:0031329	0.614146	0
226	10	GO Biological Process		Regulation of chemotaxis	7.47e-07	Ccl2|Il4|Il23a|Il1b|Ccl5|Cxcl10|Nod2|Cxcr3|Ccr4|Ccr6	124	522|417|552|378|363|480|510|447|330|360	3.06e-08		GO:0050920	0.612668	0
1184	20	GO Biological Process		Regulation of hydrolase activity	7.77e-07	Ccl2|Fasl|Cd40|C3|Tnf|Il6|Casp1|Apcs|Ccl5|Nod1|Ifng|Jak2|Stat1|Rag1|Icam1|Cd86|Nlrp3|Mapk8|Gapdh|Stat3	124	522|483|372|558|435|555|528|348|363|507|339|426|495|432|531|369|303|366|342|477	3.19e-08		GO:0051336	0.610958	0
1571	23	GO Biological Process		Negative regulation of response to stimulus	7.88e-07	Il4|Tbx21|Il10|Csf2|Il13|Nfkbia|Tnf|Il6|Il1b|Il2|Nfkb1|Ccl5|Tlr4|Nod2|Ifnb1|Tlr6|Stat1|Tlr9|Icam1|Stat6|Nlrp3|Gata3|Foxp3	124	417|534|405|393|420|402|435|555|378|525|390|363|312|510|453|408|495|321|531|396|303|501|333	3.24e-08		GO:0048585	0.610347	0
845	17	GO Biological Process		Cell migration	8.63e-07	Ccl2|Tbx21|Tnf|Il17a|Il1b|Ccr8|Ccl5|Cxcl10|Cxcr3|Ccr4|Ifng|Itgam|Icam1|Ccr6|Gata3|Ccr5|Mapk8	124	522|534|435|513|378|354|363|480|447|330|339|351|531|360|501|315|366	3.56e-08		GO:0016477	0.606399	0
76	7	GO Biological Process		Acute inflammatory response	8.94e-07	Il6|Il1b|Il1a|Crp|Icam1|Gata3|Stat3	124	555|378|375|414|531|501|477	3.7e-08		GO:0002526	0.604866	0
76	7	GO Biological Process		Positive regulation of jun kinase activity	8.94e-07	Traf6|Tnf|Il1b|Cd40lg|Irak1|Tlr6|Tlr9	124	306|435|378|327|429|408|321	3.7e-08		GO:0043507	0.604866	0
122	8	GO Biological Process		Regulation of leukocyte chemotaxis	1.08e-06	Ccl2|Il4|Il23a|Il1b|Ccl5|Cxcl10|Nod2|Ccr6	124	522|417|552|378|363|480|510|360	4.51e-08		GO:0002688	0.596658	0
971	18	GO Biological Process		Cell motility	1.08e-06	Ccl2|Tbx21|Tnf|Il17a|Il1b|Ccr8|Ccl5|Cxcl10|Cxcr3|Ccr4|Ifng|Itgam|Icam1|Ccr6|Actb|Gata3|Ccr5|Mapk8	124	522|534|435|513|378|354|363|480|447|330|339|351|531|360|345|501|315|366	4.49e-08		GO:0048870	0.596658	0
753	16	GO Biological Process		Regulation of proteolysis	1.1e-06	Fasl|Il10|C3|Tnf|Il6|Casp1|Il1b|Nod1|Ifng|Jak2|Stat1|Rag1|Nlrp3|Mapk8|Gapdh|Stat3	124	483|405|558|435|555|528|378|507|339|426|495|432|303|366|342|477	4.57e-08		GO:0030162	0.595861	0
6	4	GO Biological Process		Cellular response to bacterial lipopeptide	1.1e-06	Tlr2|Cd14|Tlr1|Tlr6	124	444|324|423|408	4.59e-08		GO:0071221	0.595861	0
79	7	GO Biological Process		Stress-activated mapk cascade	1.13e-06	Traf6|Tnf|Cd40lg|Irak1|Myd88|Mapk1|Mapk8	124	306|435|327|429|300|309|366	4.74e-08		GO:0051403	0.594692	0
45	6	GO Biological Process		Positive regulation of myeloid leukocyte mediated immunity	1.15e-06	Il4|Il13|C3|Ddx58|Ticam1|Itgam	124	417|420|558|471|519|351	4.84e-08		GO:0002888	0.59393	0
177	9	GO Biological Process		Regulation of viral process	1.19e-06	Cd4|Tnf|Mbl2|Apcs|Ccl5|Crp|Ifnb1|Ifng|Stat1	124	381|435|540|348|363|414|453|339|495	5.02e-08		GO:0050792	0.592445	0
127	8	GO Biological Process		Negative regulation of immune effector process	1.42e-06	Il4|Tbx21|Il10|Tnf|Il2|Nod2|Ifnb1|Foxp3	124	417|534|405|435|525|510|453|333	6.06e-08		GO:0002698	0.584771	0
181	9	GO Biological Process		Positive regulation of angiogenesis	1.42e-06	Il10|Cd40|C3|Il1b|Il1a|Tlr3|Ccl5|Cxcr3|Stat3	124	405|372|558|378|375|459|363|447|477	6.03e-08		GO:0045766	0.584771	0
22	5	GO Biological Process		Positive regulation of leukocyte adhesion to vascular endothelial cell	1.48e-06	Traf6|Tnf|Il6|Irak1|Icam1	124	306|435|555|429|531	6.3e-08		GO:1904996	0.582974	0
1236	20	GO Biological Process		Positive regulation of cellular component organization	1.49e-06	Il4|Csf2|C3|Tnf|Il6|Il1b|Il1a|Il2|Il5|Crp|Tlr4|Cd14|Tlr6|Ifng|Mapk1|Icam1|B2m|Gata3|Mapk8|Foxp3	124	417|393|558|435|555|378|375|525|486|414|312|324|408|339|309|531|462|501|366|333	6.39e-08		GO:0051130	0.582681	0
83	7	GO Biological Process		Defense response to gram-negative bacterium	1.52e-06	Cd4|Il23a|Slc11a1|Tlr4|Tlr9|Lyz1|B2m	124	381|552|450|312|321|492|462	6.5e-08		GO:0050829	0.581816	0
247	10	GO Biological Process		Myeloid cell differentiation	1.59e-06	Il4|Traf6|Csf2|Cd4|Tnf|Tlr2|Ifng|Jak2|Itgam|Gata3	124	417|306|393|381|435|444|339|426|351|501	6.82e-08		GO:0030099	0.57986	0
247	10	GO Biological Process		Symbiotic process	1.59e-06	Cd4|Mbl2|Apcs|Tlr2|Ccl5|Crp|Ifng|Icam1|Ccr5|Gapdh	124	381|540|348|444|363|414|339|531|315|342	6.82e-08		GO:0044403	0.57986	0
7	4	GO Biological Process		Inflammatory cell apoptotic process	1.67e-06	Fasl|Il6|Ifng|Itgam	124	483|555|339|351	7.19e-08		GO:0006925	0.577728	0
7	4	GO Biological Process		Regulation of calcidiol 1-monooxygenase activity	1.67e-06	Tnf|Il1b|Nfkb1|Ifng	124	435|378|390|339	7.19e-08		GO:0060558	0.577728	0
1784	24	GO Biological Process		Neurogenesis	1.7e-06	Ccl2|Ifngr1|C3|Tnf|Hprt|Il6|Il1r1|Il1b|Il2|Tlr2|Ccl5|Crp|Tlr4|Ccr4|Ifng|Jak2|Mapk1|Itgam|Actb|B2m|Gata3|Ccr5|Mapk8|Stat3	124	522|489|558|435|543|555|441|378|525|444|363|414|312|330|339|426|309|351|345|462|501|315|366|477	7.34e-08		GO:0022008	0.576955	0
186	9	GO Biological Process		Negative regulation of cell-cell adhesion	1.74e-06	Il4|Tbx21|Il10|Il2|Ifnb1|Jak2|Cd86|Cd80|Foxp3	124	417|534|405|525|453|426|369|357|333	7.54e-08		GO:0022408	0.575945	0
23	5	GO Biological Process		Cellular response to dsrna	1.76e-06	Irf3|Nfkb1|Tlr3|Ddx58|Ifnb1	124	384|390|459|471|453	7.64e-08		GO:0071359	0.575449	0
49	6	GO Biological Process		Response to fungus	1.77e-06	Mpo|Il6|Il17a|Tlr2|Myd88|Gapdh	124	465|555|513|444|300|342	7.69e-08		GO:0009620	0.575203	0
682	15	GO Biological Process		Positive regulation of hydrolase activity	1.88e-06	Ccl2|Fasl|Cd40|Tnf|Casp1|Ccl5|Nod1|Ifng|Jak2|Stat1|Icam1|Cd86|Nlrp3|Mapk8|Stat3	124	522|483|372|435|528|363|507|339|426|495|531|369|303|366|477	8.21e-08		GO:0051345	0.572584	0
50	6	GO Biological Process		Regulation of neutrophil migration	1.97e-06	Il23a|Il1r1|Il1b|Il1a|Myd88|Nod2	124	552|441|378|375|300|510	8.58e-08		GO:1902622	0.570553	0
24	5	GO Biological Process		Negative regulation of cytokine production involved in immune response	2.1e-06	Tbx21|Il10|Tnf|Ifnb1|Foxp3	124	534|405|435|453|333	9.21e-08		GO:0002719	0.567778	0
24	5	GO Biological Process		Positive regulation of t-helper 1 type immune response	2.1e-06	Il23a|Il1r1|Slc11a1|Il1b|Il18	124	552|441|450|378|399	9.21e-08		GO:0002827	0.567778	0
24	5	GO Biological Process		Macrophage differentiation	2.1e-06	Csf2|Cd4|Tlr2|Ifng|Itgam	124	393|381|444|339|351	9.21e-08		GO:0030225	0.567778	0
88	7	GO Biological Process		Granulocyte migration	2.15e-06	Ccl2|Il17a|Il1b|Ccl5|Cxcl10|Ifng|Itgam	124	522|513|378|363|480|339|351	9.47e-08		GO:0097530	0.566756	0
257	10	GO Biological Process		Regulation of autophagy	2.21e-06	Il4|Il10|Casp1|Tlr2|Nod2|Ticam1|Nod1|Ifng|Tlr9|Stat3	124	417|405|528|444|510|519|507|339|321|477	9.75e-08		GO:0010506	0.565561	0
8	4	GO Biological Process		Regulation of interleukin-18 production	2.43e-06	Tnf|Tlr2|Nod2|Tlr9	124	435|444|510|321	1.08e-07		GO:0032661	0.561439	0
415	12	GO Biological Process		Regulation of endopeptidase activity	2.47e-06	Fasl|C3|Tnf|Il6|Casp1|Nod1|Jak2|Stat1|Rag1|Nlrp3|Gapdh|Stat3	124	483|558|435|555|528|507|426|495|432|303|342|477	1.09e-07		GO:0052548	0.56073	0
25	5	GO Biological Process		Positive regulation of activated t cell proliferation	2.48e-06	Il4|Il23a|Il2|Il18|Cd86	124	417|552|525|399|369	1.1e-07		GO:0042104	0.560555	0
812	16	GO Biological Process		Response to hormone	2.82e-06	Ccl2|Il10|Tnf|Il6|Il17a|Stat4|Rorc|Nfkb1|Il18|Ifnb1|Jak2|Mapk1|Stat1|Stat6|Gata3|Stat3	124	522|405|435|555|513|387|516|390|399|453|426|309|495|396|501|477	1.26e-07		GO:0009725	0.554975	0
26	5	GO Biological Process		Positive regulation of toll-like receptor signaling pathway	2.93e-06	Tlr2|Tlr3|Tlr1|Tlr9|Tlr5	124	444|459|423|321|474	1.31e-07		GO:0034123	0.553313	0
9	4	GO Biological Process		Positive regulation of fever generation	3.46e-06	Tnf|Il1b|Ccl5|Ccr5	124	435|378|363|315	1.55e-07		GO:0031622	0.546092	0
56	6	GO Biological Process		Regulation of granulocyte chemotaxis	3.55e-06	Ccl2|Il4|Il23a|Il1b|Ccl5|Nod2	124	522|417|552|378|363|510	1.59e-07		GO:0071622	0.544977	0
96	7	GO Biological Process		Negative regulation of viral process	3.67e-06	Tnf|Mbl2|Apcs|Ccl5|Crp|Ifnb1|Stat1	124	435|540|348|363|414|453|495	1.66e-07		GO:0048525	0.543533	0
146	8	GO Biological Process		Negative regulation of hemopoiesis	3.72e-06	Il4|Tbx21|Nfkbia|Apcs|Il2|Ifnb1|Ifng|Foxp3	124	417|534|402|348|525|453|339|333	1.68e-07		GO:1903707	0.542946	0
722	15	GO Biological Process		Regulation of ion transport	3.73e-06	Ccl2|Il4|Ifngr1|Il13|Cd4|Tnf|Il1b|Il1a|Ccl5|Cxcl10|Cxcr3|Ifng|Tlr9|Icam1|B2m	124	522|417|489|420|381|435|378|375|363|480|447|339|321|531|462	1.69e-07		GO:0043269	0.542829	0
97	7	GO Biological Process		Positive regulation of leukocyte chemotaxis	3.91e-06	Ccl2|Il4|Il23a|Il1b|Ccl5|Cxcl10|Ccr6	124	522|417|552|378|363|480|360	1.77e-07		GO:0002690	0.540782	0
207	9	GO Biological Process		Positive regulation of epithelial cell proliferation	3.97e-06	Ccl2|Il10|Tnf|Il6|Ccl5|Tlr4|Nod2|Il18|Stat3	124	522|405|435|555|363|312|510|399|477	1.8e-07		GO:0050679	0.540121	0
28	5	GO Biological Process		NIK/NF-kappaB signaling	4e-06	Traf6|Nfkb1|Irak1|Tlr4|Tlr1	124	306|390|429|312|423	1.82e-07		GO:0038061	0.539794	0
58	6	GO Biological Process		Astrocyte differentiation	4.25e-06	Ifngr1|Il1b|Tlr4|Ifng|Mapk1|Stat3	124	489|378|312|339|309|477	1.93e-07		GO:0048708	0.537161	0
151	8	GO Biological Process		Negative regulation of lymphocyte activation	4.7e-06	Il4|Tbx21|Il10|Il2|Ifnb1|Cd86|Cd80|Foxp3	124	417|534|405|525|453|369|357|333	2.15e-07		GO:0051250	0.53279	0
100	7	GO Biological Process		Regulation of oxidoreductase activity	4.71e-06	Il13|Tnf|Il1b|Nfkb1|Nod2|Nod1|Ifng	124	420|435|378|390|510|507|339	2.15e-07		GO:0051341	0.532698	0
10	4	GO Biological Process		Cellular response to oxidised low-density lipoprotein particle stimulus	4.72e-06	Myd88|Tlr4|Ticam1|Tlr6	124	300|312|519|408	2.16e-07		GO:0140052	0.532606	0
212	9	GO Biological Process		Positive regulation of dna metabolic process	4.76e-06	Il4|Tbx21|Cd40|Tnf|Il6|Il2|Ifng|Mapk1|Stat6	124	417|534|372|435|555|525|339|309|396	2.19e-07		GO:0051054	0.532239	0
363	11	GO Biological Process		Positive regulation of proteolysis	5.32e-06	Fasl|Tnf|Casp1|Il1b|Nod1|Ifng|Jak2|Stat1|Nlrp3|Mapk8|Stat3	124	483|435|528|378|507|339|426|495|303|366|477	2.46e-07		GO:0045862	0.527409	0
30	5	GO Biological Process		Positive regulation of defense response to virus by host	5.33e-06	Il4|Il23a|Ccl5|Ddx58|Stat1	124	417|552|363|471|495	2.47e-07		GO:0002230	0.527327	0
30	5	GO Biological Process		Negative regulation of interferon-gamma production	5.33e-06	Il10|Tlr4|Nod2|Gata3|Foxp3	124	405|312|510|501|333	2.47e-07		GO:0032689	0.527327	0
216	9	GO Biological Process		Regulation of cysteine-type endopeptidase activity involved in apoptotic process	5.48e-06	Fasl|Tnf|Il6|Casp1|Nod1|Jak2|Stat1|Rag1|Nlrp3	124	483|435|555|528|507|426|495|432|303	2.55e-07		GO:0043281	0.526122	0
365	11	GO Biological Process		Regulation of dna metabolic process	5.57e-06	Il4|Tbx21|Cd40|Tnf|Il6|Il2|Ifng|Mapk1|Stat6|Gata3|Foxp3	124	417|534|372|435|555|525|339|309|396|501|333	2.59e-07		GO:0051052	0.525414	0
103	7	GO Biological Process		Negative regulation of leukocyte differentiation	5.58e-06	Il4|Tbx21|Apcs|Il2|Ifnb1|Ifng|Foxp3	124	417|534|348|525|453|339|333	2.6e-07		GO:1902106	0.525337	0
156	8	GO Biological Process		Immune response-regulating signaling pathway	5.83e-06	Traf6|Cd40|Tlr2|Tlr4|Ifng|Mapk1|Gata3|Foxp3	124	306|372|444|312|339|309|501|333	2.72e-07		GO:0002764	0.523433	0
62	6	GO Biological Process		Negative regulation of tumor necrosis factor production	5.96e-06	Il4|Il10|Tlr4|Nod2|Tlr6|Foxp3	124	417|405|312|510|408|333	2.79e-07		GO:0032720	0.522475	0
31	5	GO Biological Process		Cellular response to lipoprotein particle stimulus	6.1e-06	Ccl2|Myd88|Tlr4|Ticam1|Tlr6	124	522|300|312|519|408	2.86e-07		GO:0071402	0.521467	0
31	5	GO Biological Process		Negative regulation of endothelial cell apoptotic process	6.1e-06	Il4|Il10|Il13|Icam1|Gata3	124	417|405|420|531|501	2.86e-07		GO:2000352	0.521467	0
11	4	GO Biological Process		Regulation of chronic inflammatory response	6.24e-06	Il4|Il10|Tnf|Foxp3	124	417|405|435|333	2.94e-07		GO:0002676	0.520482	0
105	7	GO Biological Process		Positive regulation of innate immune response	6.24e-06	Irf3|Irf7|Tlr2|Tlr4|Nod2|Tlr9|Tlr8	124	384|318|444|312|510|321|498	2.94e-07		GO:0045089	0.520482	0
11	4	GO Biological Process		Negative regulation of t-helper 17 cell differentiation	6.24e-06	Il4|Tbx21|Il2|Foxp3	124	417|534|525|333	2.94e-07		GO:2000320	0.520482	0
106	7	GO Biological Process		Response to heat	6.61e-06	Ccl2|Il6|Il1r1|Il1a|Irak1|Cd14|Mapk8	124	522|555|441|375|429|324|366	3.13e-07		GO:0009408	0.51798	0
162	8	GO Biological Process		Positive regulation of endopeptidase activity	7.52e-06	Fasl|Tnf|Casp1|Nod1|Jak2|Stat1|Nlrp3|Stat3	124	483|435|528|507|426|495|303|477	3.58e-07		GO:0010950	0.512378	0
65	6	GO Biological Process		JNK cascade	7.57e-06	Traf6|Tnf|Cd40lg|Irak1|Myd88|Mapk8	124	306|435|327|429|300|366	3.61e-07		GO:0007254	0.51209	0
109	7	GO Biological Process		Regulation of cytokine-mediated signaling pathway	7.81e-06	Irf3|Irf7|Il6|Casp1|Il1r1|Irak1|Ccl5	124	384|318|555|528|441|429|363	3.74e-07		GO:0001959	0.510735	0
33	5	GO Biological Process		Regulation of vascular endothelial growth factor production	7.89e-06	Ccl2|C3|Il6|Il1b|Il1a	124	522|558|555|378|375	3.78e-07		GO:0010574	0.510292	0
12	4	GO Biological Process		T-helper cell lineage commitment	8.14e-06	Il4|Il6|Stat6|Stat3	124	417|555|396|477	3.91e-07		GO:0002295	0.508938	0
12	4	GO Biological Process		Type i interferon production	8.14e-06	Irf3|Ifnar1|Irf7|Myd88	124	384|468|318|300	3.91e-07		GO:0032606	0.508938	0
302	10	GO Biological Process		Cellular response to external stimulus	8.52e-06	Cd40|Il6|Il1b|Nfkb1|Tlr3|Tlr4|Tlr7|Mapk1|Mapk8|Tlr8	124	372|555|378|390|459|312|546|309|366|498	4.11e-07		GO:0071496	0.506956	0
67	6	GO Biological Process		Neutrophil chemotaxis	8.83e-06	Ccl2|Il1b|Ccl5|Cxcl10|Ifng|Itgam	124	522|378|363|480|339|351	4.27e-07		GO:0030593	0.505404	0
389	11	GO Biological Process		Positive regulation of cellular catabolic process	9.88e-06	Il4|Tnf|Il6|Il1b|Tlr2|Nod2|Ticam1|Nod1|Ifng|Tlr9|Mapk8	124	417|435|555|378|444|510|519|507|339|321|366	4.79e-07		GO:0031331	0.500524	0
13	4	GO Biological Process		Response to granulocyte macrophage colony-stimulating factor	1.05e-05	Csf2|Cd4|Jak2|Mapk1	124	393|381|426|309	5.09e-07		GO:0097012	0.497881	0
116	7	GO Biological Process		Negative regulation of t cell activation	1.14e-05	Il4|Tbx21|Il2|Ifnb1|Cd86|Cd80|Foxp3	124	417|534|525|453|369|357|333	5.57e-07		GO:0050868	0.49431	0
487	12	GO Biological Process		Chemotaxis	1.18e-05	Ccl2|Il1b|Ccr8|Ccl5|Cxcl10|Cxcr3|Ccr4|Ifng|Itgam|Ccr6|Gata3|Ccr5	124	522|378|354|363|480|447|330|339|351|360|501|315	5.78e-07		GO:0006935	0.492812	0
175	8	GO Biological Process		Response to temperature stimulus	1.28e-05	Ccl2|Il6|Il1r1|Il1a|Irak1|Tlr4|Cd14|Mapk8	124	522|555|441|375|429|312|324|366	6.27e-07		GO:0009266	0.489279	0
14	4	GO Biological Process		Positive regulation of interleukin-13 production	1.33e-05	Il4|Tlr4|Nlrp3|Gata3	124	417|312|303|501	6.53e-07		GO:0032736	0.487615	0
14	4	GO Biological Process		Positive regulation of podosome assembly	1.33e-05	Csf2|Tnf|Il5|Mapk8	124	393|435|486|366	6.53e-07		GO:0071803	0.487615	0
15	4	GO Biological Process		Positive regulation of humoral immune response	1.66e-05	C3|Tnf|Il1b|Nod2	124	558|435|378|510	8.25e-07		GO:0002922	0.477989	0
15	4	GO Biological Process		Regulation of amyloid-beta clearance	1.66e-05	Il4|Ifngr1|Tnf|Ifng	124	417|489|435|339	8.25e-07		GO:1900221	0.477989	0
76	6	GO Biological Process		Negative regulation of nf-kappab transcription factor activity	1.7e-05	Nfkbia|Irak1|Nod2|Tlr9|Nlrp3|Foxp3	124	402|429|510|321|303|333	8.53e-07		GO:0032088	0.476955	0
329	10	GO Biological Process		Positive regulation of ion transport	1.74e-05	Ccl2|Ifngr1|Il13|Cd4|Il1b|Il1a|Ccl5|Cxcl10|Cxcr3|Ifng	124	522|489|420|381|378|375|363|480|447|339	8.76e-07		GO:0043270	0.475945	0
125	7	GO Biological Process		Leukocyte chemotaxis	1.78e-05	Ccl2|Il1b|Ccl5|Cxcl10|Cxcr3|Ifng|Itgam	124	522|378|363|480|447|339|351	8.98e-07		GO:0030595	0.474958	0
125	7	GO Biological Process		Positive regulation of cysteine-type endopeptidase activity involved in apoptotic process	1.78e-05	Fasl|Tnf|Casp1|Nod1|Jak2|Stat1|Nlrp3	124	483|435|528|507|426|495|303	8.98e-07		GO:0043280	0.474958	0
6824	49	GO Biological Process		Organic substance metabolic process	1.78e-05	Il4|Tyk2|Tbx21|Irf3|Traf6|Il10|Mpo|Ifnar1|Cd4|C3|Tnf|Irf7|Hprt|Casp1|Stat4|Slc11a1|Il1b|Il2|Tlr2|Rorc|Cd40lg|Irak1|Tlr3|Myd88|Ccl5|Tlr4|Nod2|Cxcr3|Il18|Nod1|Tlr7|Tlr6|Jak2|Mapk1|Stat1|Rag1|Tlr9|Rplp0|H13|Ccr6|Nlrp3|B2m|Gata3|Ccr5|Mapk8|Mx1|Foxp3|Gapdh|Stat3	124	417|336|534|384|306|405|465|468|381|558|435|318|543|528|387|450|378|525|444|516|327|429|459|300|363|312|510|447|399|507|546|408|426|309|495|432|321|549|411|360|303|462|501|315|366|438|333|342|477	8.95e-07		GO:0071704	0.474958	0
40	5	GO Biological Process		Inflammatory response to antigenic stimulus	1.79e-05	Tnf|Il1b|Il1a|Icam1|Gata3	124	435|378|375|531|501	9.01e-07		GO:0002437	0.474715	0
40	5	GO Biological Process		Acute-phase response	1.79e-05	Il6|Il1b|Il1a|Crp|Stat3	124	555|378|375|414|477	9.01e-07		GO:0006953	0.474715	0
126	7	GO Biological Process		Myeloid cell homeostasis	1.86e-05	Ccl2|Il6|Ifng|Jak2|Itgam|Gata3|Foxp3	124	522|555|339|426|351|501|333	9.45e-07		GO:0002262	0.473049	0
255	9	GO Biological Process		Gliogenesis	1.91e-05	Ccl2|Ifngr1|Il1b|Tlr2|Tlr4|Ifng|Mapk1|Itgam|Stat3	124	522|489|378|444|312|339|309|351|477	9.71e-07		GO:0042063	0.471897	0
255	9	GO Biological Process		Homeostasis of number of cells	1.91e-05	Ccl2|Il6|Ccr4|Ifng|Jak2|Itgam|Rag1|Gata3|Foxp3	124	522|555|330|339|426|351|432|501|333	9.71e-07		GO:0048872	0.471897	0
127	7	GO Biological Process		Positive regulation of autophagy	1.95e-05	Il4|Tlr2|Nod2|Ticam1|Nod1|Ifng|Tlr9	124	417|444|510|519|507|339|321	9.94e-07		GO:0010508	0.470997	0
16	4	GO Biological Process		Activation of nf-kappab-inducing kinase activity	2.01e-05	Traf6|Irak1|Tlr4|Tlr1	124	306|429|312|423	1.03e-06		GO:0007250	0.46968	0
79	6	GO Biological Process		Activation of cysteine-type endopeptidase activity involved in apoptotic process	2.06e-05	Fasl|Tnf|Nod1|Jak2|Stat1|Nlrp3	124	483|435|507|426|495|303	1.06e-06		GO:0006919	0.468613	0
3	3	GO Biological Process		Positive regulation of calcidiol 1-monooxygenase activity	2.27e-05	Tnf|Il1b|Ifng	124	435|378|339	1.16e-06		GO:0060559	0.464397	0
3	3	GO Biological Process		Detection of bacterial lipopeptide	2.27e-05	Tlr2|Tlr1|Tlr6	124	444|423|408	1.16e-06		GO:0070340	0.464397	0
3	3	GO Biological Process		Cellular response to triacyl bacterial lipopeptide	2.27e-05	Tlr2|Cd14|Tlr1	124	444|324|423	1.16e-06		GO:0071727	0.464397	0
81	6	GO Biological Process		Interaction with symbiont	2.34e-05	Mbl2|Apcs|Ccl5|Crp|Ifng|Gapdh	124	540|348|363|414|339|342	1.21e-06		GO:0051702	0.463078	0
17	4	GO Biological Process		Negative regulation of t cell mediated immunity	2.45e-05	Tbx21|Nod2|Ifnb1|Foxp3	124	534|510|453|333	1.27e-06		GO:0002710	0.461083	0
82	6	GO Biological Process		Positive regulation of neuron apoptotic process	2.5e-05	Fasl|Tnf|Il1b|Il18|Itgam|Mapk8	124	483|435|378|399|351|366	1.3e-06		GO:0043525	0.460206	0
44	5	GO Biological Process		Cellular extravasation	2.68e-05	Ccl2|Tnf|Ccl5|Itgam|Icam1	124	522|435|363|351|531	1.39e-06		GO:0045123	0.457187	0
84	6	GO Biological Process		Negative regulation of mononuclear cell proliferation	2.85e-05	Il10|Il2|Crp|Cd86|Cd80|Foxp3	124	405|525|414|369|357|333	1.48e-06		GO:0032945	0.454516	0
45	5	GO Biological Process		Regulation of monooxygenase activity	2.95e-05	Tnf|Il1b|Nfkb1|Nod1|Ifng	124	435|378|390|507|339	1.54e-06		GO:0032768	0.453018	0
270	9	GO Biological Process		Regulation of neuron apoptotic process	2.95e-05	Fasl|Il10|Tnf|Il1b|Il18|Jak2|Itgam|Gata3|Mapk8	124	483|405|435|378|399|426|351|501|366	1.53e-06		GO:0043523	0.453018	0
18	4	GO Biological Process		Negative regulation of interleukin-17 production	2.96e-05	Tlr2|Tlr4|Ifng|Foxp3	124	444|312|339|333	1.54e-06		GO:0032700	0.452871	0
18	4	GO Biological Process		Positive regulation of myeloid leukocyte cytokine production involved in immune response	2.96e-05	Tlr2|Ddx58|Tlr4|Ticam1	124	444|471|312|519	1.54e-06		GO:0061081	0.452871	0
18	4	GO Biological Process		Regulation of chemokine (c-x-c motif) ligand 2 production	2.96e-05	Tnf|Myd88|Ccl5|Tlr4	124	435|300|363|312	1.54e-06		GO:2000341	0.452871	0
137	7	GO Biological Process		Negative regulation of vasculature development	3.07e-05	Ccl2|Fasl|Tnf|Cxcl10|Cxcr3|Ifng|Stat1	124	522|483|435|480|447|339|495	1.61e-06		GO:1901343	0.451286	0
2438	26	GO Biological Process		Regulation of cellular component organization	3.1e-05	Il4|Il10|Csf2|C3|Tnf|Il6|Il1b|Il1a|Il2|Tlr2|Il5|Crp|Tlr4|Cxcl10|Ticam1|Cd14|Tlr6|Ifng|Mapk1|Stat1|Icam1|B2m|Gata3|Ccr5|Mapk8|Foxp3	124	417|405|393|558|435|555|378|375|525|444|486|414|312|480|519|324|408|339|309|495|531|462|501|315|366|333	1.63e-06		GO:0051128	0.450864	0
86	6	GO Biological Process		Leukocyte homeostasis	3.19e-05	Ccl2|Il6|Ifng|Itgam|Rag1|Foxp3	124	522|555|339|351|432|333	1.68e-06		GO:0001776	0.449621	0
201	8	GO Biological Process		Glial cell differentiation	3.22e-05	Ifngr1|Il1b|Tlr2|Tlr4|Ifng|Mapk1|Itgam|Stat3	124	489|378|444|312|339|309|351|477	1.7e-06		GO:0010001	0.449214	0
46	5	GO Biological Process		Negative regulation of t cell differentiation	3.22e-05	Il4|Tbx21|Il2|Ifnb1|Foxp3	124	417|534|525|453|333	1.7e-06		GO:0045581	0.449214	0
19	4	GO Biological Process		Negative regulation of myeloid cell apoptotic process	3.51e-05	Ccl5|Nod2|Il18|Ccr5	124	363|510|399|315	1.86e-06		GO:0033033	0.445469	0
47	5	GO Biological Process		Tumor necrosis factor-mediated signaling pathway	3.53e-05	Traf6|Nfkbia|Tnf|Jak2|Stat1	124	306|402|435|426|495	1.88e-06		GO:0033209	0.445223	0
4646	38	GO Biological Process		Localization	3.61e-05	Ccl2|Fasl|Tbx21|Csf2|Nfkbia|Cd4|Tnf|Il6|Casp1|Il17a|Slc11a1|Il1b|Tlr2|Cd40lg|Myd88|Ccr8|Ccl5|Tlr4|Cxcl10|Nod2|Cxcr3|Cd14|Ccr4|Ifng|Mapk1|Itgam|Icam1|Rplp0|H13|Ccr6|Actb|Nlrp3|B2m|Gata3|Ccr5|Mapk8|Mx1|Stat3	124	522|483|534|393|402|381|435|555|528|513|450|378|444|327|300|354|363|312|480|510|447|324|330|339|309|351|531|549|411|360|345|303|462|501|315|366|438|477	1.92e-06		GO:0051179	0.444249	0
141	7	GO Biological Process		Immune response-activating signal transduction	3.63e-05	Traf6|Tlr2|Tlr4|Ifng|Mapk1|Gata3|Foxp3	124	306|444|312|339|309|501|333	1.94e-06		GO:0002757	0.444009	0
4	3	GO Biological Process		Neutrophil apoptotic process	3.8e-05	Il6|Ifng|Itgam	124	555|339|351	2.03e-06		GO:0001781	0.442022	0
4	3	GO Biological Process		Cellular response to diacyl bacterial lipopeptide	3.8e-05	Tlr2|Cd14|Tlr6	124	444|324|408	2.03e-06		GO:0071726	0.442022	0
363	10	GO Biological Process		Negative regulation of response to external stimulus	3.84e-05	Il4|Il10|Il13|Tnf|Il2|Nfkb1|Nod2|Nlrp3|Gata3|Foxp3	124	417|405|420|435|525|390|510|303|501|333	2.07e-06		GO:0032102	0.441567	0
556	12	GO Biological Process		Response to inorganic substance	4.13e-05	Mpo|Il6|Il1a|Crp|Cd14|Mapk1|Tlr9|Rplp0|Stat6|B2m|Mapk8|Gapdh	124	465|555|375|414|324|309|321|549|396|462|366|342	2.23e-06		GO:0010035	0.438405	0
49	5	GO Biological Process		Killing of cells of other organism	4.19e-05	Ccl2|Mbl2|Cxcl10|Ccr5|Gapdh	124	522|540|480|315|342	2.27e-06		GO:0031640	0.437779	0
49	5	GO Biological Process		Negative regulation of interleukin-6 production	4.19e-05	Il10|Tnf|Tlr4|Tlr9|Foxp3	124	405|435|312|321|333	2.27e-06		GO:0032715	0.437779	0
21	4	GO Biological Process		T-helper 1 type immune response	4.86e-05	Il4|Traf6|Il18|Stat6	124	417|306|399|396	2.64e-06		GO:0042088	0.431336	0
568	12	GO Biological Process		Regulation of transmembrane transport	5.08e-05	Ccl2|Il4|Ifngr1|Il13|C3|Tnf|Il1b|Cxcl10|Cxcr3|Ifng|Tlr9|Actb	124	522|417|489|420|558|435|378|480|447|339|321|345	2.77e-06		GO:0034762	0.429414	0
1730	21	GO Biological Process		Cell development	5.54e-05	Fasl|Traf6|Ifngr1|C3|Mbl2|Hprt|Il6|Il1b|Il1a|Tlr2|Myd88|Tlr4|Ifng|Jak2|Mapk1|Itgam|Icam1|Ccr6|Actb|Gata3|Mapk8	124	483|306|489|558|540|543|555|378|375|444|300|312|339|426|309|351|531|360|345|501|366	3.02e-06		GO:0048468	0.425649	0
2358	25	GO Biological Process		Nervous system development	5.64e-05	Ccl2|Traf6|Ifngr1|C3|Tnf|Hprt|Il6|Il1r1|Il1b|Il2|Tlr2|Ccl5|Crp|Tlr4|Ccr4|Ifng|Jak2|Mapk1|Itgam|Actb|B2m|Gata3|Ccr5|Mapk8|Stat3	124	522|306|489|558|435|543|555|441|378|525|444|363|414|312|330|339|426|309|351|345|462|501|315|366|477	3.08e-06		GO:0007399	0.424872	0
22	4	GO Biological Process		Positive regulation of t-helper cell differentiation	5.69e-05	Il23a|Il6|Il18|Nlrp3	124	552|555|399|303	3.12e-06		GO:0045624	0.424489	0
7331	50	GO Biological Process		Metabolic process	5.85e-05	Il4|Tyk2|Tbx21|Irf3|Traf6|Il10|Mpo|Ifnar1|Cd4|C3|Tnf|Irf7|Hprt|Casp1|Stat4|Slc11a1|Il1b|Il2|Tlr2|Rorc|Cd40lg|Irak1|Tlr3|Myd88|Ccl5|Tlr4|Nod2|Cxcr3|Il18|Nod1|Tlr7|Tlr6|Jak2|Mapk1|Stat1|Rag1|Tlr9|Rplp0|H13|Lyz1|Ccr6|Nlrp3|B2m|Gata3|Ccr5|Mapk8|Mx1|Foxp3|Gapdh|Stat3	124	417|336|534|384|306|405|465|468|381|558|435|318|543|528|387|450|378|525|444|516|327|429|459|300|363|312|510|447|399|507|546|408|426|309|495|432|321|549|411|492|360|303|462|501|315|366|438|333|342|477	3.21e-06		GO:0008152	0.423284	0
53	5	GO Biological Process		Regulation of macrophage activation	5.9e-05	Il4|Il10|Il13|Tlr4|Tlr6	124	417|405|420|312|408	3.25e-06		GO:0043030	0.422915	0
5	3	GO Biological Process		Growth hormone receptor signaling pathway via jak-stat	5.9e-05	Jak2|Stat6|Stat3	124	426|396|477	3.24e-06		GO:0060397	0.422915	0
154	7	GO Biological Process		Immune response-regulating cell surface receptor signaling pathway	6.15e-05	Traf6|Cd40|Tlr2|Ifng|Mapk1|Gata3|Foxp3	124	306|372|444|339|309|501|333	3.39e-06		GO:0002768	0.421112	0
385	10	GO Biological Process		Response to peptide hormone	6.24e-05	Ccl2|Il10|Il6|Stat4|Nfkb1|Il18|Jak2|Stat1|Stat6|Stat3	124	522|405|555|387|390|399|426|495|396|477	3.44e-06		GO:0043434	0.420482	0
23	4	GO Biological Process		Regulation of macrophage derived foam cell differentiation	6.59e-05	Csf2|Nfkbia|Crp|Il18	124	393|402|414|399	3.65e-06		GO:0010743	0.418111	0
23	4	GO Biological Process		Negative regulation of interleukin-2 production	6.59e-05	Tbx21|Nod2|Gata3|Foxp3	124	534|510|501|333	3.65e-06		GO:0032703	0.418111	0
23	4	GO Biological Process		Positive regulation of interleukin-4 production	6.59e-05	Cd40lg|Nlrp3|Gata3|Foxp3	124	327|303|501|333	3.65e-06		GO:0032753	0.418111	0
23	4	GO Biological Process		Modulation by symbiont of host process	6.59e-05	Cd4|Tlr2|Ccr5|Gapdh	124	381|444|315|342	3.65e-06		GO:0044003	0.418111	0
23	4	GO Biological Process		Regulation of membrane protein ectodomain proteolysis	6.59e-05	Il10|Tnf|Il1b|Ifng	124	405|435|378|339	3.65e-06		GO:0051043	0.418111	0
391	10	GO Biological Process		Regulation of binding	7.05e-05	Traf6|Il10|Tlr4|Ticam1|Ifng|Jak2|Actb|B2m|Gata3|Mapk8	124	306|405|312|519|339|426|345|462|501|366	3.94e-06		GO:0051098	0.415181	0
56	5	GO Biological Process		Leukocyte cell-cell adhesion	7.47e-05	Tnf|Il1b|Ccl5|Itgam|Icam1	124	435|378|363|351|531	4.18e-06		GO:0007159	0.412668	0
56	5	GO Biological Process		Response to nicotine	7.47e-05	Il13|Tnf|Nfkb1|Mapk1|B2m	124	420|435|390|309|462	4.18e-06		GO:0035094	0.412668	0
56	5	GO Biological Process		Positive regulation of oxidoreductase activity	7.47e-05	Tnf|Il1b|Nod2|Nod1|Ifng	124	435|378|510|507|339	4.18e-06		GO:0051353	0.412668	0
24	4	GO Biological Process		Positive regulation of cellular response to oxidative stress	7.55e-05	Tnf|Tlr4|Tlr6|Itgam	124	435|312|408|351	4.24e-06		GO:1900409	0.412205	0
1475	19	GO Biological Process		Negative regulation of cellular biosynthetic process	7.6e-05	Fasl|Il4|Tbx21|Traf6|Il10|Csf2|Tnf|Il6|Il1b|Rorc|Nfkb1|Irak1|Ifng|Stat1|Stat6|Gata3|Foxp3|Gapdh|Stat3	124	483|417|534|306|405|393|435|555|378|516|390|429|339|495|396|501|333|342|477	4.28e-06		GO:0031327	0.411919	0
230	8	GO Biological Process		Positive regulation of protein-containing complex assembly	7.93e-05	Csf2|Tnf|Il5|Tlr4|Tlr6|Ifng|Icam1|Mapk8	124	393|435|486|312|408|339|531|366	4.47e-06		GO:0031334	0.410073	0
494	11	GO Biological Process		Cellular response to hormone stimulus	8.13e-05	Ccl2|Il6|Il17a|Rorc|Nfkb1|Il18|Ifnb1|Jak2|Stat1|Stat6|Stat3	124	522|555|513|516|390|399|453|426|495|396|477	4.59e-06		GO:0032870	0.408991	0
162	7	GO Biological Process		Response to glucocorticoid	8.27e-05	Ccl2|Il10|Tnf|Il6|Il17a|Ifnb1|Jak2	124	522|405|435|555|513|453|426	4.67e-06		GO:0051384	0.408249	0
6	3	GO Biological Process		Cytokine secretion involved in immune response	8.56e-05	Tlr2|Nod2|Nlrp3	124	444|510|303	4.84e-06		GO:0002374	0.406753	0
6	3	GO Biological Process		Negative regulation of chronic inflammatory response	8.56e-05	Il4|Il10|Foxp3	124	417|405|333	4.84e-06		GO:0002677	0.406753	0
6	3	GO Biological Process		Positive regulation of interleukin-18 production	8.56e-05	Tnf|Tlr2|Tlr9	124	435|444|321	4.84e-06		GO:0032741	0.406753	0
6	3	GO Biological Process		Interferon-gamma-mediated signaling pathway	8.56e-05	Ifng|Jak2|Stat1	124	339|426|495	4.84e-06		GO:0060333	0.406753	0
6	3	GO Biological Process		Negative regulation of macrophage apoptotic process	8.56e-05	Ccl5|Nod2|Ccr5	124	363|510|315	4.84e-06		GO:2000110	0.406753	0
6	3	GO Biological Process		Positive regulation of t-helper 1 cell cytokine production	8.56e-05	Il1r1|Il1b|Il18	124	441|378|399	4.84e-06		GO:2000556	0.406753	0
105	6	GO Biological Process		Intracellular receptor signaling pathway	8.81e-05	Nfkbia|Rorc|Ddx58|Nod2|Jak2|Stat3	124	402|516|471|510|426|477	5.04e-06		GO:0030522	0.405502	0
314	9	GO Biological Process		Detection of stimulus	8.86e-05	Tnf|Ly96|Tlr2|Tlr4|Nod2|Il18|Nod1|Tlr1|Tlr6	124	435|537|444|312|510|399|507|423|408	5.07e-06		GO:0051606	0.405257	0
1083	16	GO Biological Process		Regulation of cellular localization	9.07e-05	Ccl2|Fasl|Il4|Il13|Cd4|Tnf|Il6|Cxcl10|Cxcr3|Ifng|Jak2|Mapk1|Itgam|Actb|Ccr5|Mapk8	124	522|483|417|420|381|435|555|480|447|339|426|309|351|345|315|366	5.2e-06		GO:0060341	0.404239	0
106	6	GO Biological Process		Regulation of steroid metabolic process	9.24e-05	Tnf|Il1b|Il1a|Rorc|Nfkb1|Ifng	124	435|378|375|516|390|339	5.31e-06		GO:0019218	0.403433	0
1086	16	GO Biological Process		Regulation of cell development	9.36e-05	Tnf|Il6|Il1r1|Il1b|Il1a|Il2|Tlr2|Ccl5|Il5|Crp|Ifng|B2m|Gata3|Ccr5|Mapk8|Stat3	124	435|555|441|378|375|525|444|363|486|414|339|462|501|315|366|477	5.38e-06		GO:0060284	0.402872	0
26	4	GO Biological Process		Positive regulation of vascular endothelial growth factor production	9.8e-05	C3|Il6|Il1b|Il1a	124	558|555|378|375	5.64e-06		GO:0010575	0.400877	0
26	4	GO Biological Process		Positive regulation of macrophage activation	9.8e-05	Il10|Il13|Tlr4|Tlr6	124	405|420|312|408	5.64e-06		GO:0043032	0.400877	0
238	8	GO Biological Process		Cellular response to peptide hormone stimulus	9.87e-05	Ccl2|Il6|Nfkb1|Il18|Jak2|Stat1|Stat6|Stat3	124	522|555|390|399|426|495|396|477	5.7e-06		GO:0071375	0.400568	0
27	4	GO Biological Process		Positive regulation of steroid biosynthetic process	0.00011	Tnf|Il1b|Il1a|Ifng	124	435|378|375|339	6.46e-06		GO:0010893	0.395861	0
7	3	GO Biological Process		Chemokine production	0.00012	Tnf|Nod2|Cxcr3	124	435|510|447	6.9e-06		GO:0032602	0.392082	0
63	5	GO Biological Process		T cell differentiation in thymus	0.00012	Rorc|Rag1|Ccr6|B2m|Gata3	124	516|432|360|462|501	7.16e-06		GO:0033077	0.392082	0
63	5	GO Biological Process		Positive regulation of dna binding	0.00012	Traf6|Tlr4|Ifng|Jak2|Gata3	124	306|312|339|426|501	7.16e-06		GO:0043388	0.392082	0
7	3	GO Biological Process		Positive regulation of t-helper 2 cell differentiation	0.00012	Il6|Il18|Nlrp3	124	555|399|303	6.9e-06		GO:0045630	0.392082	0
7	3	GO Biological Process		Regulation of isotype switching to ige isotypes	0.00012	Il4|Stat6|Foxp3	124	417|396|333	6.9e-06		GO:0048293	0.392082	0
63	5	GO Biological Process		Cellular response to glucocorticoid stimulus	0.00012	Ccl2|Il6|Il17a|Ifnb1|Jak2	124	522|555|513|453|426	7.16e-06		GO:0071385	0.392082	0
7	3	GO Biological Process		Positive regulation of nmda glutamate receptor activity	0.00012	Ccl2|Ifngr1|Ifng	124	522|489|339	6.9e-06		GO:1904783	0.392082	0
7	3	GO Biological Process		Positive regulation of t-helper 2 cell cytokine production	0.00012	Il6|Nlrp3|Gata3	124	555|303|501	6.9e-06		GO:2000553	0.392082	0
64	5	GO Biological Process		Regulation of lymphocyte apoptotic process	0.00013	Il10|Il2|Rorc|Ccl5|Rag1	124	405|525|516|363|432	7.7e-06		GO:0070228	0.388606	0
28	4	GO Biological Process		Positive regulation of mononuclear cell migration	0.00013	Ccl2|Il4|Ccl5|Cxcl10	124	522|417|363|480	7.36e-06		GO:0071677	0.388606	0
29	4	GO Biological Process		Positive regulation of monooxygenase activity	0.00014	Tnf|Il1b|Nod1|Ifng	124	435|378|507|339	8.35e-06		GO:0032770	0.385387	0
29	4	GO Biological Process		Leukocyte apoptotic process	0.00014	Fasl|Il6|Ifng|Itgam	124	483|555|339|351	8.35e-06		GO:0071887	0.385387	0
252	8	GO Biological Process		Response to alcohol	0.00014	Ccl2|Il2|Tlr4|Cd14|Rplp0|Gata3|Ccr5|Stat3	124	522|525|312|324|549|501|315|477	8.54e-06		GO:0097305	0.385387	0
1419	18	GO Biological Process		Negative regulation of macromolecule biosynthetic process	0.00016	Fasl|Il4|Tbx21|Traf6|Il10|Csf2|Tnf|Il1b|Rorc|Nfkb1|Irak1|Ifng|Stat1|Stat6|Gata3|Foxp3|Gapdh|Stat3	124	483|417|534|306|405|393|435|378|516|390|429|339|495|396|501|333|342|477	9.89e-06		GO:0010558	0.379588	0
118	6	GO Biological Process		Glial cell development	0.00016	Ifngr1|Il1b|Tlr2|Tlr4|Ifng|Itgam	124	489|378|444|312|339|351	9.54e-06		GO:0021782	0.379588	0
1415	18	GO Biological Process		Negative regulation of nucleobase-containing compound metabolic process	0.00016	Fasl|Il4|Tbx21|Traf6|Csf2|Tnf|Slc11a1|Il1b|Rorc|Nfkb1|Irak1|Myd88|Ifng|Stat1|Stat6|Gata3|Foxp3|Stat3	124	483|417|534|306|393|435|450|378|516|390|429|300|339|495|396|501|333|477	9.52e-06		GO:0045934	0.379588	0
8	3	GO Biological Process		Cellular response to peptidoglycan	0.00016	Tlr2|Nod2|Nlrp3	124	444|510|303	9.46e-06		GO:0071224	0.379588	0
8	3	GO Biological Process		T cell extravasation	0.00016	Ccl2|Ccl5|Icam1	124	522|363|531	9.46e-06		GO:0072683	0.379588	0
8	3	GO Biological Process		Necroptotic signaling pathway	0.00016	Fasl|Tnf|Tlr3	124	483|435|459	9.46e-06		GO:0097527	0.379588	0
8	3	GO Biological Process		Negative regulation of amyloid-beta clearance	0.00016	Ifngr1|Tnf|Ifng	124	489|435|339	9.46e-06		GO:1900222	0.379588	0
8	3	GO Biological Process		Positive regulation of xenophagy	0.00016	Tlr2|Nod2|Nod1	124	444|510|507	9.46e-06		GO:1904417	0.379588	0
120	6	GO Biological Process		Negative regulation of angiogenesis	0.00017	Ccl2|Fasl|Tnf|Cxcl10|Cxcr3|Stat1	124	522|483|435|480|447|495	1.05e-05		GO:0016525	0.376955	0
437	10	GO Biological Process		Regulation of protein-containing complex assembly	0.00017	Csf2|Tnf|Tlr2|Il5|Tlr4|Ticam1|Tlr6|Ifng|Icam1|Mapk8	124	393|435|444|486|312|519|408|339|531|366	1.02e-05		GO:0043254	0.376955	0
31	4	GO Biological Process		Cellular response to interleukin-6	0.00018	Ccl2|Il6|Nfkb1|Stat3	124	522|555|390|477	1.06e-05		GO:0071354	0.374473	0
263	8	GO Biological Process		Cell fate commitment	0.00019	Il4|Tbx21|Il6|Rorc|Stat6|Gata3|Foxp3|Stat3	124	417|534|555|516|396|501|333|477	1.15e-05		GO:0045165	0.372125	0
32	4	GO Biological Process		Regulation of inflammatory response to antigenic stimulus	0.0002	Il10|C3|Tnf|Nod2	124	405|558|435|510	1.19e-05		GO:0002861	0.369897	0
32	4	GO Biological Process		Lymphocyte costimulation	0.0002	Il4|Il6|Cd86|Cd80	124	417|555|369|357	1.19e-05		GO:0031294	0.369897	0
9	3	GO Biological Process		Positive regulation of dendritic cell antigen processing and presentation	0.00021	Slc11a1|Nod2|Nod1	124	450|510|507	1.26e-05		GO:0002606	0.367778	0
9	3	GO Biological Process		Negative regulation of t cell cytokine production	0.00021	Tbx21|Ifnb1|Foxp3	124	534|453|333	1.26e-05		GO:0002725	0.367778	0
9	3	GO Biological Process		Positive regulation of dendritic cell cytokine production	0.00021	Ddx58|Nod2|Ticam1	124	471|510|519	1.26e-05		GO:0002732	0.367778	0
661	12	GO Biological Process		Positive regulation of cell development	0.00021	Tnf|Il6|Il1r1|Il1b|Il2|Tlr2|Ccl5|Il5|Crp|Ifng|Ccr5|Mapk8	124	435|555|441|378|525|444|363|486|414|339|315|366	1.25e-05		GO:0010720	0.367778	0
9	3	GO Biological Process		CD40 signaling pathway	0.00021	Cd40|Cd40lg|Cd86	124	372|327|369	1.26e-05		GO:0023035	0.367778	0
9	3	GO Biological Process		Cellular response to nicotine	0.00021	Tnf|Nfkb1|B2m	124	435|390|462	1.26e-05		GO:0071316	0.367778	0
9	3	GO Biological Process		Positive regulation of oxidative stress-induced neuron death	0.00021	Tlr4|Tlr6|Itgam	124	312|408|351	1.26e-05		GO:1903223	0.367778	0
33	4	GO Biological Process		Complement activation, classical pathway	0.00022	C3|Mbl2|Apcs|Crp	124	558|540|348|414	1.33e-05		GO:0006958	0.365758	0
1308	17	GO Biological Process		Negative regulation of rna metabolic process	0.00022	Fasl|Il4|Tbx21|Traf6|Csf2|Tnf|Slc11a1|Il1b|Rorc|Nfkb1|Irak1|Myd88|Ifng|Stat1|Stat6|Gata3|Foxp3	124	483|417|534|306|393|435|450|378|516|390|429|300|339|495|396|501|333	1.34e-05		GO:0051253	0.365758	0
73	5	GO Biological Process		Antigen processing and presentation	0.00023	Traf6|Slc11a1|Ifng|Icam1|B2m	124	306|450|339|531|462	1.41e-05		GO:0019882	0.363827	0
1181	16	GO Biological Process		Negative regulation of signal transduction	0.00024	Il4|Il10|Csf2|Nfkbia|Tnf|Il6|Il1b|Ccl5|Tlr4|Nod2|Tlr6|Stat1|Tlr9|Icam1|Nlrp3|Gata3	124	417|405|393|402|435|555|378|363|312|510|408|495|321|531|303|501	1.51e-05		GO:0009968	0.361979	0
128	6	GO Biological Process		Regulation of dna binding	0.00024	Traf6|Tlr4|Ifng|Jak2|Gata3|Mapk8	124	306|312|339|426|501|366	1.49e-05		GO:0051101	0.361979	0
34	4	GO Biological Process		Dendritic cell differentiation	0.00024	Il4|Traf6|Csf2|Cd40lg	124	417|306|393|327	1.48e-05		GO:0097028	0.361979	0
34	4	GO Biological Process		Regulation of oxidative stress-induced neuron death	0.00024	Il10|Tlr4|Tlr6|Itgam	124	405|312|408|351	1.48e-05		GO:1903203	0.361979	0
1322	17	GO Biological Process		Negative regulation of cell communication	0.00025	Il4|Il10|Csf2|Nfkbia|Tnf|Il6|Il1b|Ccl5|Tlr4|Nod2|Tlr6|Stat1|Tlr9|Icam1|Nlrp3|Gata3|Foxp3	124	417|405|393|402|435|555|378|363|312|510|408|495|321|531|303|501|333	1.53e-05		GO:0010648	0.360206	0
35	4	GO Biological Process		Astrocyte development	0.00026	Ifngr1|Il1b|Tlr4|Ifng	124	489|378|312|339	1.65e-05		GO:0014002	0.358503	0
1326	17	GO Biological Process		Negative regulation of signaling	0.00026	Il4|Il10|Csf2|Nfkbia|Tnf|Il6|Il1b|Ccl5|Tlr4|Nod2|Tlr6|Stat1|Tlr9|Icam1|Nlrp3|Gata3|Foxp3	124	417|405|393|402|435|555|378|363|312|510|408|495|321|531|303|501|333	1.59e-05		GO:0023057	0.358503	0
10	3	GO Biological Process		Toll-like receptor 3 signaling pathway	0.00026	Tnf|Tlr3|Cd86	124	435|459|369	1.63e-05		GO:0034138	0.358503	0
75	5	GO Biological Process		Regulation of steroid biosynthetic process	0.00026	Tnf|Il1b|Il1a|Nfkb1|Ifng	124	435|378|375|390|339	1.59e-05		GO:0050810	0.358503	0
197	7	GO Biological Process		Positive regulation of binding	0.00026	Traf6|Tlr4|Ticam1|Ifng|Jak2|B2m|Gata3	124	306|312|519|339|426|462|501	1.6e-05		GO:0051099	0.358503	0
10	3	GO Biological Process		Cellular response to lipoteichoic acid	0.00026	Tlr2|Tlr4|Cd14	124	444|312|324	1.63e-05		GO:0071223	0.358503	0
10	3	GO Biological Process		T-helper 17 cell differentiation	0.00026	Il6|Rorc|Stat3	124	555|516|477	1.63e-05		GO:0072539	0.358503	0
35	4	GO Biological Process		Extrinsic apoptotic signaling pathway in absence of ligand	0.00026	Il4|Il1b|Il1a|Il2	124	417|378|375|525	1.65e-05		GO:0097192	0.358503	0
36	4	GO Biological Process		Positive regulation of epithelial cell apoptotic process	0.00029	Fasl|Cd40|Cd40lg|Jak2	124	483|372|327|426	1.83e-05		GO:1904037	0.35376	0
134	6	GO Biological Process		Regulation of endothelial cell proliferation	0.0003	Ccl2|Il10|Tnf|Cxcr3|Stat1|Stat3	124	522|405|435|447|495|477	1.91e-05		GO:0001936	0.352288	0
135	6	GO Biological Process		Response to ethanol	0.00031	Ccl2|Il2|Tlr4|Cd14|Gata3|Stat3	124	522|525|312|324|501|477	1.98e-05		GO:0045471	0.350864	0
579	11	GO Biological Process		Positive regulation of neurogenesis	0.00031	Tnf|Il6|Il1r1|Il1b|Il2|Tlr2|Ccl5|Crp|Ifng|Ccr5|Mapk8	124	435|555|441|378|525|444|363|414|339|315|366	1.97e-05		GO:0050769	0.350864	0
37	4	GO Biological Process		Cellular response to dexamethasone stimulus	0.00032	Ccl2|Il6|Ifnb1|Jak2	124	522|555|453|426	2.02e-05		GO:0071549	0.349485	0
11	3	GO Biological Process		Regulation of toll-like receptor 2 signaling pathway	0.00033	Nod2|Tlr1|Tlr6	124	510|423|408	2.07e-05		GO:0034135	0.348149	0
11	3	GO Biological Process		Positive regulation of immunoglobulin secretion	0.00033	Il6|Il2|Il5	124	555|525|486	2.07e-05		GO:0051024	0.348149	0
948	14	GO Biological Process		Regulation of neurogenesis	0.00034	Tnf|Il6|Il1r1|Il1b|Il2|Tlr2|Ccl5|Crp|Ifng|B2m|Gata3|Ccr5|Mapk8|Stat3	124	435|555|441|378|525|444|363|414|339|462|501|315|366|477	2.19e-05		GO:0050767	0.346852	0
1660	19	GO Biological Process		Generation of neurons	0.00035	C3|Tnf|Hprt|Il6|Il1r1|Il1b|Il2|Tlr2|Ccl5|Crp|Ccr4|Ifng|Jak2|Actb|B2m|Gata3|Ccr5|Mapk8|Stat3	124	558|435|543|555|441|378|525|444|363|414|330|339|426|345|462|501|315|366|477	2.25e-05		GO:0048699	0.345593	0
38	4	GO Biological Process		Regulation of glial cell proliferation	0.00035	Tnf|Il6|Il1b|Ifng	124	435|555|378|339	2.22e-05		GO:0060251	0.345593	0
38	4	GO Biological Process		Negative regulation of lymphocyte apoptotic process	0.00035	Il2|Rorc|Ccl5|Rag1	124	525|516|363|432	2.22e-05		GO:0070229	0.345593	0
38	4	GO Biological Process		Regulation of superoxide metabolic process	0.00035	Tnf|Crp|Il18|Itgam	124	435|414|399|351	2.22e-05		GO:0090322	0.345593	0
1370	17	GO Biological Process		Negative regulation of cellular macromolecule biosynthetic process	0.00037	Fasl|Il4|Tbx21|Traf6|Csf2|Tnf|Il1b|Rorc|Nfkb1|Irak1|Ifng|Stat1|Stat6|Gata3|Foxp3|Gapdh|Stat3	124	483|417|534|306|393|435|378|516|390|429|339|495|396|501|333|342|477	2.41e-05		GO:2000113	0.34318	0
140	6	GO Biological Process		Immune response-activating cell surface receptor signaling pathway	0.00038	Traf6|Tlr2|Ifng|Mapk1|Gata3|Foxp3	124	306|444|339|309|501|333	2.42e-05		GO:0002429	0.342022	0
39	4	GO Biological Process		B cell proliferation	0.00038	Cd40lg|Tlr4|Ifnb1|Ifna1	124	327|312|453|456	2.44e-05		GO:0042100	0.342022	0
39	4	GO Biological Process		Positive regulation of neutrophil migration	0.00038	Il23a|Il1r1|Il1b|Il1a	124	552|441|378|375	2.44e-05		GO:1902624	0.342022	0
39	4	GO Biological Process		Positive regulation of pri-mirna transcription by rna polymerase ii	0.00038	Il10|Tnf|Nfkb1|Stat3	124	405|435|390|477	2.44e-05		GO:1902895	0.342022	0
83	5	GO Biological Process		Negative regulation of lymphocyte proliferation	0.00039	Il10|Il2|Cd86|Cd80|Foxp3	124	405|525|369|357|333	2.53e-05		GO:0050672	0.340894	0
1094	15	GO Biological Process		Negative regulation of protein metabolic process	0.00039	Il10|C3|Tnf|Il6|Apcs|Il1b|Il2|Tlr4|Il18|Ifng|Rag1|Actb|Foxp3|Gapdh|Stat3	124	405|558|435|555|348|378|525|312|399|339|432|345|333|342|477	2.53e-05		GO:0051248	0.340894	0
296	8	GO Biological Process		Cellular response to abiotic stimulus	0.0004	Cd40|Il1b|Nfkb1|Tlr3|Tlr4|Tlr7|Actb|Tlr8	124	372|378|390|459|312|546|345|498	2.63e-05		GO:0071214	0.339794	0
12	3	GO Biological Process		Cellular response to granulocyte macrophage colony-stimulating factor stimulus	0.0004	Csf2|Cd4|Mapk1	124	393|381|309	2.58e-05		GO:0097011	0.339794	0
4161	33	GO Biological Process		Cellular macromolecule metabolic process	0.00041	Il4|Tyk2|Tbx21|Traf6|Il10|Tnf|Stat4|Slc11a1|Il1b|Tlr2|Rorc|Cd40lg|Irak1|Tlr3|Myd88|Ccl5|Tlr4|Nod2|Il18|Tlr7|Jak2|Mapk1|Stat1|Rag1|Tlr9|Rplp0|H13|Ccr6|Ccr5|Mapk8|Mx1|Gapdh|Stat3	124	417|336|534|306|405|435|387|450|378|444|516|327|429|459|300|363|312|510|399|546|426|309|495|432|321|549|411|360|315|366|438|342|477	2.71e-05		GO:0044260	0.338722	0
40	4	GO Biological Process		Lymphocyte chemotaxis	0.00041	Ccl2|Ccl5|Cxcl10|Cxcr3	124	522|363|480|447	2.68e-05		GO:0048247	0.338722	0
143	6	GO Biological Process		Regulation of cold-induced thermogenesis	0.00041	Il4|Il13|Tlr4|Il18|Jak2|Stat6	124	417|420|312|399|426|396	2.71e-05		GO:0120161	0.338722	0
13	3	GO Biological Process		Cytoplasmic pattern recognition receptor signaling pathway	0.00048	Nfkbia|Ddx58|Nod2	124	402|471|510	3.16e-05		GO:0002753	0.331876	0
2524	24	GO Biological Process		Cellular protein modification process	0.00048	Il4|Tyk2|Traf6|Tnf|Stat4|Slc11a1|Il1b|Tlr2|Rorc|Cd40lg|Irak1|Tlr3|Myd88|Ccl5|Tlr4|Il18|Tlr7|Jak2|Mapk1|Rag1|Tlr9|Ccr5|Mapk8|Gapdh	124	417|336|306|435|387|450|378|444|516|327|429|459|300|363|312|399|546|426|309|432|321|315|366|342	3.19e-05		GO:0006464	0.331876	0
13	3	GO Biological Process		Programmed cell death involved in cell development	0.00048	Fasl|Il1b|Il1a	124	483|378|375	3.16e-05		GO:0010623	0.331876	0
147	6	GO Biological Process		Calcium-mediated signaling	0.00048	Tnf|Ccr8|Cxcr3|Ccr4|Ccr6|Ccr5	124	435|354|447|330|360|315	3.15e-05		GO:0019722	0.331876	0
42	4	GO Biological Process		Protein kinase b signaling	0.00048	Cd40|Tnf|Il1b|Ccl5	124	372|435|378|363	3.2e-05		GO:0043491	0.331876	0
304	8	GO Biological Process		Response to steroid hormone	0.00048	Ccl2|Il10|Tnf|Il6|Il17a|Rorc|Ifnb1|Jak2	124	522|405|435|555|513|516|453|426	3.17e-05		GO:0048545	0.331876	0
13	3	GO Biological Process		Positive regulation of chemokine (c-x-c motif) ligand 2 production	0.00048	Tnf|Ccl5|Tlr4	124	435|363|312	3.16e-05		GO:2000343	0.331876	0
88	5	GO Biological Process		Negative regulation of myeloid cell differentiation	0.0005	Il4|Nfkbia|Apcs|Ifnb1|Ifng	124	417|402|348|453|339	3.31e-05		GO:0045638	0.330103	0
88	5	GO Biological Process		T cell receptor signaling pathway	0.0005	Traf6|Ifng|Mapk1|Gata3|Foxp3	124	306|339|309|501|333	3.31e-05		GO:0050852	0.330103	0
3073	27	GO Biological Process		Cellular protein metabolic process	0.00053	Il4|Tyk2|Tbx21|Traf6|Tnf|Stat4|Slc11a1|Il1b|Tlr2|Rorc|Cd40lg|Irak1|Tlr3|Myd88|Ccl5|Tlr4|Il18|Tlr7|Jak2|Mapk1|Rag1|Tlr9|Rplp0|H13|Ccr5|Mapk8|Gapdh	124	417|336|534|306|435|387|450|378|444|516|327|429|459|300|363|312|399|546|426|309|432|321|549|411|315|366|342	3.53e-05		GO:0044267	0.327572	0
151	6	GO Biological Process		Regulation of epithelial cell differentiation	0.00055	Tnf|Il1b|Il1a|Ifng|Stat1|Gata3	124	435|378|375|339|495|501	3.64e-05		GO:0030856	0.325964	0
44	4	GO Biological Process		Positive regulation of cytokine-mediated signaling pathway	0.00057	Irf3|Irf7|Casp1|Il1r1	124	384|318|528|441	3.8e-05		GO:0001961	0.324413	0
14	3	GO Biological Process		T cell cytokine production	0.00057	Il4|Slc11a1|Il18	124	417|450|399	3.83e-05		GO:0002369	0.324413	0
14	3	GO Biological Process		Negative regulation of type 2 immune response	0.00057	Tbx21|Ifnb1|Stat6	124	534|453|396	3.83e-05		GO:0002829	0.324413	0
14	3	GO Biological Process		Modulation by symbiont of host cellular process	0.00057	Cd4|Ccr5|Gapdh	124	381|315|342	3.83e-05		GO:0044068	0.324413	0
14	3	GO Biological Process		Positive regulation of regulatory t cell differentiation	0.00057	Il2|Ifng|Foxp3	124	525|339|333	3.83e-05		GO:0045591	0.324413	0
14	3	GO Biological Process		Positive regulation of killing of cells of other organism	0.00057	Ifng|Ccr5|Gapdh	124	339|315|342	3.83e-05		GO:0051712	0.324413	0
44	4	GO Biological Process		Regulation of gene silencing by mirna	0.00057	Tnf|Il6|Nfkb1|Stat3	124	435|555|390|477	3.8e-05		GO:0060964	0.324413	0
91	5	GO Biological Process		Regulation of cellular response to oxidative stress	0.00057	Il10|Tnf|Tlr4|Tlr6|Itgam	124	405|435|312|408|351	3.85e-05		GO:1900407	0.324413	0
153	6	GO Biological Process		Positive regulation of intracellular protein transport	0.00058	Ccl2|Il6|Ifng|Jak2|Mapk1|Itgam	124	522|555|339|426|309|351	3.91e-05		GO:0090316	0.323657	0
316	8	GO Biological Process		Second-messenger-mediated signaling	0.00061	Tnf|Ccr8|Cxcl10|Cxcr3|Ccr4|Ccr6|Ccr5|Gapdh	124	435|354|480|447|330|360|315|342	4.14e-05		GO:0019932	0.321467	0
414	9	GO Biological Process		Regulation of metal ion transport	0.00063	Il13|Cd4|Ccl5|Cxcl10|Cxcr3|Ifng|Tlr9|Icam1|B2m	124	420|381|363|480|447|339|321|531|462	4.29e-05		GO:0010959	0.320066	0
156	6	GO Biological Process		Response to purine-containing compound	0.00064	Ccl2|Il6|Casp1|Il1b|Stat1|Rplp0	124	522|555|528|378|495|549	4.34e-05		GO:0014074	0.319382	0
46	4	GO Biological Process		B cell activation involved in immune response	0.00066	Cd40lg|Tlr4|Ifnb1|Ccr6	124	327|312|453|360	4.47e-05		GO:0002312	0.318046	0
158	6	GO Biological Process		Positive regulation of cellular amide metabolic process	0.00068	Ifngr1|Tnf|Il6|Nod2|Ifng|Mapk1	124	489|435|555|510|339|309	4.64e-05		GO:0034250	0.316749	0
324	8	GO Biological Process		Multicellular organismal homeostasis	0.00072	Traf6|Slc11a1|Il1b|Il1a|Tlr4|Nod2|Tlr9|Stat3	124	306|450|378|375|312|510|321|477	4.92e-05		GO:0048871	0.314267	0
160	6	GO Biological Process		Cellular response to steroid hormone stimulus	0.00073	Ccl2|Il6|Il17a|Rorc|Ifnb1|Jak2	124	522|555|513|516|453|426	4.97e-05		GO:0071383	0.313668	0
238	7	GO Biological Process		Positive regulation of transmembrane transport	0.00075	Ccl2|Ifngr1|Il13|C3|Cxcl10|Cxcr3|Ifng	124	522|489|420|558|480|447|339	5.14e-05		GO:0034764	0.312494	0
97	5	GO Biological Process		Positive regulation of cold-induced thermogenesis	0.00075	Il4|Il13|Il18|Jak2|Stat6	124	417|420|399|426|396	5.16e-05		GO:0120162	0.312494	0
16	3	GO Biological Process		Positive regulation of peptidyl-serine phosphorylation of stat protein	0.00079	Ifnb1|Ifng|Ifna1	124	453|339|456	5.43e-05		GO:0033141	0.310237	0
16	3	GO Biological Process		Positive regulation of membrane protein ectodomain proteolysis	0.00079	Tnf|Il1b|Ifng	124	435|378|339	5.43e-05		GO:0051044	0.310237	0
49	4	GO Biological Process		Positive regulation of leukocyte mediated cytotoxicity	0.00082	Ccl2|Il23a|Itgam|B2m	124	522|552|351|462	5.63e-05		GO:0001912	0.308619	0
164	6	GO Biological Process		Positive regulation of small molecule metabolic process	0.00082	Il4|Tnf|Il1b|Nfkb1|Ifng|Stat3	124	417|435|378|390|339|477	5.67e-05		GO:0062013	0.308619	0
100	5	GO Biological Process		Regulation of behavior	0.00085	Csf2|Il6|Casp1|Rag1|Stat3	124	393|555|528|432|477	5.92e-05		GO:0050795	0.307058	0
100	5	GO Biological Process		Negative regulation of extrinsic apoptotic signaling pathway	0.00085	Il4|Csf2|Tnf|Il1b|Icam1	124	417|393|435|378|531	5.92e-05		GO:2001237	0.307058	0
1181	15	GO Biological Process		Negative regulation of transcription, dna-templated	0.00087	Fasl|Il4|Tbx21|Traf6|Csf2|Tnf|Il1b|Rorc|Nfkb1|Irak1|Ifng|Stat1|Stat6|Gata3|Foxp3	124	483|417|534|306|393|435|378|516|390|429|339|495|396|501|333	6.02e-05		GO:0045892	0.306048	0
166	6	GO Biological Process		Regulation of lipid localization	0.00087	Nfkbia|C3|Il1b|Il1a|Irak1|Crp	124	402|558|378|375|429|414	6.05e-05		GO:1905952	0.306048	0
167	6	GO Biological Process		Positive regulation of cation transmembrane transport	0.0009	Ccl2|Ifngr1|Il13|Cxcl10|Cxcr3|Ifng	124	522|489|420|480|447|339	6.25e-05		GO:1904064	0.304576	0
17	3	GO Biological Process		Macrophage activation involved in immune response	0.00091	Ticam1|Ifnb1|Ifng	124	519|453|339	6.37e-05		GO:0002281	0.304096	0
17	3	GO Biological Process		Maintenance of gastrointestinal epithelium	0.00091	Tlr4|Nod2|Tlr9	124	312|510|321	6.37e-05		GO:0030277	0.304096	0
1047	14	GO Biological Process		Negative regulation of cellular protein metabolic process	0.00091	Il10|C3|Tnf|Il6|Il1b|Il2|Tlr4|Il18|Ifng|Rag1|Actb|Foxp3|Gapdh|Stat3	124	405|558|435|555|378|525|312|399|339|432|345|333|342|477	6.37e-05		GO:0032269	0.304096	0
17	3	GO Biological Process		Astrocyte activation	0.00091	Ifngr1|Il1b|Ifng	124	489|378|339	6.37e-05		GO:0048143	0.304096	0
17	3	GO Biological Process		Cellular response to exogenous dsrna	0.00091	Irf3|Tlr3|Ddx58	124	384|459|471	6.37e-05		GO:0071360	0.304096	0
17	3	GO Biological Process		Positive regulation of execution phase of apoptosis	0.00091	Tnf|Il6|Cxcr3	124	435|555|447	6.37e-05		GO:1900119	0.304096	0
51	4	GO Biological Process		Negative regulation of myeloid leukocyte differentiation	0.00093	Il4|Apcs|Ifnb1|Ifng	124	417|348|453|339	6.52e-05		GO:0002762	0.303152	0
105	5	GO Biological Process		Sensory perception of pain	0.001	Ccl2|Tnf|Tlr4|Il18|Mapk1	124	522|435|312|399|309	7.39e-05		GO:0019233	0.3	0
18	3	GO Biological Process		Negative regulation of kidney development	0.001	Ifng|Stat1|Gata3	124	339|495|501	7.41e-05		GO:0090185	0.3	0
18	3	GO Biological Process		Negative regulation of morphogenesis of an epithelium	0.001	Tnf|Stat1|Gata3	124	435|495|501	7.41e-05		GO:1905331	0.3	0
53	4	GO Biological Process		Positive regulation of protein import into nucleus	0.0011	Il6|Ifng|Jak2|Mapk1	124	555|339|426|309	7.5e-05		GO:0042307	0.295861	0
106	5	GO Biological Process		Cellular response to ketone	0.0011	Ccl2|Il6|Ifnb1|Jak2|Rplp0	124	522|555|453|426|549	7.72e-05		GO:1901655	0.295861	0
349	8	GO Biological Process		Regulation of cation transmembrane transport	0.0011	Ccl2|Il4|Ifngr1|Il13|Cxcl10|Cxcr3|Ifng|Tlr9	124	522|417|489|420|480|447|339|321	8.17e-05		GO:1904062	0.295861	0
19	3	GO Biological Process		Interferon-gamma production	0.0012	Tlr4|Il18|Gata3	124	312|399|501	8.56e-05		GO:0032609	0.292082	0
19	3	GO Biological Process		Regulation of interleukin-5 production	0.0012	Nlrp3|Gata3|Foxp3	124	303|501|333	8.56e-05		GO:0032674	0.292082	0
19	3	GO Biological Process		Killing of cells in other organism involved in symbiotic interaction	0.0012	Mbl2|Ccr5|Gapdh	124	540|315|342	8.56e-05		GO:0051883	0.292082	0
3634	29	GO Biological Process		Protein metabolic process	0.0013	Il4|Tyk2|Tbx21|Traf6|Tnf|Casp1|Stat4|Slc11a1|Il1b|Tlr2|Rorc|Cd40lg|Irak1|Tlr3|Myd88|Ccl5|Tlr4|Il18|Tlr7|Jak2|Mapk1|Rag1|Tlr9|Rplp0|H13|B2m|Ccr5|Mapk8|Gapdh	124	417|336|534|306|435|528|387|450|378|444|516|327|429|459|300|363|312|399|546|426|309|432|321|549|411|462|315|366|342	9.57e-05		GO:0019538	0.288606	0
179	6	GO Biological Process		Regulation of nervous system process	0.0013	Il10|Tnf|Il6|Il1a|Tlr4|Ifng	124	405|435|555|375|312|339	9.06e-05		GO:0031644	0.288606	0
2	2	GO Biological Process		Detection of triacyl bacterial lipopeptide	0.0013	Tlr2|Tlr1	124	444|423	9.12e-05		GO:0042495	0.288606	0
2	2	GO Biological Process		Detection of diacyl bacterial lipopeptide	0.0013	Tlr2|Tlr6	124	444|408	9.12e-05		GO:0042496	0.288606	0
2	2	GO Biological Process		Positive regulation of growth factor dependent skeletal muscle satellite cell proliferation	0.0013	Jak2|Stat3	124	426|477	9.12e-05		GO:1902728	0.288606	0
2	2	GO Biological Process		Positive regulation of prostaglandin-e synthase activity	0.0013	Nod2|Itgam	124	510|351	9.12e-05		GO:2000363	0.288606	0
20	3	GO Biological Process		Response to muramyl dipeptide	0.0014	Nfkbia|Nod2|Nod1	124	402|510|507	9.81e-05		GO:0032495	0.285387	0
464	9	GO Biological Process		Negative regulation of phosphorylation	0.0014	Tnf|Il6|Il1b|Il2|Tlr4|Il18|Ifng|Actb|Stat3	124	435|555|378|525|312|399|339|345|477	0.0001		GO:0042326	0.285387	0
20	3	GO Biological Process		Myeloid dendritic cell differentiation	0.0014	Il4|Traf6|Csf2	124	417|306|393	9.81e-05		GO:0043011	0.285387	0
20	3	GO Biological Process		Positive regulation of glial cell proliferation	0.0014	Tnf|Il6|Il1b	124	435|555|378	9.81e-05		GO:0060252	0.285387	0
360	8	GO Biological Process		Regulation of small molecule metabolic process	0.0014	Il4|Tnf|Il6|Il1b|Rorc|Nfkb1|Ifng|Stat3	124	417|435|555|378|516|390|339|477	0.0001		GO:0062012	0.285387	0
20	3	GO Biological Process		Positive regulation of amyloid-beta formation	0.0014	Ifngr1|Tnf|Ifng	124	489|435|339	9.81e-05		GO:1902004	0.285387	0
21	3	GO Biological Process		Leukocyte migration involved in inflammatory response	0.0015	Ccl2|Itgam|Ccr6	124	522|351|360	0.00011		GO:0002523	0.282391	0
115	5	GO Biological Process		Positive regulation of peptidyl-serine phosphorylation	0.0015	Tnf|Il6|Ifnb1|Ifng|Ifna1	124	435|555|453|339|456	0.00011		GO:0033138	0.282391	0
21	3	GO Biological Process		Positive regulation of alpha-beta t cell proliferation	0.0015	Il23a|Il18|Cd80	124	552|399|357	0.00011		GO:0046641	0.282391	0
187	6	GO Biological Process		Regulation of lipid biosynthetic process	0.0015	C3|Tnf|Il1b|Il1a|Nfkb1|Ifng	124	558|435|378|375|390|339	0.00011		GO:0046890	0.282391	0
21	3	GO Biological Process		Detection of mechanical stimulus involved in sensory perception of pain	0.0015	Tnf|Tlr4|Il18	124	435|312|399	0.00011		GO:0050966	0.282391	0
59	4	GO Biological Process		Modulation by host of symbiont process	0.0015	Apcs|Ccl5|Crp|Ifng	124	348|363|414|339	0.00011		GO:0051851	0.282391	0
269	7	GO Biological Process		Regulation of calcium ion transport	0.0015	Il13|Cd4|Ccl5|Cxcl10|Cxcr3|Tlr9|Icam1	124	420|381|363|480|447|321|531	0.00011		GO:0051924	0.282391	0
21	3	GO Biological Process		Positive regulation of monocyte chemotaxis	0.0015	Ccl2|Ccl5|Cxcl10	124	522|363|480	0.00011		GO:0090026	0.282391	0
21	3	GO Biological Process		Positive regulation of endothelial cell apoptotic process	0.0015	Fasl|Cd40|Cd40lg	124	483|372|327	0.00011		GO:2000353	0.282391	0
60	4	GO Biological Process		Immunoglobulin production	0.0016	Cd40lg|Nod2|Cd86|Ccr6	124	327|510|369|360	0.00012		GO:0002377	0.279588	0
372	8	GO Biological Process		Response to wounding	0.0017	Ccl2|C3|Il6|Slc11a1|Il1a|Cd40lg|Crp|Jak2	124	522|558|555|450|375|327|414|426	0.00013		GO:0009611	0.276955	0
61	4	GO Biological Process		Positive regulation of calcium ion transport into cytosol	0.0017	Il13|Cd4|Cxcl10|Cxcr3	124	420|381|480|447	0.00013		GO:0010524	0.276955	0
477	9	GO Biological Process		Regulation of ion transmembrane transport	0.0017	Ccl2|Il4|Ifngr1|Il13|Tnf|Cxcl10|Cxcr3|Ifng|Tlr9	124	522|417|489|420|435|480|447|339|321	0.00012		GO:0034765	0.276955	0
120	5	GO Biological Process		Activation of mapk activity	0.0018	Tnf|Il1b|Cd40lg|Tlr4|Mapk1	124	435|378|327|312|309	0.00014		GO:0000187	0.274473	0
1578	17	GO Biological Process		System process	0.0018	Ccl2|Tnf|Casp1|Il1b|Tlr2|Crp|Tlr4|Nod2|Il18|Ifng|Mapk1|Stat1|Rag1|Tlr9|Icam1|B2m|Gata3	124	522|435|528|378|444|414|312|510|399|339|309|495|432|321|531|462|501	0.00014		GO:0003008	0.274473	0
374	8	GO Biological Process		Response to metal ion	0.0018	Il6|Il1a|Crp|Cd14|Mapk1|Tlr9|B2m|Mapk8	124	555|375|414|324|309|321|462|366	0.00013		GO:0010038	0.274473	0
377	8	GO Biological Process		Regulation of lipid metabolic process	0.0018	C3|Tnf|Il1b|Il1a|Rorc|Nfkb1|Nod2|Ifng	124	558|435|378|375|516|390|510|339	0.00014		GO:0019216	0.274473	0
23	3	GO Biological Process		Positive regulation of superoxide anion generation	0.0019	Crp|Il18|Itgam	124	414|399|351	0.00014		GO:0032930	0.272125	0
602	10	GO Biological Process		Regulation of system process	0.0019	Il10|Tnf|Il6|Il1b|Il1a|Il2|Tlr4|Ifng|Jak2|Icam1	124	405|435|555|378|375|525|312|339|426|531	0.00014		GO:0044057	0.272125	0
23	3	GO Biological Process		Regulation of hepatocyte proliferation	0.0019	Tnf|Il18|Ifng	124	435|399|339	0.00014		GO:2000345	0.272125	0
3	2	GO Biological Process		Regulation of chronic inflammatory response to antigenic stimulus	0.002	Il10|Tnf	124	405|435	0.00015		GO:0002874	0.269897	0
606	10	GO Biological Process		Positive regulation of organelle organization	0.002	Csf2|Tnf|Il1b|Il1a|Il5|Mapk1|Icam1|Gata3|Mapk8|Foxp3	124	393|435|378|375|486|309|531|501|366|333	0.00015		GO:0010638	0.269897	0
3	2	GO Biological Process		Positive regulation of cd4-positive, cd25-positive, alpha-beta regulatory t cell differentiation	0.002	Ifng|Foxp3	124	339|333	0.00015		GO:0032831	0.269897	0
3	2	GO Biological Process		Positive regulation of complement activation	0.002	C3|Il1b	124	558|378	0.00015		GO:0045917	0.269897	0
3	2	GO Biological Process		Positive regulation of cellular response to macrophage colony-stimulating factor stimulus	0.002	Tlr2|Tlr4	124	444|312	0.00015		GO:1903974	0.269897	0
3	2	GO Biological Process		Positive regulation of matrix metallopeptidase secretion	0.002	Tlr2|Tlr4	124	444|312	0.00015		GO:1904466	0.269897	0
3	2	GO Biological Process		Negative regulation of t-helper 2 cell cytokine production	0.002	Tbx21|Ifnb1	124	534|453	0.00015		GO:2000552	0.269897	0
287	7	GO Biological Process		Aging	0.0021	Ccl2|Il10|Mpo|Il6|Mapk1|B2m|Stat3	124	522|405|465|555|309|462|477	0.00016		GO:0007568	0.267778	0
493	9	GO Biological Process		Gland development	0.0021	Il10|Tnf|Il6|Jak2|Mapk1|Rag1|Rplp0|Stat6|Gata3	124	405|435|555|426|309|432|549|396|501	0.00016		GO:0048732	0.267778	0
66	4	GO Biological Process		Positive regulation of macroautophagy	0.0022	Il4|Tlr2|Nod2|Nod1	124	417|444|510|507	0.00017		GO:0016239	0.265758	0
127	5	GO Biological Process		Regulation of circadian rhythm	0.0023	Csf2|Il6|Casp1|Rorc|Mapk8	124	393|555|528|516|366	0.00017		GO:0042752	0.263827	0
25	3	GO Biological Process		Regulation of heterotypic cell-cell adhesion	0.0024	Il10|Tnf|Il1b	124	405|435|378	0.00018		GO:0034114	0.261979	0
25	3	GO Biological Process		Negative regulation of t cell apoptotic process	0.0024	Rorc|Ccl5|Rag1	124	516|363|432	0.00018		GO:0070233	0.261979	0
881	12	GO Biological Process		Negative regulation of transcription by rna polymerase ii	0.0025	Fasl|Tbx21|Traf6|Tnf|Il1b|Rorc|Nfkb1|Ifng|Stat1|Stat6|Gata3|Foxp3	124	483|534|306|435|378|516|390|339|495|396|501|333	0.00019		GO:0000122	0.260206	0
395	8	GO Biological Process		Response to oxidative stress	0.0025	Mpo|Il6|Nfkb1|Tlr4|Jak2|Mapk1|Stat6|Mapk8	124	465|555|390|312|426|309|396|366	0.00019		GO:0006979	0.260206	0
69	4	GO Biological Process		Negative regulation of reactive oxygen species metabolic process	0.0026	Il4|Il10|Crp|Stat3	124	417|405|414|477	0.0002		GO:2000378	0.258503	0
26	3	GO Biological Process		Positive regulation of gene silencing by mirna	0.0026	Il6|Nfkb1|Stat3	124	555|390|477	0.0002		GO:2000637	0.258503	0
512	9	GO Biological Process		Secretion	0.0027	Csf2|Il6|Tlr2|Cd40lg|Ccl5|Nod2|Rplp0|Nlrp3|Gata3	124	393|555|444|327|363|510|549|303|501	0.00021		GO:0046903	0.256864	0
4	2	GO Biological Process		T-helper 1 cell lineage commitment	0.0029	Il4|Stat6	124	417|396	0.00023		GO:0002296	0.25376	0
27	3	GO Biological Process		Positive regulation of cellular extravasation	0.0029	Ccl2|Il1r1|Icam1	124	522|441|531	0.00022		GO:0002693	0.25376	0
4	2	GO Biological Process		Sequestering of triglyceride	0.0029	Tnf|Il1b	124	435|378	0.00023		GO:0030730	0.25376	0
4	2	GO Biological Process		Detection of lipopolysaccharide	0.0029	Ly96|Tlr4	124	537|312	0.00023		GO:0032497	0.25376	0
27	3	GO Biological Process		Positive regulation of natural killer cell activation	0.0029	Il23a|Il18|Ticam1	124	552|399|519	0.00022		GO:0032816	0.25376	0
4	2	GO Biological Process		Positive regulation of immature t cell proliferation in thymus	0.0029	Il1b|Foxp3	124	378|333	0.00023		GO:0033092	0.25376	0
4	2	GO Biological Process		Helper t cell extravasation	0.0029	Ccl2|Ccl5	124	522|363	0.00023		GO:0035684	0.25376	0
4	2	GO Biological Process		T-helper 2 cell differentiation	0.0029	Il4|Gata3	124	417|501	0.00023		GO:0045064	0.25376	0
27	3	GO Biological Process		Negative regulation of heart contraction	0.0029	Tnf|Il2|Jak2	124	435|525|426	0.00022		GO:0045822	0.25376	0
135	5	GO Biological Process		Response to organophosphorus	0.0029	Ccl2|Casp1|Il1b|Stat1|Rplp0	124	522|528|378|495|549	0.00023		GO:0046683	0.25376	0
4	2	GO Biological Process		Positive regulation of isotype switching to ige isotypes	0.0029	Il4|Stat6	124	417|396	0.00023		GO:0048295	0.25376	0
4	2	GO Biological Process		Positive regulation of nk t cell proliferation	0.0029	Il23a|Il18	124	552|399	0.00023		GO:0051142	0.25376	0
4	2	GO Biological Process		Positive regulation by symbiont of host apoptotic process	0.0029	Ccr5|Gapdh	124	315|342	0.00023		GO:0052151	0.25376	0
4	2	GO Biological Process		Negative regulation of complement-dependent cytotoxicity	0.0029	Il4|Il13	124	417|420	0.00023		GO:1903660	0.25376	0
4	2	GO Biological Process		Regulation of t-helper 17 cell lineage commitment	0.0029	Tbx21|Il23a	124	534|552	0.00023		GO:2000328	0.25376	0
27	3	GO Biological Process		Positive regulation of transcription regulatory region dna binding	0.0029	Traf6|Ifng|Gata3	124	306|339|501	0.00022		GO:2000679	0.25376	0
136	5	GO Biological Process		Cellular response to reactive oxygen species	0.003	Mpo|Il6|Mapk1|Stat6|Mapk8	124	465|555|309|396|366	0.00024		GO:0034614	0.252288	0
136	5	GO Biological Process		Regulation of sequestering of calcium ion	0.003	Fasl|Il13|Cxcl10|Cxcr3|Ccr5	124	483|420|480|447|315	0.00024		GO:0051282	0.252288	0
136	5	GO Biological Process		Positive regulation of calcium ion transport	0.003	Il13|Cd4|Ccl5|Cxcl10|Cxcr3	124	420|381|363|480|447	0.00024		GO:0051928	0.252288	0
28	3	GO Biological Process		Modulation by host of viral process	0.0031	Apcs|Crp|Ifng	124	348|414|339	0.00024		GO:0044788	0.250864	0
28	3	GO Biological Process		Cellular response to interleukin-4	0.0031	Rplp0|Stat6|Gata3	124	549|396|501	0.00024		GO:0071353	0.250864	0
412	8	GO Biological Process		Regulation of apoptotic signaling pathway	0.0031	Il4|Csf2|Tnf|Il1b|Ifnb1|Jak2|Icam1|Mapk8	124	417|393|435|378|453|426|531|366	0.00025		GO:2001233	0.250864	0
74	4	GO Biological Process		Positive regulation of phosphatidylinositol 3-kinase signaling	0.0032	Tnf|Ccl5|Il18|Jak2	124	435|363|399|426	0.00025		GO:0014068	0.249485	0
776	11	GO Biological Process		Negative regulation of catalytic activity	0.0032	Il13|C3|Tnf|Il6|Apcs|Il1b|Nfkb1|Ifng|Rag1|Actb|Gapdh	124	420|558|435|555|348|378|390|339|432|345|342	0.00026		GO:0043086	0.249485	0
138	5	GO Biological Process		Regulation of viral life cycle	0.0032	Cd4|Tnf|Apcs|Ccl5|Ifnb1	124	381|435|348|363|453	0.00025		GO:1903900	0.249485	0
29	3	GO Biological Process		Regulation of circadian sleep/wake cycle, sleep	0.0034	Csf2|Il6|Casp1	124	393|555|528	0.00027		GO:0045187	0.246852	0
29	3	GO Biological Process		Negative regulation of myoblast differentiation	0.0034	Tnf|Cxcl10|Il18	124	435|480|399	0.00027		GO:0045662	0.246852	0
30	3	GO Biological Process		Immunoglobulin production involved in immunoglobulin mediated immune response	0.0037	Cd40lg|Nod2|Ccr6	124	327|510|360	0.00029		GO:0002381	0.24318	0
143	5	GO Biological Process		Negative regulation of epithelial cell proliferation	0.0037	Tnf|Cxcr3|Stat1|B2m|Gata3	124	435|447|495|462|501	0.0003		GO:0050680	0.24318	0
1067	13	GO Biological Process		Epithelium development	0.0037	Tbx21|Traf6|Il10|Il6|Il1a|Myd88|Jak2|Mapk1|Stat1|Icam1|Stat6|Actb|Gata3	124	534|306|405|555|375|300|426|309|495|531|396|345|501	0.00029		GO:0060429	0.24318	0
77	4	GO Biological Process		Negative regulation of viral life cycle	0.0037	Tnf|Apcs|Ccl5|Ifnb1	124	435|348|363|453	0.00029		GO:1903901	0.24318	0
5	2	GO Biological Process		Fever generation	0.0039	Il1b|Il1a	124	378|375	0.00032		GO:0001660	0.240894	0
5	2	GO Biological Process		Microglia development	0.0039	Tlr2|Itgam	124	444|351	0.00032		GO:0014005	0.240894	0
5	2	GO Biological Process		Toll-like receptor 2 signaling pathway	0.0039	Tlr2|Irak1	124	444|429	0.00032		GO:0034134	0.240894	0
5	2	GO Biological Process		Negative regulation of toll-like receptor 2 signaling pathway	0.0039	Nod2|Tlr6	124	510|408	0.00032		GO:0034136	0.240894	0
31	3	GO Biological Process		Negative regulation of osteoclast differentiation	0.0039	Il4|Ifnb1|Ifng	124	417|453|339	0.00032		GO:0045671	0.240894	0
322	7	GO Biological Process		Positive regulation of cellular protein localization	0.0039	Ccl2|Tnf|Il6|Ifng|Jak2|Mapk1|Itgam	124	522|435|555|339|426|309|351	0.00032		GO:1903829	0.240894	0
5	2	GO Biological Process		Positive regulation of t-helper 17 cell differentiation	0.0039	Il23a|Nlrp3	124	552|303	0.00032		GO:2000321	0.240894	0
147	5	GO Biological Process		Regulation of gliogenesis	0.0041	Tnf|Il6|Il1b|Tlr2|Ifng	124	435|555|378|444|339	0.00034		GO:0014013	0.238722	0
230	6	GO Biological Process		Cellular response to oxidative stress	0.0041	Mpo|Il6|Jak2|Mapk1|Stat6|Mapk8	124	465|555|426|309|396|366	0.00034		GO:0034599	0.238722	0
148	5	GO Biological Process		Peptide secretion	0.0042	Il6|Tlr2|Cd40lg|Nod2|Nlrp3	124	555|444|327|510|303	0.00035		GO:0002790	0.237675	0
32	3	GO Biological Process		Extrinsic apoptotic signaling pathway via death domain receptors	0.0043	Fasl|Tnf|Il18	124	483|435|399	0.00035		GO:0008625	0.236653	0
232	6	GO Biological Process		Regulation of epithelial cell migration	0.0043	Il4|Cd40|Tnf|Ifng|Ccr6|Gata3	124	417|372|435|339|360|501	0.00035		GO:0010632	0.236653	0
32	3	GO Biological Process		Negative regulation of nervous system process	0.0043	Il10|Tnf|Ifng	124	405|435|339	0.00035		GO:0031645	0.236653	0
32	3	GO Biological Process		Positive regulation of leukocyte degranulation	0.0043	Il4|Il13|Itgam	124	417|420|351	0.00035		GO:0043302	0.236653	0
32	3	GO Biological Process		Defense response to fungus	0.0043	Mpo|Il17a|Gapdh	124	465|513|342	0.00035		GO:0050832	0.236653	0
32	3	GO Biological Process		Positive regulation of granulocyte chemotaxis	0.0043	Il4|Il23a|Il1b	124	417|552|378	0.00035		GO:0071624	0.236653	0
32	3	GO Biological Process		Negative regulation of cell junction assembly	0.0043	Tnf|Il1b|Tlr2	124	435|378|444	0.00035		GO:1901889	0.236653	0
331	7	GO Biological Process		Regulation of intracellular transport	0.0045	Ccl2|Il6|Ifng|Jak2|Mapk1|Itgam|Mapk8	124	522|555|339|426|309|351|366	0.00037		GO:0032386	0.234679	0
438	8	GO Biological Process		Regulation of cellular amide metabolic process	0.0045	Ifngr1|Tnf|Il6|Nod2|Ifng|Mapk1|Gapdh|Stat3	124	489|435|555|510|339|309|342|477	0.00037		GO:0034248	0.234679	0
82	4	GO Biological Process		Antimicrobial humoral immune response mediated by antimicrobial peptide	0.0045	Ccl2|Cxcl10|B2m|Gapdh	124	522|480|462|342	0.00037		GO:0061844	0.234679	0
33	3	GO Biological Process		Positive regulation of interleukin-2 production	0.0046	Traf6|Il1b|Il1a	124	306|378|375	0.00038		GO:0032743	0.233724	0
33	3	GO Biological Process		Negative regulation of extrinsic apoptotic signaling pathway in absence of ligand	0.0046	Csf2|Tnf|Il1b	124	393|435|378	0.00038		GO:2001240	0.233724	0
6	2	GO Biological Process		Positive regulation of myeloid dendritic cell cytokine production	0.005	Ddx58|Ticam1	124	471|519	0.00042		GO:0002735	0.230103	0
6	2	GO Biological Process		Positive regulation of humoral immune response mediated by circulating immunoglobulin	0.005	Tnf|Nod2	124	435|510	0.00042		GO:0002925	0.230103	0
6	2	GO Biological Process		Receptor biosynthetic process	0.005	Il10|Tnf	124	405|435	0.00042		GO:0032800	0.230103	0
34	3	GO Biological Process		Negative regulation of toll-like receptor signaling pathway	0.005	Nod2|Tlr6|Tlr9	124	510|408|321	0.00041		GO:0034122	0.230103	0
6	2	GO Biological Process		Negative regulation of syncytium formation by plasma membrane fusion	0.005	Cxcl10|Stat1	124	480|495	0.00042		GO:0034242	0.230103	0
34	3	GO Biological Process		Cellular response to interferon-beta	0.005	Tlr3|Ifnb1|Stat1	124	459|453|495	0.00041		GO:0035458	0.230103	0
34	3	GO Biological Process		Regulation of nitric-oxide synthase activity	0.005	Tnf|Il1b|Nod1	124	435|378|507	0.00041		GO:0050999	0.230103	0
6	2	GO Biological Process		Nucleotide-binding oligomerization domain containing 2 signaling pathway	0.005	Nfkbia|Nod2	124	402|510	0.00042		GO:0070431	0.230103	0
6	2	GO Biological Process		Cellular response to interleukin-18	0.005	Il18|Ifng	124	399|339	0.00042		GO:0071351	0.230103	0
6	2	GO Biological Process		Negative regulation of cell proliferation involved in kidney development	0.005	Ifng|Gata3	124	339|501	0.00042		GO:1901723	0.230103	0
6	2	GO Biological Process		Positive regulation of neutrophil activation	0.005	Tnf|Itgam	124	435|351	0.00042		GO:1902565	0.230103	0
6	2	GO Biological Process		Positive regulation of apoptotic cell clearance	0.005	Ccl2|C3	124	522|558	0.00042		GO:2000427	0.230103	0
827	11	GO Biological Process		Cell-cell signaling	0.0051	C3|Il6|Tlr2|Ccl5|Nod2|Jak2|Itgam|Nlrp3|Gata3|Ccr5|Stat3	124	558|555|444|363|510|426|351|303|501|315|477	0.00044		GO:0007267	0.229243	0
86	4	GO Biological Process		Positive regulation of gliogenesis	0.0052	Tnf|Il6|Il1b|Tlr2	124	435|555|378|444	0.00044		GO:0014015	0.2284	0
35	3	GO Biological Process		Somatic diversification of immune receptors via germline recombination within a single locus	0.0053	Cd40lg|Rag1|Ccr6	124	327|432|360	0.00045		GO:0002562	0.227572	0
35	3	GO Biological Process		Response to atp	0.0053	Ccl2|Casp1|Il1b	124	522|528|378	0.00045		GO:0033198	0.227572	0
35	3	GO Biological Process		Regulation of syncytium formation by plasma membrane fusion	0.0053	Il4|Cxcl10|Stat1	124	417|480|495	0.00045		GO:0060142	0.227572	0
162	5	GO Biological Process		Regulation of signaling receptor activity	0.006	Ccl2|Il10|Ifngr1|Ccl5|Ifng	124	522|405|489|363|339	0.00052		GO:0010469	0.222185	0
37	3	GO Biological Process		Regulation of neutrophil chemotaxis	0.0061	Il23a|Il1b|Nod2	124	552|378|510	0.00052		GO:0090022	0.221467	0
250	6	GO Biological Process		Negative regulation of neuron death	0.0061	Il10|Il13|Il6|Ccl5|Jak2|Stat3	124	405|420|555|363|426|477	0.00052		GO:1901215	0.221467	0
37	3	GO Biological Process		Negative regulation of reactive oxygen species biosynthetic process	0.0061	Il4|Il10|Stat3	124	417|405|477	0.00052		GO:1903427	0.221467	0
7	2	GO Biological Process		Response to molecule of fungal origin	0.0063	Tlr2|Myd88	124	444|300	0.00054		GO:0002238	0.220066	0
7	2	GO Biological Process		Regulation of t cell anergy	0.0063	Cd86|Foxp3	124	369|333	0.00054		GO:0002667	0.220066	0
7	2	GO Biological Process		Innate immune response-activating signal transduction	0.0063	Tlr2|Tlr4	124	444|312	0.00054		GO:0002758	0.220066	0
7	2	GO Biological Process		Activation of janus kinase activity	0.0063	Il4|Jak2	124	417|426	0.00054		GO:0042976	0.220066	0
7	2	GO Biological Process		Epithelial cell proliferation involved in salivary gland morphogenesis	0.0063	Tnf|Il6	124	435|555	0.00054		GO:0060664	0.220066	0
7	2	GO Biological Process		Regulation of interleukin-1-mediated signaling pathway	0.0063	Il6|Il1r1	124	555|441	0.00054		GO:2000659	0.220066	0
39	3	GO Biological Process		Activation of innate immune response	0.0069	Tlr2|Tlr4|Tlr9	124	444|312|321	0.0006		GO:0002218	0.216115	0
94	4	GO Biological Process		Regulation of atp metabolic process	0.0069	Il4|Tnf|Ifng|Stat3	124	417|435|339|477	0.00061		GO:1903578	0.216115	0
39	3	GO Biological Process		Cellular response to amyloid-beta	0.0069	Tlr4|Tlr6|Icam1	124	312|408|531	0.0006		GO:1904646	0.216115	0
40	3	GO Biological Process		Antigen processing and presentation of peptide antigen	0.0074	Traf6|Slc11a1|B2m	124	306|450|462	0.00065		GO:0048002	0.213077	0
40	3	GO Biological Process		Cellular response to estradiol stimulus	0.0074	Ccl2|Il10|Il6	124	522|405|555	0.00065		GO:0071392	0.213077	0
96	4	GO Biological Process		Regulation of muscle cell apoptotic process	0.0075	Ifng|Jak2|Mapk8|Gapdh	124	339|426|366|342	0.00065		GO:0010660	0.212494	0
171	5	GO Biological Process		Negative regulation of binding	0.0075	Il10|Jak2|Actb|B2m|Mapk8	124	405|426|345|462|366	0.00066		GO:0051100	0.212494	0
365	7	GO Biological Process		Negative regulation of nervous system development	0.0075	Tnf|Il1b|Tlr2|Ifng|B2m|Ccr5|Stat3	124	435|378|444|339|462|315|477	0.00066		GO:0051961	0.212494	0
4475	31	GO Biological Process		Organonitrogen compound metabolic process	0.0076	Il4|Tyk2|Tbx21|Traf6|Tnf|Hprt|Casp1|Stat4|Slc11a1|Il1b|Tlr2|Rorc|Cd40lg|Irak1|Tlr3|Myd88|Ccl5|Tlr4|Il18|Tlr7|Jak2|Mapk1|Rag1|Tlr9|Rplp0|H13|B2m|Gata3|Ccr5|Mapk8|Gapdh	124	417|336|534|306|435|543|528|387|450|378|444|516|327|429|459|300|363|312|399|546|426|309|432|321|549|411|462|501|315|366|342	0.00067		GO:1901564	0.211919	0
8	2	GO Biological Process		T cell chemotaxis	0.0077	Cxcl10|Cxcr3	124	480|447	0.00067		GO:0010818	0.211351	0
8	2	GO Biological Process		Modulation by virus of host cellular process	0.0077	Cd4|Ccr5	124	381|315	0.00067		GO:0019054	0.211351	0
8	2	GO Biological Process		Tumor necrosis factor production	0.0077	Tlr2|Tlr9	124	444|321	0.00067		GO:0032640	0.211351	0
8	2	GO Biological Process		Positive regulation of natural killer cell proliferation	0.0077	Il23a|Il18	124	552|399	0.00067		GO:0032819	0.211351	0
8	2	GO Biological Process		T-helper 17 cell lineage commitment	0.0077	Il6|Stat3	124	555|477	0.00067		GO:0072540	0.211351	0
8	2	GO Biological Process		Positive regulation of nlrp3 inflammasome complex assembly	0.0077	Tlr4|Tlr6	124	312|408	0.00067		GO:1900227	0.211351	0
41	3	GO Biological Process		Temperature homeostasis	0.0078	Il1b|Il1a|Stat3	124	378|375|477	0.00069		GO:0001659	0.210791	0
41	3	GO Biological Process		Negative regulation of animal organ morphogenesis	0.0078	Tnf|Stat1|Gata3	124	435|495|501	0.00069		GO:0110111	0.210791	0
265	6	GO Biological Process		Wound healing	0.0079	C3|Il6|Slc11a1|Il1a|Cd40lg|Crp	124	558|555|450|375|327|414	0.0007		GO:0042060	0.210237	0
608	9	GO Biological Process		Negative regulation of protein modification process	0.008	Tnf|Il6|Il1b|Il2|Tlr4|Il18|Ifng|Actb|Foxp3	124	435|555|378|525|312|399|339|345|333	0.00071		GO:0031400	0.209691	0
175	5	GO Biological Process		Positive regulation of lipid metabolic process	0.0081	Tnf|Il1b|Il1a|Nod2|Ifng	124	435|378|375|510|339	0.00073		GO:0045834	0.209151	0
485	8	GO Biological Process		Response to growth factor	0.0081	Ccl2|Fasl|Il10|Il6|Nfkb1|Ccl5|Mapk1|Gata3	124	522|483|405|555|390|363|309|501	0.00072		GO:0070848	0.209151	0
99	4	GO Biological Process		Epithelial cell proliferation	0.0082	Tnf|Il6|Mapk1|Stat6	124	435|555|309|396	0.00073		GO:0050673	0.208619	0
42	3	GO Biological Process		Positive regulation of release of sequestered calcium ion into cytosol	0.0083	Il13|Cxcl10|Cxcr3	124	420|480|447	0.00074		GO:0051281	0.208092	0
100	4	GO Biological Process		Positive regulation of lipid localization	0.0085	Nfkbia|C3|Il1b|Il1a	124	402|558|378|375	0.00076		GO:1905954	0.207058	0
43	3	GO Biological Process		Organ or tissue specific immune response	0.0088	Il4|Il6|Nod2	124	417|555|510	0.00079		GO:0002251	0.205552	0
43	3	GO Biological Process		Positive regulation of purine nucleotide metabolic process	0.0088	Il4|Ifng|Stat3	124	417|339|477	0.00079		GO:1900544	0.205552	0
9	2	GO Biological Process		Positive regulation of lipopolysaccharide-mediated signaling pathway	0.0091	Traf6|Ly96	124	306|537	0.00082		GO:0031666	0.204096	0
9	2	GO Biological Process		Regulation of iron ion transport	0.0091	Ifng|B2m	124	339|462	0.00082		GO:0034756	0.204096	0
9	2	GO Biological Process		Ectopic germ cell programmed cell death	0.0091	Il1b|Il1a	124	378|375	0.00082		GO:0035234	0.204096	0
9	2	GO Biological Process		Positive regulation of macrophage cytokine production	0.0091	Tlr2|Tlr4	124	444|312	0.00082		GO:0060907	0.204096	0
9	2	GO Biological Process		Cellular response to muramyl dipeptide	0.0091	Nod2|Nod1	124	510|507	0.00082		GO:0071225	0.204096	0
9	2	GO Biological Process		Release of sequestered calcium ion into cytosol by endoplasmic reticulum	0.0091	Fasl|Ccr5	124	483|315	0.00082		GO:1903514	0.204096	0
45	3	GO Biological Process		Negative regulation of endothelial cell proliferation	0.0098	Tnf|Cxcr3|Stat1	124	435|447|495	0.00089		GO:0001937	0.200877	0
105	4	GO Biological Process		B cell differentiation	0.0099	Cd40lg|Ifnb1|Rag1|Ifna1	124	327|453|432|456	0.0009		GO:0030183	0.200436	0
185	5	GO Biological Process		Sensory perception of mechanical stimulus	0.0101	Tnf|Tlr4|Il18|Ifng|Icam1	124	435|312|399|339|531	0.00092		GO:0050954	0.199568	0
46	3	GO Biological Process		T cell proliferation	0.0104	Il23a|Slc11a1|Itgam	124	552|450|351	0.00095		GO:0042098	0.198297	0
46	3	GO Biological Process		Positive regulation of atp metabolic process	0.0104	Il4|Ifng|Stat3	124	417|339|477	0.00095		GO:1903580	0.198297	0
10	2	GO Biological Process		Negative regulation of macrophage derived foam cell differentiation	0.0107	Nfkbia|Crp	124	402|414	0.00098		GO:0010745	0.197062	0
391	7	GO Biological Process		Secretion by cell	0.0107	Il6|Tlr2|Cd40lg|Ccl5|Nod2|Nlrp3|Gata3	124	555|444|327|363|510|303|501	0.00098		GO:0032940	0.197062	0
10	2	GO Biological Process		Negative regulation of thymocyte apoptotic process	0.0107	Rorc|Rag1	124	516|432	0.00098		GO:0070244	0.197062	0
108	4	GO Biological Process		Negative regulation of protein binding	0.0109	Il10|Actb|B2m|Mapk8	124	405|345|462|366	0.001		GO:0032091	0.196257	0
774	10	GO Biological Process		Regulation of neuron differentiation	0.0109	Il6|Il1b|Il2|Ccl5|Crp|Ifng|B2m|Gata3|Ccr5|Mapk8	124	555|378|525|363|414|339|462|501|315|366	0.001		GO:0045664	0.196257	0
1066	12	GO Biological Process		Nervous system process	0.011	Ccl2|Tnf|Casp1|Il1b|Tlr2|Tlr4|Il18|Ifng|Mapk1|Rag1|Icam1|B2m	124	522|435|528|378|444|312|399|339|309|432|531|462	0.001		GO:0050877	0.195861	0
513	8	GO Biological Process		Negative regulation of transport	0.0111	Tnf|Il6|Il1b|Tlr2|Irak1|Tlr9|Icam1|Foxp3	124	435|555|378|444|429|321|531|333	0.001		GO:0051051	0.195468	0
48	3	GO Biological Process		Regulation of collagen biosynthetic process	0.0115	Ccl2|Il6|Il18	124	522|555|399	0.0011		GO:0032965	0.19393	0
191	5	GO Biological Process		Regulation of insulin secretion	0.0115	Tnf|Il1b|Ccl5|Ifng|Jak2	124	435|378|363|339|426	0.0011		GO:0050796	0.19393	0
48	3	GO Biological Process		Positive regulation of calcium-mediated signaling	0.0115	Cd4|Tnf|Cd8a	124	381|435|504	0.0011		GO:0050850	0.19393	0
2244	19	GO Biological Process		Anatomical structure morphogenesis	0.0117	Ccl2|Fasl|Tbx21|Traf6|Il10|Tnf|Mbl2|Hprt|Il6|Casp1|Tlr2|Cxcr3|Il18|Mapk1|Stat6|Actb|Gata3|Mapk8|Stat3	124	522|483|534|306|405|435|540|543|555|528|444|447|399|309|396|345|501|366|477	0.0011		GO:0009653	0.193181	0
49	3	GO Biological Process		Natural killer cell activation	0.0121	Il18|Ifnb1|Ifna1	124	399|453|456	0.0011		GO:0030101	0.191721	0
49	3	GO Biological Process		Regulation of t cell migration	0.0121	Ccl5|Cxcl10|Ccr6	124	363|480|360	0.0011		GO:2000404	0.191721	0
194	5	GO Biological Process		Signal release	0.0122	Il6|Tlr2|Nod2|Nlrp3|Gata3	124	555|444|510|303|501	0.0011		GO:0023061	0.191364	0
11	2	GO Biological Process		Chronic inflammatory response	0.0124	Ccl2|Tnf	124	522|435	0.0012		GO:0002544	0.190658	0
11	2	GO Biological Process		Negative regulation of myelination	0.0124	Tnf|Ifng	124	435|339	0.0012		GO:0031642	0.190658	0
11	2	GO Biological Process		CD4-positive, alpha-beta T cell cytokine production	0.0124	Il4|Il18	124	417|399	0.0012		GO:0035743	0.190658	0
11	2	GO Biological Process		Positive regulation of monocyte chemotactic protein-1 production	0.0124	Il1b|Nod2	124	378|510	0.0012		GO:0071639	0.190658	0
11	2	GO Biological Process		Establishment of endothelial intestinal barrier	0.0124	Myd88|Icam1	124	300|531	0.0012		GO:0090557	0.190658	0
11	2	GO Biological Process		Positive regulation of cellular respiration	0.0124	Il4|Ifng	124	417|339	0.0012		GO:1901857	0.190658	0
113	4	GO Biological Process		Regulation of morphogenesis of an epithelium	0.0126	Tnf|Cxcl10|Stat1|Gata3	124	435|480|495|501	0.0012		GO:1905330	0.189963	0
50	3	GO Biological Process		Regulation of erythrocyte differentiation	0.0127	Stat1|B2m|Stat3	124	495|462|477	0.0012		GO:0045646	0.18962	0
196	5	GO Biological Process		Cellular response to metal ion	0.0127	Crp|Mapk1|Tlr9|B2m|Mapk8	124	414|309|321|462|366	0.0012		GO:0071248	0.18962	0
115	4	GO Biological Process		Positive regulation of protein kinase b signaling	0.0134	Tnf|Il6|Il18|Gata3	124	435|555|399|501	0.0013		GO:0051897	0.18729	0
199	5	GO Biological Process		Regulation of carbohydrate metabolic process	0.0135	Il6|Rorc|Nfkb1|Ifng|Stat3	124	555|516|390|339|477	0.0013		GO:0006109	0.186967	0
52	3	GO Biological Process		Negative regulation of epithelial cell differentiation	0.0141	Il1a|Ifng|Stat1	124	375|339|495	0.0013		GO:0030857	0.185078	0
52	3	GO Biological Process		Response to electrical stimulus	0.0141	Il6|Cd14|Actb	124	555|324|345	0.0013		GO:0051602	0.185078	0
52	3	GO Biological Process		Regulation of protein deacetylation	0.0141	Ifng|Mapk8|Foxp3	124	339|366|333	0.0013		GO:0090311	0.185078	0
12	2	GO Biological Process		Negative regulation of acute inflammatory response	0.0143	Il4|Nlrp3	124	417|303	0.0013		GO:0002674	0.184466	0
12	2	GO Biological Process		Positive regulation of receptor biosynthetic process	0.0143	Ifng|Jak2	124	339|426	0.0013		GO:0010870	0.184466	0
12	2	GO Biological Process		Positive regulation of prostaglandin secretion	0.0143	Il1b|Il1a	124	378|375	0.0013		GO:0032308	0.184466	0
12	2	GO Biological Process		interleukin-6 production	0.0143	Il1b|Il18	124	378|399	0.0013		GO:0032635	0.184466	0
12	2	GO Biological Process		Respiratory burst	0.0143	Mpo|Slc11a1	124	465|450	0.0013		GO:0045730	0.184466	0
12	2	GO Biological Process		interleukin-6-mediated signaling pathway	0.0143	Il6|Stat3	124	555|477	0.0013		GO:0070102	0.184466	0
118	4	GO Biological Process		Tissue remodeling	0.0145	Traf6|Il23a|Il6|Il1a	124	306|552|555|375	0.0014		GO:0048771	0.183863	0
53	3	GO Biological Process		Negative regulation of viral genome replication	0.0147	Tnf|Ccl5|Ifnb1	124	435|363|453	0.0014		GO:0045071	0.183268	0
53	3	GO Biological Process		Regulation of neuron migration	0.0147	Il1r1|Mapk8|Stat3	124	441|366|477	0.0014		GO:2001222	0.183268	0
306	6	GO Biological Process		Regulation of hormone secretion	0.0152	Tnf|Il6|Il1b|Ccl5|Ifng|Jak2	124	435|555|378|363|339|426	0.0015		GO:0046883	0.181816	0
420	7	GO Biological Process		Negative regulation of protein phosphorylation	0.0154	Il6|Il1b|Il2|Tlr4|Il18|Ifng|Actb	124	555|378|525|312|399|339|345	0.0015		GO:0001933	0.181248	0
54	3	GO Biological Process		Regulation of vascular associated smooth muscle cell proliferation	0.0154	Il10|Tnf|Jak2	124	405|435|426	0.0015		GO:1904705	0.181248	0
308	6	GO Biological Process		Negative regulation of catabolic process	0.0156	Il10|Tnf|Slc11a1|Il1b|Myd88|Stat3	124	405|435|450|378|300|477	0.0015		GO:0009895	0.180688	0
55	3	GO Biological Process		Regulation of lipid storage	0.0161	Nfkbia|C3|Crp	124	402|558|414	0.0015		GO:0010883	0.179317	0
55	3	GO Biological Process		Negative regulation of lipid localization	0.0161	Nfkbia|Irak1|Crp	124	402|429|414	0.0015		GO:1905953	0.179317	0
13	2	GO Biological Process		Tolerance induction	0.0162	Ccr4|Foxp3	124	330|333	0.0016		GO:0002507	0.179048	0
13	2	GO Biological Process		Positive regulation of macrophage derived foam cell differentiation	0.0162	Csf2|Il18	124	393|399	0.0016		GO:0010744	0.179048	0
13	2	GO Biological Process		Positive regulation of interleukin-5 production	0.0162	Nlrp3|Gata3	124	303|501	0.0016		GO:0032754	0.179048	0
13	2	GO Biological Process		Cellular response to interferon-alpha	0.0162	Ifnar1|Gata3	124	468|501	0.0016		GO:0035457	0.179048	0
13	2	GO Biological Process		Regulation of cytokine biosynthetic process	0.0162	Gata3|Foxp3	124	501|333	0.0016		GO:0042035	0.179048	0
13	2	GO Biological Process		Negative regulation by host of viral process	0.0162	Apcs|Crp	124	348|414	0.0016		GO:0044793	0.179048	0
13	2	GO Biological Process		Positive regulation of type i interferon-mediated signaling pathway	0.0162	Irf3|Irf7	124	384|318	0.0016		GO:0060340	0.179048	0
13	2	GO Biological Process		Regulation of nephron tubule epithelial cell differentiation	0.0162	Stat1|Gata3	124	495|501	0.0016		GO:0072182	0.179048	0
824	10	GO Biological Process		G protein-coupled receptor signaling pathway	0.0164	Ccl2|Il2|Ccr8|Ccl5|Cxcl10|Cxcr3|Ccr4|Jak2|Ccr6|Ccr5	124	522|525|354|363|480|447|330|426|360|315	0.0016		GO:0007186	0.178516	0
210	5	GO Biological Process		Regulation of animal organ morphogenesis	0.0165	Tnf|Il18|Ifng|Stat1|Gata3	124	435|399|339|495|501	0.0016		GO:2000027	0.178252	0
56	3	GO Biological Process		Regulation of sensory perception of pain	0.0168	Il10|Il1a|Tlr4	124	405|375|312	0.0016		GO:0051930	0.177469	0
124	4	GO Biological Process		Regulation of lipid transport	0.0169	Nfkbia|Il1b|Il1a|Irak1	124	402|378|375|429	0.0016		GO:0032368	0.177211	0
125	4	GO Biological Process		Protein secretion	0.0173	Tlr2|Cd40lg|Nod2|Nlrp3	124	444|327|510|303	0.0017		GO:0009306	0.176195	0
978	11	GO Biological Process		Regulation of cellular component biogenesis	0.0173	Csf2|Tnf|Il1b|Tlr2|Il5|Tlr4|Ticam1|Tlr6|Ifng|Icam1|Mapk8	124	393|435|378|444|486|312|519|408|339|531|366	0.0017		GO:0044087	0.176195	0
125	4	GO Biological Process		Positive regulation of endocytosis	0.0173	Il4|C3|Cd14|B2m	124	417|558|324|462	0.0017		GO:0045807	0.176195	0
57	3	GO Biological Process		Thymus development	0.0175	Mapk1|Rag1|Gata3	124	309|432|501	0.0017		GO:0048538	0.175696	0
14	2	GO Biological Process		Response to yeast	0.0181	Mpo|Il6	124	465|555	0.0018		GO:0001878	0.174232	0
14	2	GO Biological Process		Acute inflammatory response to antigenic stimulus	0.0181	Icam1|Gata3	124	531|501	0.0018		GO:0002438	0.174232	0
14	2	GO Biological Process		Negative regulation of inflammatory response to antigenic stimulus	0.0181	Il10|Nod2	124	405|510	0.0018		GO:0002862	0.174232	0
14	2	GO Biological Process		Mammary gland epithelial cell proliferation	0.0181	Mapk1|Stat6	124	309|396	0.0018		GO:0033598	0.174232	0
14	2	GO Biological Process		Positive regulation of heterotypic cell-cell adhesion	0.0181	Tnf|Il1b	124	435|378	0.0018		GO:0034116	0.174232	0
14	2	GO Biological Process		Regulation of circadian sleep/wake cycle, non-rem sleep	0.0181	Il6|Casp1	124	555|528	0.0018		GO:0045188	0.174232	0
14	2	GO Biological Process		Nitric oxide metabolic process	0.0181	Tlr2|Tlr6	124	444|408	0.0018		GO:0046209	0.174232	0
58	3	GO Biological Process		Response to cadmium ion	0.0181	Mapk1|B2m|Mapk8	124	309|462|366	0.0018		GO:0046686	0.174232	0
14	2	GO Biological Process		Amyloid-beta clearance	0.0181	C3|Itgam	124	558|351	0.0018		GO:0097242	0.174232	0
14	2	GO Biological Process		Protein localization to cell-cell junction	0.0181	Actb|Mapk8	124	345|366	0.0018		GO:0150105	0.174232	0
14	2	GO Biological Process		Positive regulation of hepatocyte proliferation	0.0181	Tnf|Il18	124	435|399	0.0018		GO:2000347	0.174232	0
131	4	GO Biological Process		Regulation of generation of precursor metabolites and energy	0.0201	Il4|Tnf|Ifng|Stat3	124	417|435|339|477	0.002		GO:0043467	0.16968	0
15	2	GO Biological Process		Postsynapse to nucleus signaling pathway	0.0202	Jak2|Stat3	124	426|477	0.002		GO:0099527	0.169465	0
15	2	GO Biological Process		Negative regulation of receptor binding	0.0202	Il10|B2m	124	405|462	0.002		GO:1900121	0.169465	0
15	2	GO Biological Process		Regulation of establishment of endothelial barrier	0.0202	Tnf|Il1b	124	435|378	0.002		GO:1903140	0.169465	0
15	2	GO Biological Process		Positive regulation of atp biosynthetic process	0.0202	Il4|Stat3	124	417|477	0.002		GO:2001171	0.169465	0
5878	36	GO Biological Process		Nitrogen compound metabolic process	0.021	Il4|Tyk2|Tbx21|Traf6|Tnf|Hprt|Casp1|Stat4|Slc11a1|Il1b|Tlr2|Rorc|Cd40lg|Irak1|Tlr3|Myd88|Ccl5|Tlr4|Nod2|Il18|Tlr7|Tlr6|Jak2|Mapk1|Stat1|Rag1|Tlr9|Rplp0|H13|Ccr6|B2m|Gata3|Ccr5|Mapk8|Gapdh|Stat3	124	417|336|534|306|435|543|528|387|450|378|444|516|327|429|459|300|363|312|510|399|546|408|426|309|495|432|321|549|411|360|462|501|315|366|342|477	0.0021		GO:0006807	0.167778	0
576	8	GO Biological Process		Regulation of cellular protein localization	0.0211	Ccl2|Tnf|Il6|Ifng|Jak2|Mapk1|Itgam|Actb	124	522|435|555|339|426|309|351|345	0.0021		GO:1903827	0.167572	0
1493	14	GO Biological Process		Cellular response to stress	0.0215	Traf6|Mpo|Tnf|Il6|Il1a|Cd40lg|Irak1|Myd88|Ifng|Jak2|Mapk1|H13|Stat6|Mapk8	124	306|465|435|555|375|327|429|300|339|426|309|411|396|366	0.0022		GO:0033554	0.166756	0
62	3	GO Biological Process		Positive regulation of mitotic nuclear division	0.0215	Tnf|Il1b|Il1a	124	435|378|375	0.0021		GO:0045840	0.166756	0
62	3	GO Biological Process		Positive regulation of receptor-mediated endocytosis	0.0215	Il4|C3|B2m	124	417|558|462	0.0021		GO:0048260	0.166756	0
16	2	GO Biological Process		Positive regulation of inflammatory response to antigenic stimulus	0.0223	C3|Tnf	124	558|435	0.0022		GO:0002863	0.16517	0
16	2	GO Biological Process		Negative regulation of interleukin-8 production	0.0223	Tlr6|Tlr9	124	408|321	0.0022		GO:0032717	0.16517	0
16	2	GO Biological Process		Killing by host of symbiont cells	0.0223	Mbl2|Gapdh	124	540|342	0.0022		GO:0051873	0.16517	0
230	5	GO Biological Process		Regulation of protein binding	0.0233	Il10|Ticam1|Actb|B2m|Mapk8	124	405|519|345|462|366	0.0024		GO:0043393	0.163264	0
3382	24	GO Biological Process		Transport	0.0247	Fasl|Csf2|Nfkbia|Il6|Casp1|Slc11a1|Tlr2|Cd40lg|Myd88|Ccl5|Tlr4|Nod2|Cd14|Mapk1|Itgam|Rplp0|H13|Actb|Nlrp3|B2m|Gata3|Ccr5|Mx1|Stat3	124	483|393|402|555|528|450|444|327|300|363|312|510|324|309|351|549|411|345|303|462|501|315|438|477	0.0025		GO:0006810	0.16073	0
17	2	GO Biological Process		Eosinophil chemotaxis	0.0247	Ccl2|Ccl5	124	522|363	0.0025		GO:0048245	0.16073	0
17	2	GO Biological Process		Negative regulation of cytokine secretion	0.0247	Il6|Foxp3	124	555|333	0.0025		GO:0050710	0.16073	0
66	3	GO Biological Process		Mammary gland epithelium development	0.0251	Jak2|Mapk1|Stat6	124	426|309|396	0.0025		GO:0061180	0.160033	0
141	4	GO Biological Process		Male gonad development	0.0254	Tlr3|Tlr9|Icam1|Gata3	124	459|321|531|501	0.0026		GO:0008584	0.159517	0
142	4	GO Biological Process		Response to estradiol	0.026	Ccl2|Il10|Il6|Stat3	124	522|405|555|477	0.0026		GO:0032355	0.158503	0
18	2	GO Biological Process		Natural killer cell activation involved in immune response	0.0271	Ifnb1|Ifna1	124	453|456	0.0028		GO:0002323	0.156703	0
144	4	GO Biological Process		Phagocytosis	0.0271	Slc11a1|Myd88|Tlr4|Itgam	124	450|300|312|351	0.0028		GO:0006909	0.156703	0
18	2	GO Biological Process		Regulation of t cell chemotaxis	0.0271	Ccl5|Cxcl10	124	363|480	0.0028		GO:0010819	0.156703	0
68	3	GO Biological Process		Negative regulation of t cell proliferation	0.0271	Cd86|Cd80|Foxp3	124	369|357|333	0.0028		GO:0042130	0.156703	0
18	2	GO Biological Process		Negative regulation of nitric oxide biosynthetic process	0.0271	Il4|Il10	124	417|405	0.0028		GO:0045019	0.156703	0
18	2	GO Biological Process		Regulation of monocyte differentiation	0.0271	Cd4|Apcs	124	381|348	0.0028		GO:0045655	0.156703	0
472	7	GO Biological Process		Response to nutrient levels	0.0272	Ccl2|Cd40|Mpo|Il6|Mapk1|Stat1|Mapk8	124	522|372|465|555|309|495|366	0.0028		GO:0031667	0.156543	0
240	5	GO Biological Process		Regulation of blood circulation	0.0274	Tnf|Il2|Ifng|Jak2|Icam1	124	435|525|339|426|531	0.0028		GO:1903522	0.156225	0
476	7	GO Biological Process		Reproductive structure development	0.0285	Il10|Csf2|Tlr3|Mapk1|Tlr9|Icam1|Gata3	124	405|393|459|309|321|531|501	0.0029		GO:0048608	0.154516	0
1720	15	GO Biological Process		Tissue development	0.0287	Tbx21|Traf6|Il10|Mbl2|Il6|Il1a|Rorc|Myd88|Jak2|Mapk1|Stat1|Icam1|Stat6|Actb|Gata3	124	534|306|405|540|555|375|516|300|426|309|495|531|396|345|501	0.003		GO:0009888	0.154212	0
6445	38	GO Biological Process		Cellular metabolic process	0.0288	Il4|Tyk2|Tbx21|Traf6|Il10|Mpo|C3|Tnf|Hprt|Stat4|Slc11a1|Il1b|Tlr2|Rorc|Cd40lg|Irak1|Tlr3|Myd88|Ccl5|Tlr4|Nod2|Il18|Tlr7|Tlr6|Jak2|Mapk1|Stat1|Rag1|Tlr9|Rplp0|H13|Ccr6|Gata3|Ccr5|Mapk8|Mx1|Gapdh|Stat3	124	417|336|534|306|405|465|558|435|543|387|450|378|444|516|327|429|459|300|363|312|510|399|546|408|426|309|495|432|321|549|411|360|501|315|366|438|342|477	0.003		GO:0044237	0.154061	0
19	2	GO Biological Process		Cellular response to hepatocyte growth factor stimulus	0.0295	Il10|Il6	124	405|555	0.0031		GO:0035729	0.153018	0
19	2	GO Biological Process		Negative regulation of amino acid transport	0.0295	Tnf|Il1b	124	435|378	0.0031		GO:0051956	0.153018	0
481	7	GO Biological Process		Posttranscriptional regulation of gene expression	0.03	Tnf|Il6|Slc11a1|Myd88|Mapk1|Gapdh|Stat3	124	435|555|450|300|309|342|477	0.0031		GO:0010608	0.152288	0
72	3	GO Biological Process		Regulation of cellular ph	0.0311	Fasl|Slc11a1|Mapk1	124	483|450|309	0.0032		GO:0030641	0.150724	0
361	6	GO Biological Process		Negative regulation of proteolysis	0.0314	Il10|C3|Tnf|Il6|Rag1|Gapdh	124	405|558|435|555|432|342	0.0033		GO:0045861	0.150307	0
249	5	GO Biological Process		Negative regulation of endopeptidase activity	0.0317	C3|Tnf|Il6|Rag1|Gapdh	124	558|435|555|432|342	0.0033		GO:0010951	0.149894	0
20	2	GO Biological Process		Regulation of b cell apoptotic process	0.0322	Il10|Il2	124	405|525	0.0034		GO:0002902	0.149214	0
152	4	GO Biological Process		Positive regulation of epithelial cell migration	0.0322	Cd40|Ifng|Ccr6|Gata3	124	372|339|360|501	0.0034		GO:0010634	0.149214	0
20	2	GO Biological Process		Negative regulation of interleukin-10 production	0.0322	Il23a|Foxp3	124	552|333	0.0034		GO:0032693	0.149214	0
20	2	GO Biological Process		Isotype switching	0.0322	Cd40lg|Ccr6	124	327|360	0.0034		GO:0045190	0.149214	0
20	2	GO Biological Process		Positive regulation of nitric-oxide synthase activity	0.0322	Tnf|Nod1	124	435|507	0.0034		GO:0051000	0.149214	0
20	2	GO Biological Process		Positive regulation of lymphocyte apoptotic process	0.0322	Il10|Ccl5	124	405|363	0.0034		GO:0070230	0.149214	0
20	2	GO Biological Process		Cellular response to reactive nitrogen species	0.0322	Stat6|Mapk8	124	396|366	0.0034		GO:1902170	0.149214	0
21	2	GO Biological Process		Positive regulation of t cell mediated cytotoxicity	0.0349	Il23a|B2m	124	552|462	0.0037		GO:0001916	0.145717	0
21	2	GO Biological Process		Response to muscle stretch	0.0349	Nfkbia|Nfkb1	124	402|390	0.0037		GO:0035994	0.145717	0
21	2	GO Biological Process		Regulation of dopamine metabolic process	0.0349	Hprt|Itgam	124	543|351	0.0037		GO:0042053	0.145717	0
156	4	GO Biological Process		Maintenance of location	0.0349	Nfkbia|Cd4|Tnf|Il1b	124	402|381|435|378	0.0037		GO:0051235	0.145717	0
21	2	GO Biological Process		Positive regulation of neuron migration	0.0349	Il1r1|Mapk8	124	441|366	0.0037		GO:2001224	0.145717	0
157	4	GO Biological Process		Mammary gland development	0.0356	Jak2|Mapk1|Rplp0|Stat6	124	426|309|549|396	0.0038		GO:0030879	0.144855	0
77	3	GO Biological Process		Positive regulation of lipid transport	0.0367	Nfkbia|Il1b|Il1a	124	402|378|375	0.0039		GO:0032370	0.143533	0
77	3	GO Biological Process		Cellular response to hydrogen peroxide	0.0367	Il6|Stat6|Mapk8	124	555|396|366	0.0039		GO:0070301	0.143533	0
22	2	GO Biological Process		Antigen processing and presentation of exogenous peptide antigen	0.0377	Traf6|B2m	124	306|462	0.004		GO:0002478	0.142366	0
22	2	GO Biological Process		Leukotriene metabolic process	0.0377	Tlr2|Tlr4	124	444|312	0.004		GO:0006691	0.142366	0
22	2	GO Biological Process		Neutrophil activation	0.0377	Ccl5|Il18	124	363|399	0.004		GO:0042119	0.142366	0
161	4	GO Biological Process		Regulation of calcium ion transmembrane transport	0.0386	Il13|Cxcl10|Cxcr3|Tlr9	124	420|480|447|321	0.0041		GO:1903169	0.141341	0
263	5	GO Biological Process		Regulation of transmembrane transporter activity	0.0389	Ccl2|Ifngr1|Ifng|Tlr9|Actb	124	522|489|339|321|345	0.0041		GO:0022898	0.141005	0
23	2	GO Biological Process		Positive regulation of macrophage chemotaxis	0.0405	Ccl2|Ccl5	124	522|363	0.0043		GO:0010759	0.139254	0
23	2	GO Biological Process		Positive regulation of mast cell degranulation	0.0405	Il4|Il13	124	417|420	0.0043		GO:0043306	0.139254	0
23	2	GO Biological Process		Regulation of transmission of nerve impulse	0.0405	Il6|Ifng	124	555|339	0.0043		GO:0051969	0.139254	0
24	2	GO Biological Process		Leukocyte adhesion to vascular endothelial cell	0.0435	Tnf|Itgam	124	435|351	0.0047		GO:0061756	0.136151	0
24	2	GO Biological Process		Regulation of production of mirnas involved in gene silencing by mirna	0.0435	Tnf|Il6	124	435|555	0.0047		GO:1903798	0.136151	0
521	7	GO Biological Process		Modulation of chemical synaptic transmission	0.0443	Ccl2|Tnf|Il1b|Ifng|Jak2|Mapk1|Stat3	124	522|435|378|339|426|309|477	0.0048		GO:0050804	0.13536	0
84	3	GO Biological Process		Regulation of organic acid transport	0.0453	Tnf|Il1b|Il1a	124	435|378|375	0.0049		GO:0032890	0.13439	0
25	2	GO Biological Process		Regulation of myoblast fusion	0.0464	Il4|Cxcl10	124	417|480	0.005		GO:1901739	0.133348	0
171	4	GO Biological Process		Negative regulation of ion transport	0.0465	Tnf|Il1b|Tlr9|Icam1	124	435|378|321|531	0.005		GO:0043271	0.133255	0
86	3	GO Biological Process		Regulation of glucose transmembrane transport	0.0481	C3|Tnf|Il1b	124	558|435|378	0.0052		GO:0010827	0.131785	0
279	5	GO Biological Process		Negative regulation of cell motility	0.0485	Il4|Tnf|Gata3|Ccr5|Stat3	124	417|435|501|315|477	0.0053		GO:2000146	0.131426	0
26	2	GO Biological Process		Innate immune response in mucosa	0.0496	Il4|Nod2	124	417|510	0.0054		GO:0002227	0.130452	0
87	3	GO Biological Process		Regulation of notch signaling pathway	0.0496	Nfkbia|Nod2|Stat3	124	402|510|477	0.0054		GO:0008593	0.130452	0
26	2	GO Biological Process		Negative regulation of lipid catabolic process	0.0496	Tnf|Il1b	124	435|378	0.0054		GO:0050995	0.130452	0
26	2	GO Biological Process		Regulation of cytoplasmic transport	0.0496	Mapk1|Mapk8	124	309|366	0.0054		GO:1903649	0.130452	0
26	2	GO Biological Process		Negative regulation of neural precursor cell proliferation	0.0496	Il1b|Ccr5	124	378|315	0.0054		GO:2000178	0.130452	0
404	28	GO Cellular Component		External side of plasma membrane	1.66e-23	Fasl|Il4|Cd40|Il13|Cd4|Tnf|Il6|Il17a|Il1r1|Tlr2|Rorc|Cd40lg|Ccr8|Tlr4|Cxcl10|Cxcr3|Cd14|Ccr4|Ifng|Cd8a|Itgam|Icam1|Cd86|Ccr6|Cd80|B2m|Ccr5|Tlr8	124	483|417|372|420|381|435|555|513|441|444|516|327|354|312|480|447|324|330|339|504|351|531|369|360|357|462|315|498	9.81e-27		GO:0009897	2.27799	0
595	30	GO Cellular Component		Side of membrane	6.2e-22	Fasl|Il4|Traf6|Cd40|Il13|Cd4|Tnf|Il6|Il17a|Il1r1|Tlr2|Rorc|Cd40lg|Ccr8|Tlr4|Cxcl10|Cxcr3|Cd14|Ccr4|Ifng|Cd8a|Itgam|Icam1|H13|Cd86|Ccr6|Cd80|B2m|Ccr5|Tlr8	124	483|417|306|372|420|381|435|555|513|441|444|516|327|354|312|480|447|324|330|339|504|351|531|411|369|360|357|462|315|498	7.31e-25		GO:0098552	2.12076	0
913	33	GO Cellular Component		Cell surface	2.49e-20	Fasl|Il4|Cd40|Il13|Cd4|C3|Tnf|Il6|Il17a|Il1r1|Il1a|Tlr2|Rorc|Cd40lg|Tlr3|Ccr8|Tlr4|Cxcl10|Nod2|Cxcr3|Cd14|Ccr4|Ifng|Cd8a|Itgam|Icam1|H13|Cd86|Ccr6|Cd80|B2m|Ccr5|Tlr8	124	483|417|372|420|381|558|435|555|513|441|375|444|516|327|459|354|312|480|510|447|324|330|339|504|351|531|411|369|360|357|462|315|498	4.4e-23		GO:0009986	1.96038	0
1424	35	GO Cellular Component		Extracellular space	1.17e-16	Ccl2|Fasl|Il4|Il10|Cd40|Csf2|Il13|Mpo|C3|Tnf|Mbl2|Il23a|Il6|Ly96|Il17a|Il1r1|Apcs|Il1b|Il1a|Il2|Cd40lg|Ccl5|Il5|Crp|Cxcl10|Il18|Cd14|Ifnb1|Ifng|Itgam|Icam1|Cd86|Lyz1|Ifna1|B2m	124	522|483|417|405|372|393|420|465|558|435|540|552|555|537|513|441|348|378|375|525|327|363|486|414|480|399|324|453|339|351|531|369|492|456|462	2.75e-19		GO:0005615	1.59318	0
4531	55	GO Cellular Component		Plasma membrane	3.1e-15	Fasl|Il4|Traf6|Cd40|Ifngr1|Il13|Nfkbia|Ifnar1|Cd4|Tnf|Il6|Ly96|Casp1|Il17a|Il1r1|Slc11a1|Il1a|Tlr2|Rorc|Cd40lg|Irak1|Tlr3|Myd88|Ccr8|Ddx58|Tlr4|Cxcl10|Nod2|Cxcr3|Il18|Nod1|Cd14|Tlr1|Tlr7|Tlr6|Ccr4|Ifng|Jak2|Mapk1|Cd8a|Itgam|Tlr9|Icam1|H13|Cd86|Ccr6|Cd80|Actb|B2m|Tlr5|Ccr5|Tlr8|Mx1|Gapdh|Stat3	124	483|417|306|372|489|420|402|468|381|435|555|537|528|513|441|450|375|444|516|327|429|459|300|354|471|312|480|510|447|399|507|324|423|546|408|330|339|426|309|504|351|321|531|411|369|360|357|345|462|474|315|498|438|342|477	9.16e-18		GO:0005886	1.45086	0
2229	37	GO Cellular Component		Extracellular region	1.27e-12	Ccl2|Fasl|Il4|Il10|Cd40|Csf2|Il13|Mpo|C3|Tnf|Mbl2|Il23a|Il6|Ly96|Casp1|Il17a|Il1r1|Apcs|Il1b|Il1a|Il2|Cd40lg|Ccl5|Il5|Crp|Cxcl10|Il18|Cd14|Ifnb1|Ifng|Itgam|Icam1|Cd86|Lyz1|Ifna1|Nlrp3|B2m	124	522|483|417|405|372|393|420|465|558|435|540|552|555|537|528|513|441|348|378|375|525|327|363|486|414|480|399|324|453|339|351|531|369|492|456|303|462	5.26e-15		GO:0005576	1.18962	0
15632	87	GO Cellular Component		Cellular anatomical entity	2.31e-11	Ccl2|Fasl|Il4|Tyk2|Tbx21|Irf3|Traf6|Il10|Cd40|Csf2|Ifngr1|Il13|Mpo|Nfkbia|Ifnar1|Cd4|C3|Tnf|Mbl2|Il23a|Irf7|Hprt|Il6|Ly96|Casp1|Il17a|Il1r1|Stat4|Slc11a1|Apcs|Il1b|Il1a|Il2|Tlr2|Rorc|Nfkb1|Cd40lg|Irak1|Tlr3|Myd88|Ccr8|Ccl5|Ddx58|Il5|Crp|Tlr4|Cxcl10|Nod2|Cxcr3|Il18|Ticam1|Nod1|Cd14|Ifnb1|Tlr1|Tlr7|Tlr6|Ccr4|Ifng|Jak2|Mapk1|Stat1|Cd8a|Itgam|Rag1|Tlr9|Icam1|Rplp0|H13|Cd86|Stat6|Lyz1|Ifna1|Ccr6|Cd80|…	124	522|483|417|336|534|384|306|405|372|393|489|420|465|402|468|381|558|435|540|552|318|543|555|537|528|513|441|387|450|348|378|375|525|444|516|390|327|429|459|300|354|363|471|486|414|312|480|510|447|399|519|507|324|453|423|546|408|330|339|426|309|495|504|351|432|321|531|549|411|369|396|492|456|360|357|345|303|462|501|474|315|366|498|438|333|342|477	1.09e-13		GO:0110165	1.06364	0
7623	59	GO Cellular Component		Membrane	5.73e-08	Fasl|Il4|Tyk2|Traf6|Cd40|Ifngr1|Il13|Nfkbia|Ifnar1|Cd4|Tnf|Il6|Ly96|Casp1|Il17a|Il1r1|Slc11a1|Il1a|Tlr2|Rorc|Cd40lg|Irak1|Tlr3|Myd88|Ccr8|Ddx58|Tlr4|Cxcl10|Nod2|Cxcr3|Il18|Nod1|Cd14|Tlr1|Tlr7|Tlr6|Ccr4|Ifng|Jak2|Mapk1|Cd8a|Itgam|Tlr9|Icam1|Rplp0|H13|Cd86|Stat6|Ccr6|Cd80|Actb|Nlrp3|B2m|Tlr5|Ccr5|Tlr8|Mx1|Gapdh|Stat3	124	483|417|336|306|372|489|420|402|468|381|435|555|537|528|513|441|450|375|444|516|327|429|459|300|354|471|312|480|510|447|399|507|324|423|546|408|330|339|426|309|504|351|321|531|549|411|369|396|360|357|345|303|462|474|315|498|438|342|477	3.04e-10		GO:0016020	0.724185	0
2007	27	GO Cellular Component		Vesicle	1.22e-06	Ccl2|Fasl|Ifngr1|Mpo|Ifnar1|Tnf|Slc11a1|Il1b|Tlr2|Tlr3|Tlr4|Nod2|Ticam1|Nod1|Tlr1|Tlr7|Tlr6|Mapk1|Tlr9|Icam1|Cd86|Lyz1|B2m|Ccr5|Mapk8|Tlr8|Mx1	124	522|483|489|465|468|435|450|378|444|459|312|510|519|507|423|546|408|309|321|531|369|492|462|315|366|498|438	8.44e-09		GO:0031982	0.591364	0
396	13	GO Cellular Component		Membrane raft	1.22e-06	Fasl|Cd4|Tnf|Tlr2|Cd14|Tlr1|Tlr6|Jak2|Mapk1|Cd8a|Itgam|Stat6|Actb	124	483|381|435|444|324|423|408|426|309|504|351|396|345	7.19e-09		GO:0045121	0.591364	0
112	8	GO Cellular Component		Phagocytic vesicle	2.92e-06	Slc11a1|Tlr2|Nod1|Tlr1|Tlr7|Tlr6|Tlr9|B2m	124	450|444|507|423|546|408|321|462	2.41e-08		GO:0045335	0.553462	0
374	12	GO Cellular Component		Receptor complex	4.12e-06	Traf6|Cd40|Il6|Ly96|Tlr2|Tlr4|Cd14|Tlr1|Tlr7|Tlr6|Itgam|B2m	124	306|372|555|537|444|312|324|423|546|408|351|462	3.65e-08		GO:0043235	0.53851	0
195	9	GO Cellular Component		Endocytic vesicle	1.17e-05	Ccl2|Slc11a1|Tlr2|Nod1|Tlr1|Tlr7|Tlr6|Tlr9|B2m	124	522|450|444|507|423|546|408|321|462	1.11e-07		GO:0030139	0.493181	0
163	8	GO Cellular Component		Plasma membrane signaling receptor complex	3.73e-05	Traf6|Cd40|Il6|Tlr2|Tlr1|Tlr6|Itgam|B2m	124	306|372|555|444|423|408|351|462	3.74e-07		GO:0098802	0.442829	0
51	5	GO Cellular Component		Phagocytic vesicle membrane	0.00026	Slc11a1|Tlr2|Tlr1|Tlr6|B2m	124	450|444|423|408|462	2.72e-06		GO:0030670	0.358503	0
1872	22	GO Cellular Component		Cytoplasmic vesicle	0.00026	Ccl2|Fasl|Mpo|Ifnar1|Tnf|Slc11a1|Il1b|Tlr2|Tlr3|Tlr4|Ticam1|Nod1|Tlr1|Tlr7|Tlr6|Mapk1|Tlr9|Lyz1|B2m|Ccr5|Tlr8|Mx1	124	522|483|465|468|435|450|378|444|459|312|519|507|423|546|408|309|321|492|462|315|498|438	2.8e-06		GO:0031410	0.358503	0
5	3	GO Cellular Component		Lipopolysaccharide receptor complex	0.00026	Ly96|Tlr4|Cd14	124	537|312|324	3.24e-06		GO:0046696	0.358503	0
1415	18	GO Cellular Component		Whole membrane	0.00073	Fasl|Cd4|Tnf|Slc11a1|Tlr2|Tlr3|Cd14|Tlr1|Tlr7|Tlr6|Jak2|Mapk1|Cd8a|Itgam|Stat6|Actb|B2m|Tlr8	124	483|381|435|450|444|459|324|423|546|408|426|309|504|351|396|345|462|498	9.52e-06		GO:0098805	0.313668	0
1249	16	GO Cellular Component		Intrinsic component of plasma membrane	0.0021	Traf6|Cd40|Ifnar1|Cd4|Tnf|Il6|Ly96|Tlr2|Tlr3|Tlr4|Cd14|Tlr1|Tlr6|Itgam|Icam1|Tlr5	124	306|372|468|381|435|555|537|444|459|312|324|423|408|351|531|474	2.98e-05		GO:0031226	0.267778	0
414	9	GO Cellular Component		Postsynaptic density	0.0029	Ifngr1|Il1r1|Myd88|Mapk1|Rplp0|Actb|Mx1|Gapdh|Stat3	124	489|441|300|309|549|345|438|342|477	4.29e-05		GO:0014069	0.25376	0
4539	34	GO Cellular Component		Integral component of membrane	0.004	Fasl|Traf6|Cd40|Ifngr1|Ifnar1|Cd4|Tnf|Il6|Ly96|Il1r1|Slc11a1|Tlr2|Cd40lg|Tlr3|Ccr8|Tlr4|Cxcr3|Cd14|Tlr1|Tlr7|Tlr6|Ccr4|Cd8a|Itgam|Tlr9|Icam1|H13|Cd86|Ccr6|Cd80|B2m|Tlr5|Ccr5|Tlr8	124	483|306|372|489|468|381|435|555|537|441|450|444|327|459|354|312|447|324|423|546|408|330|504|351|321|531|411|369|360|357|462|474|315|498	6.38e-05		GO:0016021	0.239794	0
2	2	GO Cellular Component		Toll-like receptor 1-Toll-like receptor 2 protein complex	0.0052	Tlr2|Tlr1	124	444|423	9.12e-05		GO:0035354	0.2284	0
2	2	GO Cellular Component		Toll-like receptor 2-Toll-like receptor 6 protein complex	0.0052	Tlr2|Tlr6	124	444|408	9.12e-05		GO:0035355	0.2284	0
4895	35	GO Cellular Component		Protein-containing complex	0.0066	Traf6|Cd40|Nfkbia|C3|Mbl2|Il23a|Il6|Ly96|Casp1|Il1r1|Apcs|Tlr2|Nfkb1|Irak1|Myd88|Ddx58|Tlr4|Nod2|Ticam1|Cd14|Tlr1|Tlr7|Tlr6|Mapk1|Stat1|Itgam|Rag1|Rplp0|H13|Cd80|Actb|Nlrp3|B2m|Gapdh|Stat3	124	306|372|402|558|540|552|555|537|528|441|348|444|390|429|300|471|312|510|519|324|423|546|408|309|495|351|432|549|411|357|345|303|462|342|477	0.00012		GO:0032991	0.218046	0
128	5	GO Cellular Component		Plasma membrane raft	0.009	Fasl|Jak2|Mapk1|Cd8a|Itgam	124	483|426|309|504|351	0.00018		GO:0044853	0.204576	0
1174	14	GO Cellular Component		Integral component of plasma membrane	0.0101	Traf6|Cd40|Ifnar1|Cd4|Tnf|Il6|Tlr2|Tlr3|Tlr4|Tlr1|Tlr6|Itgam|Icam1|Tlr5	124	306|372|468|381|435|555|444|459|312|423|408|351|531|474	0.00021		GO:0005887	0.199568	0
10283	57	GO Cellular Component		Cytoplasm	0.0145	Ccl2|Fasl|Tyk2|Irf3|Traf6|Cd40|Ifngr1|Il13|Mpo|Nfkbia|Ifnar1|Cd4|Tnf|Irf7|Hprt|Il6|Casp1|Il17a|Stat4|Slc11a1|Il1b|Il1a|Tlr2|Nfkb1|Irak1|Tlr3|Myd88|Ccl5|Ddx58|Tlr4|Nod2|Il18|Ticam1|Nod1|Cd14|Tlr1|Tlr7|Tlr6|Ifng|Jak2|Mapk1|Stat1|Tlr9|Rplp0|H13|Stat6|Lyz1|Actb|Nlrp3|B2m|Ccr5|Mapk8|Tlr8|Mx1|Foxp3|Gapdh|Stat3	124	522|483|336|384|306|372|489|420|465|402|468|381|435|318|543|555|528|513|387|450|378|375|444|390|429|459|300|363|471|312|510|399|519|507|324|423|546|408|339|426|309|495|321|549|411|396|492|345|303|462|315|366|498|438|333|342|477	0.00031		GO:0005737	0.183863	0
10370	57	GO Cellular Component		Membrane-bounded organelle	0.0184	Ccl2|Fasl|Tyk2|Tbx21|Irf3|Traf6|Cd40|Csf2|Ifngr1|Mpo|Nfkbia|Ifnar1|Cd4|Tnf|Irf7|Casp1|Il1r1|Stat4|Slc11a1|Il1b|Tlr2|Rorc|Nfkb1|Irak1|Tlr3|Myd88|Tlr4|Nod2|Ticam1|Nod1|Cd14|Tlr1|Tlr7|Tlr6|Jak2|Mapk1|Stat1|Itgam|Rag1|Tlr9|Icam1|Rplp0|H13|Cd86|Stat6|Lyz1|Actb|Nlrp3|B2m|Gata3|Ccr5|Mapk8|Tlr8|Mx1|Foxp3|Gapdh|Stat3	124	522|483|336|534|384|306|372|393|489|465|402|468|381|435|318|528|441|387|450|378|444|516|390|429|459|300|312|510|519|507|324|423|546|408|426|309|495|351|432|321|531|549|411|369|396|492|345|303|462|501|315|366|498|438|333|342|477	0.0004		GO:0043227	0.173518	0
3573	27	GO Cellular Component		Cytosol	0.0202	Tyk2|Irf3|Traf6|Nfkbia|Irf7|Hprt|Casp1|Stat4|Il1b|Il1a|Nfkb1|Irak1|Myd88|Ddx58|Nod2|Ticam1|Jak2|Mapk1|Stat1|Rplp0|Stat6|Actb|Nlrp3|B2m|Mapk8|Gapdh|Stat3	124	336|384|306|402|318|543|528|387|378|375|390|429|300|471|510|519|426|309|495|549|396|345|303|462|366|342|477	0.00045		GO:0005829	0.169465	0
12596	65	GO Cellular Component		Intracellular	0.0224	Ccl2|Fasl|Tyk2|Tbx21|Irf3|Traf6|Cd40|Csf2|Ifngr1|Il13|Mpo|Nfkbia|Ifnar1|Cd4|Tnf|Irf7|Hprt|Il6|Casp1|Il17a|Il1r1|Stat4|Slc11a1|Il1b|Il1a|Tlr2|Rorc|Nfkb1|Irak1|Tlr3|Myd88|Ccl5|Ddx58|Tlr4|Nod2|Il18|Ticam1|Nod1|Cd14|Tlr1|Tlr7|Tlr6|Ifng|Jak2|Mapk1|Stat1|Itgam|Rag1|Tlr9|Rplp0|H13|Cd86|Stat6|Lyz1|Actb|Nlrp3|B2m|Gata3|Ccr5|Mapk8|Tlr8|Mx1|Foxp3|Gapdh|Stat3	124	522|483|336|534|384|306|372|393|489|420|465|402|468|381|435|318|543|555|528|513|441|387|450|378|375|444|516|390|429|459|300|363|471|312|510|399|519|507|324|423|546|408|339|426|309|495|351|432|321|549|411|369|396|492|345|303|462|501|315|366|498|438|333|342|477	0.00051		GO:0005622	0.164975	0
3859	28	GO Cellular Component		Endomembrane system	0.0281	Ccl2|Ifngr1|Mpo|Ifnar1|Cd4|Tnf|Slc11a1|Il1b|Tlr2|Tlr3|Tlr4|Nod2|Cd14|Tlr1|Tlr7|Tlr6|Jak2|Mapk1|Tlr9|Rplp0|H13|Lyz1|Nlrp3|B2m|Ccr5|Tlr8|Mx1|Gapdh	124	522|489|465|468|381|435|450|378|444|459|312|510|324|423|546|408|426|309|321|549|411|492|303|462|315|498|438|342	0.00066		GO:0012505	0.155129	0
8	2	GO Cellular Component		NLRP3 inflammasome complex	0.0281	Casp1|Nlrp3	124	528|303	0.00067		GO:0072559	0.155129	0
761	10	GO Cellular Component		Postsynapse	0.0356	Ifngr1|Il1r1|Myd88|Jak2|Mapk1|Rplp0|Actb|Mx1|Gapdh|Stat3	124	489|441|300|426|309|549|345|438|342|477	0.00088		GO:0098794	0.144855	0
11	2	GO Cellular Component		CD40 receptor complex	0.0438	Traf6|Cd40	124	306|372	0.0012		GO:0035631	0.135853	0
1080	12	GO Cellular Component		Somatodendritic compartment	0.0438	Ccl2|Tbx21|Cd40|Ifngr1|Tnf|Ccr4|Ifng|Mapk1|Stat1|Rplp0|Mapk8|Mx1	124	522|534|372|489|435|330|339|309|495|549|366|438	0.0011		GO:0036477	0.135853	0
1083	12	GO Cellular Component		Membrane protein complex	0.0438	Traf6|Cd40|Il6|Ly96|Tlr2|Tlr4|Cd14|Tlr1|Tlr6|Itgam|H13|B2m	124	306|372|555|537|444|312|324|423|408|351|411|462	0.0012		GO:0098796	0.135853	0
2472	20	GO Cellular Component		Cell projection	0.0492	Ccl2|Cd40|Ifngr1|Casp1|Il1r1|Tlr2|Nfkb1|Cd40lg|Ddx58|Crp|Tlr4|Ifng|Mapk1|Stat1|Rplp0|Lyz1|Ccr6|Actb|Mapk8|Mx1	124	522|372|489|528|441|444|390|327|471|414|312|339|309|495|549|492|360|345|366|438	0.0014		GO:0042995	0.130803	0
271	30	GO Molecular Function		Cytokine receptor binding	6.97e-31	Ccl2|Fasl|Il4|Tyk2|Traf6|Il10|Csf2|Il13|Tnf|Il23a|Il6|Il1b|Il1a|Il2|Cd40lg|Irak1|Myd88|Ccl5|Il5|Cxcl10|Il18|Ifnb1|Ifng|Jak2|Stat1|Tlr9|Ifna1|Gata3|Tlr5|Stat3	124	522|483|417|336|306|405|393|420|435|552|555|378|375|525|327|429|300|363|486|480|399|453|339|426|495|321|456|501|474|477	2.29e-34		GO:0005126	3.01568	0
6764	81	GO Molecular Function		Protein binding	6.97e-31	Ccl2|Fasl|Il4|Tyk2|Tbx21|Irf3|Traf6|Il10|Cd40|Csf2|Ifngr1|Il13|Nfkbia|Ifnar1|Cd4|C3|Tnf|Mbl2|Il23a|Hprt|Il6|Ly96|Casp1|Il17a|Il1r1|Stat4|Slc11a1|Apcs|Il1b|Il1a|Il2|Tlr2|Rorc|Nfkb1|Cd40lg|Irak1|Tlr3|Myd88|Ccr8|Ccl5|Ddx58|Il5|Crp|Tlr4|Cxcl10|Nod2|Cxcr3|Il18|Ticam1|Nod1|Ifnb1|Tlr1|Tlr6|Ccr4|Ifng|Jak2|Mapk1|Stat1|Cd8a|Itgam|Rag1|Tlr9|Icam1|H13|Cd86|Stat6|Lyz1|Ifna1|Ccr6|Actb|Nlrp3|B2m|Gata3|Tlr5|Ccr5…	124	522|483|417|336|534|384|306|405|372|393|489|420|402|468|381|558|435|540|552|543|555|537|528|513|441|387|450|348|378|375|525|444|516|390|327|429|459|300|354|363|471|486|414|312|480|510|447|399|519|507|453|423|408|330|339|426|309|495|504|351|432|321|531|411|369|396|492|456|360|345|303|462|501|474|315|366|498|438|333|342|477	2.16e-34		GO:0005515	3.01568	0
1571	43	GO Molecular Function		Signaling receptor binding	4.44e-23	Ccl2|Fasl|Il4|Tyk2|Traf6|Il10|Csf2|Il13|Cd4|C3|Tnf|Mbl2|Il23a|Il6|Ly96|Il17a|Il1r1|Il1b|Il1a|Il2|Tlr2|Cd40lg|Irak1|Myd88|Ccl5|Il5|Crp|Tlr4|Cxcl10|Il18|Ifnb1|Tlr1|Tlr6|Ifng|Jak2|Stat1|Tlr9|Icam1|Cd86|Ifna1|Gata3|Tlr5|Stat3	124	522|483|417|336|306|405|393|420|381|558|435|540|552|555|537|513|441|378|375|525|444|327|429|300|363|486|414|312|480|399|453|423|408|339|426|495|321|531|369|456|501|474|477	4.13e-26		GO:0005102	2.23526	0
11199	86	GO Molecular Function		Binding	2.06e-21	Ccl2|Fasl|Il4|Tyk2|Tbx21|Irf3|Traf6|Il10|Cd40|Csf2|Ifngr1|Il13|Mpo|Nfkbia|Ifnar1|Cd4|C3|Tnf|Mbl2|Il23a|Irf7|Hprt|Il6|Ly96|Casp1|Il17a|Il1r1|Stat4|Slc11a1|Apcs|Il1b|Il1a|Il2|Tlr2|Rorc|Nfkb1|Cd40lg|Irak1|Tlr3|Myd88|Ccr8|Ccl5|Ddx58|Il5|Crp|Tlr4|Cxcl10|Nod2|Cxcr3|Il18|Ticam1|Nod1|Cd14|Ifnb1|Tlr1|Tlr7|Tlr6|Ccr4|Ifng|Jak2|Mapk1|Stat1|Cd8a|Itgam|Rag1|Tlr9|Icam1|Rplp0|H13|Cd86|Stat6|Lyz1|Ifna1|Ccr6|Actb|…	124	522|483|417|336|534|384|306|405|372|393|489|420|465|402|468|381|558|435|540|552|318|543|555|537|528|513|441|387|450|348|378|375|525|444|516|390|327|429|459|300|354|363|471|486|414|312|480|510|447|399|519|507|324|453|423|546|408|330|339|426|309|495|504|351|432|321|531|549|411|369|396|492|456|360|345|303|462|501|474|315|366|498|438|333|342|477	2.55e-24		GO:0005488	2.06861	0
215	21	GO Molecular Function		Cytokine activity	4.1e-20	Ccl2|Fasl|Il4|Il10|Csf2|Il13|Tnf|Il23a|Il6|Il17a|Il1b|Il1a|Il2|Cd40lg|Ccl5|Il5|Cxcl10|Il18|Ifnb1|Ifng|Ifna1	124	522|483|417|405|393|420|435|552|555|513|378|375|525|327|363|486|480|399|453|339|456	6.35e-23		GO:0005125	1.93872	0
1962	42	GO Molecular Function		Identical protein binding	1.18e-18	Irf3|Traf6|Nfkbia|Cd4|Tnf|Mbl2|Hprt|Casp1|Stat4|Slc11a1|Apcs|Tlr2|Nfkb1|Irak1|Tlr3|Myd88|Ccl5|Ddx58|Crp|Tlr4|Cxcr3|Nod1|Tlr1|Tlr6|Jak2|Mapk1|Stat1|Cd8a|Rag1|Tlr9|H13|Stat6|Lyz1|Actb|Nlrp3|B2m|Gata3|Ccr5|Tlr8|Foxp3|Gapdh|Stat3	124	384|306|402|381|435|540|543|528|387|450|348|444|390|429|459|300|363|471|414|312|447|507|423|408|426|309|495|504|432|321|411|396|492|345|303|462|501|315|498|333|342|477	2.19e-21		GO:0042802	1.79281	0
144	15	GO Molecular Function		Growth factor receptor binding	2.78e-14	Il4|Il10|Csf2|Il6|Il1r1|Il1b|Il1a|Il2|Irak1|Myd88|Il5|Jak2|Tlr9|Gata3|Tlr5	124	417|405|393|555|441|378|375|525|429|300|486|426|321|501|474	6.02e-17		GO:0070851	1.3556	0
1043	22	GO Molecular Function		Signaling receptor activity	2.78e-08	Cd40|Ifngr1|Ifnar1|Cd4|Ly96|Il1r1|Tlr2|Rorc|Tlr3|Ccr8|Tlr4|Cxcr3|Tlr1|Tlr7|Tlr6|Ccr4|Tlr9|Ccr6|Cd80|Tlr5|Ccr5|Tlr8	124	372|489|468|381|537|441|444|516|459|354|312|447|423|546|408|330|321|360|357|474|315|498	9.45e-11		GO:0038023	0.755596	0
93	9	GO Molecular Function		Cytokine receptor activity	6.19e-08	Ifngr1|Ifnar1|Cd4|Il1r1|Ccr8|Cxcr3|Ccr4|Ccr6|Ccr5	124	489|468|381|441|354|447|330|360|315	2.49e-10		GO:0004896	0.720831	0
17	6	GO Molecular Function		interleukin-1 receptor binding	6.83e-08	Il1b|Il1a|Irak1|Myd88|Tlr9|Tlr5	124	378|375|429|300|321|474	2.96e-10		GO:0005149	0.716558	0
2924	35	GO Molecular Function		Molecular function regulator	9.34e-08	Ccl2|Fasl|Il4|Tbx21|Irf3|Il10|Csf2|Il13|C3|Tnf|Il23a|Irf7|Il6|Il17a|Stat4|Il1b|Il1a|Il2|Rorc|Nfkb1|Cd40lg|Ccl5|Il5|Cxcl10|Il18|Ifnb1|Ifng|Stat1|Stat6|Ifna1|Gata3|Mapk8|Foxp3|Gapdh|Stat3	124	522|483|417|534|384|405|393|420|558|435|552|318|555|513|387|378|375|525|516|390|327|363|486|480|399|453|339|495|396|456|501|366|333|342|477	4.34e-10		GO:0098772	0.702965	0
19	6	GO Molecular Function		Pattern recognition receptor activity	1.04e-07	Ly96|Tlr2|Tlr4|Tlr7|Tlr9|Tlr8	124	537|444|312|546|321|498	5.16e-10		GO:0038187	0.698297	0
131	9	GO Molecular Function		Cytokine binding	7.57e-07	Ifngr1|Ifnar1|Cd4|Il1r1|Ccr8|Cxcr3|Ccr4|Ccr6|Ccr5	124	489|468|381|441|354|447|330|360|315	4.22e-09		GO:0019955	0.61209	0
872	18	GO Molecular Function		Transmembrane signaling receptor activity	1.52e-06	Ifngr1|Ifnar1|Cd4|Il1r1|Tlr2|Tlr3|Ccr8|Tlr4|Cxcr3|Tlr1|Tlr7|Tlr6|Ccr4|Tlr9|Ccr6|Tlr5|Ccr5|Tlr8	124	489|468|381|441|444|459|354|312|447|423|546|408|330|321|360|474|315|498	8.95e-09		GO:0004888	0.581816	0
14	5	GO Molecular Function		Toll-like receptor binding	1.52e-06	Ly96|Tlr2|Myd88|Tlr1|Tlr6	124	537|444|300|423|408	9.3e-09		GO:0035325	0.581816	0
18	5	GO Molecular Function		NAD(P)+ nucleosidase activity	4.09e-06	Il1r1|Tlr2|Tlr4|Tlr1|Tlr6	124	441|444|312|423|408	2.66e-08		GO:0050135	0.538828	0
18	5	GO Molecular Function		NAD+ nucleotidase, cyclic ADP-ribose generating	4.09e-06	Il1r1|Tlr2|Tlr4|Tlr1|Tlr6	124	441|444|312|423|408	2.66e-08		GO:0061809	0.538828	0
7	4	GO Molecular Function		Lipopeptide binding	9.68e-06	Tlr2|Cd14|Tlr1|Tlr6	124	444|324|423|408	7.19e-08		GO:0071723	0.501412	0
24	5	GO Molecular Function		C-C chemokine receptor activity	1.19e-05	Ccr8|Cxcr3|Ccr4|Ccr6|Ccr5	124	354|447|330|360|315	9.21e-08		GO:0016493	0.492445	0
25	5	GO Molecular Function		C-C chemokine binding	1.37e-05	Ccr8|Cxcr3|Ccr4|Ccr6|Ccr5	124	354|447|330|360|315	1.1e-07		GO:0019957	0.486328	0
33	5	GO Molecular Function		Tumor necrosis factor receptor binding	4.08e-05	Fasl|Traf6|Tnf|Cd40lg|Stat1	124	483|306|435|327|495	3.78e-07		GO:0005164	0.438934	0
951	16	GO Molecular Function		Protein dimerization activity	0.0001	Irf3|Il10|Cd4|Slc11a1|Irak1|Ccl5|Tlr4|Nod1|Tlr6|Stat1|Rag1|Tlr9|H13|B2m|Foxp3|Stat3	124	384|405|381|450|429|363|312|507|408|495|432|321|411|462|333|477	9.98e-07		GO:0046983	0.4	0
647	13	GO Molecular Function		Protein homodimerization activity	0.00017	Irf3|Cd4|Slc11a1|Irak1|Ccl5|Nod1|Stat1|Rag1|Tlr9|H13|B2m|Foxp3|Stat3	124	384|381|450|429|363|507|495|432|321|411|462|333|477	1.77e-06		GO:0042803	0.376955	0
293	9	GO Molecular Function		G protein-coupled receptor binding	0.00027	Ccl2|Tyk2|C3|Il2|Ccl5|Cxcl10|Jak2|Stat1|Stat3	124	522|336|558|525|363|480|426|495|477	2.94e-06		GO:0001664	0.356864	0
2277	24	GO Molecular Function		Enzyme binding	0.00051	Traf6|Cd40|Nfkbia|Cd4|Tnf|Mbl2|Casp1|Il1r1|Nfkb1|Ddx58|Nod2|Ticam1|Jak2|Mapk1|Stat1|Cd8a|H13|Stat6|Actb|Ccr5|Mapk8|Foxp3|Gapdh|Stat3	124	306|372|402|381|435|540|528|441|390|471|510|519|426|309|495|504|411|396|345|315|366|333|342|477	5.73e-06		GO:0019899	0.329243	0
7	3	GO Molecular Function		CCR5 chemokine receptor binding	0.0006	Ccl5|Stat1|Stat3	124	363|495|477	6.9e-06		GO:0031730	0.322185	0
28	4	GO Molecular Function		Lipopolysaccharide binding	0.00063	Ly96|Tlr2|Tlr4|Cd14	124	537|444|312|324	7.36e-06		GO:0001530	0.320066	0
64	5	GO Molecular Function		Chemokine receptor binding	0.00064	Ccl2|Ccl5|Cxcl10|Stat1|Stat3	124	522|363|480|495|477	7.7e-06		GO:0042379	0.319382	0
126	6	GO Molecular Function		Hydrolase activity, acting on glycosyl bonds	0.0011	Il1r1|Tlr2|Tlr4|Tlr1|Tlr6|Lyz1	124	441|444|312|423|408|492	1.36e-05		GO:0016798	0.295861	0
202	7	GO Molecular Function		Glycosaminoglycan binding	0.0015	Ccl2|Mpo|Tlr2|Ccl5|Cxcl10|Nod2|Itgam	124	522|465|444|363|480|510|351	1.87e-05		GO:0005539	0.282391	0
11	3	GO Molecular Function		CARD domain binding	0.0016	Casp1|Nod2|Nod1	124	528|510|507	2.07e-05		GO:0050700	0.279588	0
13	3	GO Molecular Function		Opsonin binding	0.0024	Apcs|Crp|Itgam	124	348|414|351	3.16e-05		GO:0001846	0.261979	0
44	4	GO Molecular Function		CCR chemokine receptor binding	0.0028	Ccl2|Ccl5|Stat1|Stat3	124	522|363|495|477	3.8e-05		GO:0048020	0.255284	0
1148	15	GO Molecular Function		Sequence-specific dna binding	0.0031	Tbx21|Irf3|Tnf|Irf7|Stat4|Rorc|Nfkb1|Stat1|Rag1|Tlr9|Stat6|Nlrp3|Gata3|Foxp3|Stat3	124	534|384|435|318|387|516|390|495|432|321|396|303|501|333|477	4.38e-05		GO:0043565	0.250864	0
2089	21	GO Molecular Function		Carbohydrate derivative binding	0.0036	Ccl2|Tyk2|Mpo|Ly96|Il2|Tlr2|Irak1|Ccl5|Ddx58|Tlr4|Cxcl10|Nod2|Nod1|Cd14|Jak2|Mapk1|Itgam|Actb|Nlrp3|Mapk8|Mx1	124	522|336|465|537|525|444|429|363|471|312|480|510|507|324|426|309|351|345|303|366|438	5.17e-05		GO:0097367	0.24437	0
1054	14	GO Molecular Function		Double-stranded dna binding	0.0047	Tbx21|Irf3|Tnf|Irf7|Stat4|Rorc|Nfkb1|Ddx58|Mapk1|Stat1|Stat6|Gata3|Foxp3|Stat3	124	534|384|435|318|387|516|390|471|309|495|396|501|333|477	6.84e-05		GO:0003690	0.23279	0
2	2	GO Molecular Function		Triacyl lipopeptide binding	0.0061	Tlr2|Tlr1	124	444|423	9.12e-05		GO:0042497	0.221467	0
2	2	GO Molecular Function		Diacyl lipopeptide binding	0.0061	Tlr2|Tlr6	124	444|408	9.12e-05		GO:0042498	0.221467	0
701	11	GO Molecular Function		Transcription factor binding	0.0069	Tbx21|Nfkbia|Rorc|Nfkb1|Mapk1|Stat1|Actb|Nlrp3|Gata3|Foxp3|Stat3	124	534|402|516|390|309|495|345|303|501|333|477	0.00011		GO:0008134	0.216115	0
21	3	GO Molecular Function		Complement binding	0.0071	Apcs|Crp|Itgam	124	348|414|351	0.00011		GO:0001848	0.214874	0
283	7	GO Molecular Function		Peptide binding	0.0091	Nfkbia|Tlr2|Nod2|Cd14|Tlr1|Tlr6|Rplp0	124	402|444|510|324|423|408|549	0.00015		GO:0042277	0.204096	0
3	2	GO Molecular Function		Toll-like receptor 2 binding	0.0092	Tlr1|Tlr6	124	423|408	0.00015		GO:0035663	0.203621	0
744	11	GO Molecular Function		Lipid binding	0.0107	C3|Mbl2|Ly96|Il2|Tlr2|Rorc|Crp|Tlr4|Cd14|Tlr1|Tlr6	124	558|540|537|525|444|516|414|312|324|423|408	0.00018		GO:0008289	0.197062	0
629	10	GO Molecular Function		RNA polymerase II cis-regulatory region sequence-specific DNA binding	0.0119	Irf3|Irf7|Stat4|Rorc|Nfkb1|Stat1|Stat6|Gata3|Foxp3|Stat3	124	384|318|387|516|390|495|396|501|333|477	0.0002		GO:0000978	0.192445	0
4	2	GO Molecular Function		Lipopolysaccharide immune receptor activity	0.0131	Ly96|Tlr4	124	537|312	0.00023		GO:0001875	0.188273	0
777	11	GO Molecular Function		DNA-binding transcription factor activity, RNA polymerase II-specific	0.0147	Tbx21|Irf3|Irf7|Stat4|Rorc|Nfkb1|Stat1|Stat6|Gata3|Foxp3|Stat3	124	534|384|318|387|516|390|495|396|501|333|477	0.00026		GO:0000981	0.183268	0
76	4	GO Molecular Function		Double-stranded rna binding	0.0155	Tlr3|Ddx58|Tlr7|Tlr8	124	459|471|546|498	0.00028		GO:0003725	0.180967	0
141	5	GO Molecular Function		Heat shock protein binding	0.0155	Nfkbia|Nfkb1|Irak1|Nod2|Itgam	124	402|390|429|510|351	0.00028		GO:0031072	0.180967	0
792	11	GO Molecular Function		Kinase binding	0.016	Traf6|Cd4|Casp1|Nod2|Ticam1|Jak2|Mapk1|Cd8a|Actb|Ccr5|Stat3	124	306|381|528|510|519|426|309|504|345|315|477	0.0003		GO:0019900	0.179588	0
5	2	GO Molecular Function		Growth hormone receptor binding	0.0162	Tyk2|Jak2	124	336|426	0.00032		GO:0005131	0.179048	0
5	2	GO Molecular Function		interleukin-2 receptor binding	0.0162	Il2|Gata3	124	525|501	0.00032		GO:0005134	0.179048	0
941	12	GO Molecular Function		Transcription regulatory region sequence-specific dna binding	0.017	Tbx21|Irf3|Tnf|Irf7|Stat4|Rorc|Nfkb1|Stat1|Stat6|Gata3|Foxp3|Stat3	124	534|384|435|318|387|516|390|495|396|501|333|477	0.00034		GO:0000976	0.176955	0
809	11	GO Molecular Function		RNA polymerase II transcription regulatory region sequence-specific DNA binding	0.017	Tbx21|Irf3|Irf7|Stat4|Rorc|Nfkb1|Stat1|Stat6|Gata3|Foxp3|Stat3	124	534|384|318|387|516|390|495|396|501|333|477	0.00036		GO:0000977	0.176955	0
148	5	GO Molecular Function		Growth factor activity	0.017	Il4|Csf2|Il6|Il2|Il5	124	417|393|555|525|486	0.00035		GO:0008083	0.176955	0
148	5	GO Molecular Function		Heparin binding	0.017	Ccl2|Mpo|Ccl5|Cxcl10|Itgam	124	522|465|363|480|351	0.00035		GO:0008201	0.176955	0
1411	15	GO Molecular Function		Protein-containing complex binding	0.0188	Nfkbia|Cd4|Apcs|Il1b|Tlr2|Nfkb1|Cd40lg|Crp|Nod2|Nod1|Ifnb1|Cd8a|Itgam|Icam1|Ifna1	124	402|381|348|378|444|390|327|414|510|507|453|504|351|531|456	0.00041		GO:0044877	0.172584	0
6	2	GO Molecular Function		Lipoteichoic acid binding	0.0189	Tlr2|Cd14	124	444|324	0.00042		GO:0070891	0.172354	0
1928	18	GO Molecular Function		DNA binding	0.0213	Tbx21|Irf3|Tnf|Irf7|Stat4|Rorc|Nfkb1|Ddx58|Mapk1|Stat1|Rag1|Tlr9|Stat6|Nlrp3|Gata3|Tlr8|Foxp3|Stat3	124	534|384|435|318|387|516|390|471|309|495|432|321|396|303|501|498|333|477	0.00049		GO:0003677	0.167162	0
458	8	GO Molecular Function		DNA-binding transcription activator activity, RNA polymerase II-specific	0.0214	Tbx21|Irf3|Stat4|Nfkb1|Stat1|Stat6|Gata3|Stat3	124	534|384|387|390|495|396|501|477	0.0005		GO:0001228	0.166959	0
707	10	GO Molecular Function		Protein kinase binding	0.0215	Traf6|Cd4|Nod2|Ticam1|Jak2|Mapk1|Cd8a|Actb|Ccr5|Stat3	124	306|381|510|519|426|309|504|345|315|477	0.0005		GO:0019901	0.166756	0
7	2	GO Molecular Function		Type 1 angiotensin receptor binding	0.0224	Tyk2|Jak2	124	336|426	0.00054		GO:0031702	0.164975	0
4858	33	GO Molecular Function		Organic cyclic compound binding	0.0236	Tyk2|Tbx21|Irf3|Mpo|Tnf|Irf7|Hprt|Stat4|Rorc|Nfkb1|Irak1|Tlr3|Ddx58|Crp|Nod2|Nod1|Tlr7|Jak2|Mapk1|Stat1|Rag1|Tlr9|Rplp0|Stat6|Actb|Nlrp3|Gata3|Mapk8|Tlr8|Mx1|Foxp3|Gapdh|Stat3	124	336|534|384|465|435|318|543|387|516|390|429|459|471|414|510|507|546|426|309|495|432|321|549|396|345|303|501|366|498|438|333|342|477	0.00058		GO:0097159	0.162709	0
8	2	GO Molecular Function		Complement component c1q complex binding	0.0269	Apcs|Crp	124	348|414	0.00067		GO:0001849	0.157025	0
41	3	GO Molecular Function		Chemokine activity	0.0272	Ccl2|Ccl5|Cxcl10	124	522|363|480	0.00069		GO:0008009	0.156543	0
9	2	GO Molecular Function		siRNA binding	0.032	Tlr7|Tlr9	124	546|321	0.00082		GO:0035197	0.149485	0
4771	32	GO Molecular Function		Heterocyclic compound binding	0.0354	Tyk2|Tbx21|Irf3|Mpo|Tnf|Irf7|Hprt|Stat4|Rorc|Nfkb1|Irak1|Tlr3|Ddx58|Nod2|Nod1|Tlr7|Jak2|Mapk1|Stat1|Rag1|Tlr9|Rplp0|Stat6|Actb|Nlrp3|Gata3|Mapk8|Tlr8|Mx1|Foxp3|Gapdh|Stat3	124	336|534|384|465|435|318|543|387|516|390|429|459|471|510|507|546|426|309|495|432|321|549|396|345|303|501|366|498|438|333|342|477	0.00093		GO:1901363	0.1451	0
285	6	GO Molecular Function		RNA polymerase II-specific DNA-binding transcription factor binding	0.0382	Tbx21|Nfkbia|Stat1|Actb|Foxp3|Stat3	124	534|402|495|345|333|477	0.001		GO:0061629	0.141794	0
778	10	GO Molecular Function		Protein domain specific binding	0.0387	Irf3|Cd40|Casp1|Il1b|Myd88|Nod2|Nod1|Jak2|Gata3|Gapdh	124	384|372|528|378|300|510|507|426|501|342	0.001		GO:0019904	0.141229	0
11	2	GO Molecular Function		Type i interferon receptor binding	0.042	Ifnb1|Ifna1	124	453|456	0.0012		GO:0005132	0.137675	0
98	32	KEGG Pathways		Toll-like receptor signaling pathway	1.05e-47	Irf3|Traf6|Cd40|Nfkbia|Ifnar1|Tnf|Irf7|Il6|Ly96|Il1b|Tlr2|Nfkb1|Tlr3|Myd88|Ccl5|Tlr4|Cxcl10|Ticam1|Cd14|Ifnb1|Tlr1|Tlr7|Tlr6|Mapk1|Stat1|Tlr9|Cd86|Ifna1|Cd80|Tlr5|Mapk8|Tlr8	124	384|306|372|402|468|435|318|555|537|378|444|390|459|300|363|312|480|519|324|453|423|546|408|309|495|321|369|456|357|474|366|498	3.17e-50		mmu04620	4.69788	0
61	27	KEGG Pathways		Inflammatory bowel disease	5.89e-43	Il4|Tbx21|Il10|Ifngr1|Il13|Tnf|Il23a|Il6|Il17a|Stat4|Il1b|Il1a|Il2|Tlr2|Rorc|Nfkb1|Il5|Tlr4|Nod2|Il18|Ifng|Stat1|Stat6|Gata3|Tlr5|Foxp3|Stat3	124	417|534|405|489|420|435|552|555|513|387|378|375|525|444|516|390|486|312|510|399|339|495|396|501|474|333|477	3.55e-45		mmu05321	4.22299	0
167	32	KEGG Pathways		Influenza A	1.13e-41	Ccl2|Fasl|Tyk2|Irf3|Ifngr1|Nfkbia|Ifnar1|Tnf|Irf7|Il6|Casp1|Il1b|Il1a|Nfkb1|Tlr3|Myd88|Ccl5|Ddx58|Tlr4|Cxcl10|Il18|Ticam1|Ifnb1|Tlr7|Ifng|Jak2|Mapk1|Stat1|Icam1|Ifna1|Actb|Nlrp3	124	522|483|336|384|489|402|468|435|318|555|528|378|375|390|459|300|363|471|312|480|399|519|453|546|339|426|309|495|531|456|345|303	1.02e-43		mmu05164	4.09469	0
279	31	KEGG Pathways		Cytokine-cytokine receptor interaction	1.11e-33	Ccl2|Fasl|Il4|Il10|Cd40|Csf2|Ifngr1|Il13|Ifnar1|Cd4|Tnf|Il23a|Il6|Il17a|Il1r1|Il1b|Il1a|Il2|Cd40lg|Ccr8|Ccl5|Il5|Cxcl10|Cxcr3|Il18|Ifnb1|Ccr4|Ifng|Ifna1|Ccr6|Ccr5	124	522|483|417|405|372|393|489|420|468|381|435|552|555|513|441|378|375|525|327|354|363|486|480|447|399|453|330|339|456|360|315	1.34e-35		mmu04060	3.29547	0
170	27	KEGG Pathways		Tuberculosis	6.67e-33	Traf6|Il10|Ifngr1|C3|Tnf|Il23a|Il6|Il1b|Il1a|Tlr2|Nfkb1|Myd88|Tlr4|Nod2|Il18|Cd14|Ifnb1|Tlr1|Tlr6|Ifng|Jak2|Mapk1|Stat1|Itgam|Tlr9|Ifna1|Mapk8	124	306|405|489|558|435|552|555|378|375|444|390|300|312|510|399|324|453|423|408|339|426|309|495|351|321|456|366	1e-34		mmu05152	3.21759	0
100	23	KEGG Pathways		Chagas disease	4.1e-31	Ccl2|Fasl|Traf6|Il10|Ifngr1|Nfkbia|C3|Tnf|Il6|Il1b|Il2|Tlr2|Nfkb1|Myd88|Ccl5|Tlr4|Ticam1|Ifnb1|Tlr6|Ifng|Mapk1|Tlr9|Mapk8	124	522|483|306|405|489|402|558|435|555|378|525|444|390|300|363|312|519|453|408|339|309|321|366	7.41e-33		mmu05142	3.03872	0
101	23	KEGG Pathways		Th17 cell differentiation	4.3e-31	Il4|Tyk2|Tbx21|Ifngr1|Nfkbia|Cd4|Il23a|Il6|Il17a|Il1r1|Il1b|Il2|Rorc|Nfkb1|Ifng|Jak2|Mapk1|Stat1|Stat6|Gata3|Mapk8|Foxp3|Stat3	124	417|336|534|489|402|381|552|555|513|441|378|525|516|390|339|426|309|495|396|501|366|333|477	9.07e-33		mmu04659	3.03665	0
161	25	KEGG Pathways		Hepatitis B	2.8e-30	Fasl|Tyk2|Irf3|Traf6|Nfkbia|Ifnar1|Tnf|Irf7|Il6|Stat4|Tlr2|Nfkb1|Tlr3|Myd88|Ddx58|Tlr4|Ticam1|Ifnb1|Jak2|Mapk1|Stat1|Stat6|Ifna1|Mapk8|Stat3	124	483|336|384|306|402|468|435|318|555|387|444|390|459|300|471|312|519|453|426|309|495|396|456|366|477	6.75e-32		mmu05161	2.95528	0
73	21	KEGG Pathways		Pertussis	3.16e-30	Irf3|Traf6|Il10|C3|Tnf|Il23a|Il6|Ly96|Casp1|Il1b|Il1a|Nfkb1|Myd88|Tlr4|Ticam1|Nod1|Cd14|Mapk1|Itgam|Nlrp3|Mapk8	124	384|306|405|558|435|552|555|537|528|378|375|390|300|312|519|507|324|309|351|303|366	8.56e-32		mmu05133	2.95003	0
191	25	KEGG Pathways		NOD-like receptor signaling pathway	1.11e-28	Ccl2|Tyk2|Irf3|Traf6|Nfkbia|Ifnar1|Tnf|Irf7|Il6|Casp1|Il1b|Nfkb1|Myd88|Ccl5|Tlr4|Nod2|Il18|Ticam1|Nod1|Ifnb1|Mapk1|Stat1|Ifna1|Nlrp3|Mapk8	124	522|336|384|306|402|468|435|318|555|528|378|390|300|363|312|510|399|519|507|453|309|495|456|303|366	3.34e-30		mmu04621	2.79547	0
140	23	KEGG Pathways		Measles	2.29e-28	Fasl|Tyk2|Irf3|Traf6|Nfkbia|Ifnar1|Irf7|Il6|Il1b|Il1a|Il2|Tlr2|Nfkb1|Myd88|Ddx58|Tlr4|Ifnb1|Tlr7|Stat1|Tlr9|Ifna1|Mapk8|Stat3	124	483|336|384|306|402|468|318|555|378|375|525|444|390|300|471|312|453|546|495|321|456|366|477	7.58e-30		mmu05162	2.76402	0
124	22	KEGG Pathways		Yersinia infection	8.95e-28	Ccl2|Irf3|Traf6|Il10|Nfkbia|Cd4|Tnf|Il6|Casp1|Il1b|Il2|Nfkb1|Myd88|Tlr4|Il18|Ticam1|Ifnb1|Mapk1|Cd8a|Actb|Nlrp3|Mapk8	124	522|384|306|405|402|381|435|555|528|378|525|390|300|312|399|519|453|309|504|345|303|366	3.23e-29		mmu05135	2.70482	0
210	24	KEGG Pathways		Kaposi sarcoma-associated herpesvirus infection	2.78e-26	Tyk2|Irf3|Csf2|Ifngr1|Nfkbia|Ifnar1|C3|Irf7|Il6|Nfkb1|Tlr3|Ccr8|Ticam1|Ifnb1|Ccr4|Jak2|Mapk1|Stat1|Icam1|Cd86|Ifna1|Ccr5|Mapk8|Stat3	124	336|384|393|489|402|468|558|318|555|390|459|354|519|453|330|426|309|495|531|369|456|315|366|477	1.09e-27		mmu05167	2.5556	0
106	20	KEGG Pathways		Toxoplasmosis	1.09e-25	Tyk2|Traf6|Il10|Cd40|Ifngr1|Nfkbia|Tnf|Ly96|Tlr2|Nfkb1|Cd40lg|Myd88|Tlr4|Ifng|Jak2|Mapk1|Stat1|Ccr5|Mapk8|Stat3	124	336|306|405|372|489|402|435|537|444|390|327|300|312|339|426|309|495|315|366|477	4.58e-27		mmu05145	2.49626	0
67	18	KEGG Pathways		Leishmaniasis	1.67e-25	Il4|Traf6|Il10|Ifngr1|Nfkbia|C3|Tnf|Il1b|Il1a|Tlr2|Nfkb1|Myd88|Tlr4|Ifng|Jak2|Mapk1|Stat1|Itgam	124	417|306|405|489|402|558|435|378|375|444|390|300|312|339|426|309|495|351	7.54e-27		mmu05140	2.47773	0
153	21	KEGG Pathways		Necroptosis	1.86e-24	Fasl|Tyk2|Ifngr1|Ifnar1|Tnf|Casp1|Stat4|Il1b|Il1a|Tlr3|Tlr4|Ticam1|Ifnb1|Ifng|Jak2|Stat1|Stat6|Ifna1|Nlrp3|Mapk8|Stat3	124	483|336|489|468|435|528|387|378|375|459|312|519|453|339|426|495|396|456|303|366|477	8.96e-26		mmu04217	2.37305	0
86	18	KEGG Pathways		Th1 and Th2 cell differentiation	7.66e-24	Il4|Tyk2|Tbx21|Ifngr1|Il13|Nfkbia|Cd4|Stat4|Il2|Nfkb1|Il5|Ifng|Jak2|Mapk1|Stat1|Stat6|Gata3|Mapk8	124	417|336|534|489|420|402|381|387|525|390|486|339|426|309|495|396|501|366	3.92e-25		mmu04658	2.31158	0
413	27	KEGG Pathways		Herpes simplex virus 1 infection	7.66e-24	Ccl2|Fasl|Tyk2|Irf3|Traf6|Ifngr1|Nfkbia|Ifnar1|C3|Tnf|Irf7|Il6|Il1b|Tlr2|Nfkb1|Tlr3|Myd88|Ccl5|Ddx58|Ticam1|Ifnb1|Ifng|Jak2|Stat1|Tlr9|Ifna1|B2m	124	522|483|336|384|306|489|402|468|558|435|318|555|378|444|390|459|300|363|471|519|453|339|426|495|321|456|462	4e-25		mmu05168	2.31158	0
213	22	KEGG Pathways		Salmonella infection	2.97e-23	Traf6|Nfkbia|Tnf|Il6|Ly96|Casp1|Il1b|Tlr2|Nfkb1|Myd88|Tlr4|Il18|Nod1|Cd14|Tlr6|Mapk1|Tlr9|Actb|Nlrp3|Tlr5|Mapk8|Gapdh	124	306|402|435|555|537|528|378|444|390|300|312|399|507|324|408|309|321|345|303|474|366|342	1.7e-24		mmu05132	2.25272	0
214	21	KEGG Pathways		Epstein-Barr virus infection	9.63e-22	Tyk2|Irf3|Traf6|Cd40|Nfkbia|Ifnar1|Tnf|Irf7|Il6|Tlr2|Nfkb1|Myd88|Ddx58|Cxcl10|Ifnb1|Stat1|Icam1|Ifna1|B2m|Mapk8|Stat3	124	336|384|306|372|402|468|435|318|555|444|390|300|471|480|453|495|531|456|462|366|477	5.8e-23		mmu05169	2.10164	0
158	19	KEGG Pathways		Hepatitis C	3.67e-21	Fasl|Tyk2|Irf3|Traf6|Nfkbia|Ifnar1|Tnf|Irf7|Nfkb1|Tlr3|Ddx58|Cxcl10|Ticam1|Ifnb1|Ifng|Mapk1|Stat1|Ifna1|Stat3	124	483|336|384|306|402|468|435|318|390|459|471|480|519|453|339|309|495|456|477	2.32e-22		mmu05160	2.04353	0
165	19	KEGG Pathways		JAK-STAT signaling pathway	7.47e-21	Il4|Tyk2|Il10|Csf2|Ifngr1|Il13|Ifnar1|Il23a|Il6|Stat4|Il2|Il5|Ifnb1|Ifng|Jak2|Stat1|Stat6|Ifna1|Stat3	124	417|336|405|393|489|420|468|552|555|387|525|486|453|339|426|495|396|456|477	4.95e-22		mmu04630	2.01267	0
86	16	KEGG Pathways		Rheumatoid arthritis	1.58e-20	Ccl2|Csf2|Tnf|Il23a|Il6|Il17a|Il1b|Il1a|Tlr2|Ccl5|Tlr4|Il18|Ifng|Icam1|Cd86|Cd80	124	522|393|435|552|555|513|378|375|444|363|312|399|339|531|369|357	1.1e-21		mmu05323	1.98013	0
90	16	KEGG Pathways		IL-17 signaling pathway	2.91e-20	Ccl2|Il4|Traf6|Csf2|Il13|Nfkbia|Tnf|Il6|Il17a|Il1b|Nfkb1|Il5|Cxcl10|Ifng|Mapk1|Mapk8	124	522|417|306|393|420|402|435|555|513|378|390|486|480|339|309|366	2.11e-21		mmu04657	1.95361	0
53	14	KEGG Pathways		Malaria	7.71e-20	Ccl2|Il10|Cd40|Tnf|Il6|Il1b|Tlr2|Cd40lg|Myd88|Tlr4|Il18|Ifng|Tlr9|Icam1	124	522|405|372|435|555|378|444|327|300|312|399|339|321|531	5.8e-21		mmu05144	1.91129	0
60	14	KEGG Pathways		Legionellosis	3.38e-19	Nfkbia|C3|Tnf|Il6|Casp1|Il1b|Tlr2|Nfkb1|Myd88|Tlr4|Il18|Cd14|Itgam|Tlr5	124	402|558|435|555|528|378|444|390|300|312|399|324|351|474	2.65e-20		mmu05134	1.84711	0
86	15	KEGG Pathways		PD-L1 expression and PD-1 checkpoint pathway in cancer	6.48e-19	Traf6|Ifngr1|Nfkbia|Cd4|Tlr2|Nfkb1|Myd88|Tlr4|Ticam1|Ifng|Jak2|Mapk1|Stat1|Tlr9|Stat3	124	306|489|402|381|444|390|300|312|519|339|426|309|495|321|477	5.27e-20		mmu05235	1.81884	0
99	15	KEGG Pathways		NF-kappa B signaling pathway	4.21e-18	Traf6|Cd40|Nfkbia|Tnf|Ly96|Il1r1|Il1b|Nfkb1|Cd40lg|Myd88|Ddx58|Tlr4|Ticam1|Cd14|Icam1	124	306|372|402|435|537|441|378|390|327|300|471|312|519|324|531	3.55e-19		mmu04064	1.73757	0
63	13	KEGG Pathways		Cytosolic DNA-sensing pathway	3e-17	Irf3|Nfkbia|Irf7|Il6|Casp1|Il1b|Nfkb1|Ccl5|Ddx58|Cxcl10|Il18|Ifnb1|Ifna1	124	384|402|318|555|528|378|390|363|471|480|399|453|456	2.62e-18		mmu04623	1.65229	0
121	15	KEGG Pathways		Osteoclast differentiation	6.09e-17	Tyk2|Traf6|Ifngr1|Nfkbia|Ifnar1|Tnf|Il1r1|Il1b|Il1a|Nfkb1|Ifnb1|Ifng|Mapk1|Stat1|Mapk8	124	336|306|489|402|468|435|441|378|375|390|453|339|309|495|366	5.5e-18		mmu04380	1.62154	0
102	14	KEGG Pathways		T cell receptor signaling pathway	2.21e-16	Il4|Il10|Csf2|Nfkbia|Cd4|Tnf|Il2|Nfkb1|Cd40lg|Il5|Ifng|Mapk1|Cd8a|Mapk8	124	417|405|393|402|381|435|525|390|327|486|339|309|504|366	2.06e-17		mmu04660	1.56556	0
112	14	KEGG Pathways		TNF signaling pathway	7.07e-16	Ccl2|Csf2|Nfkbia|Tnf|Il6|Il1b|Nfkb1|Ccl5|Cxcl10|Nod2|Ifnb1|Mapk1|Icam1|Mapk8	124	522|393|402|435|555|378|390|363|480|510|453|309|531|366	6.81e-17		mmu04668	1.51506	0
87	13	KEGG Pathways		Viral protein interaction with cytokine and cytokine receptor	1.14e-15	Ccl2|Il10|Tnf|Il6|Il2|Ccr8|Ccl5|Cxcl10|Cxcr3|Il18|Ccr4|Ccr6|Ccr5	124	522|405|435|555|525|354|363|480|447|399|330|360|315	1.13e-16		mmu04061	1.49431	0
50	11	KEGG Pathways		Allograft rejection	6.25e-15	Fasl|Il4|Il10|Cd40|Tnf|Il2|Cd40lg|Il5|Ifng|Cd86|Cd80	124	483|417|405|372|435|525|327|486|339|369|357	6.4e-16		mmu05330	1.42041	0
222	16	KEGG Pathways		Human immunodeficiency virus 1 infection	1.1e-14	Fasl|Irf3|Traf6|Nfkbia|Cd4|Tnf|Tlr2|Nfkb1|Myd88|Tlr4|Ifnb1|Mapk1|Ifna1|B2m|Ccr5|Mapk8	124	483|384|306|402|381|435|444|390|300|312|453|309|456|462|315|366	1.16e-15		mmu05170	1.39586	0
35	10	KEGG Pathways		African trypanosomiasis	1.36e-14	Fasl|Il10|Tnf|Il6|Il1b|Myd88|Il18|Ifng|Tlr9|Icam1	124	483|405|435|555|378|300|399|339|321|531	1.47e-15		mmu05143	1.38665	0
109	13	KEGG Pathways		C-type lectin receptor signaling pathway	1.47e-14	Il10|Nfkbia|Tnf|Il23a|Il6|Casp1|Il1b|Il2|Nfkb1|Mapk1|Stat1|Nlrp3|Mapk8	124	405|402|435|552|555|528|378|525|390|309|495|303|366	1.63e-15		mmu04625	1.38327	0
528	21	KEGG Pathways		Pathways in cancer	1.91e-14	Fasl|Il4|Traf6|Ifngr1|Il13|Nfkbia|Ifnar1|Il23a|Il6|Stat4|Il2|Nfkb1|Il5|Ifng|Jak2|Mapk1|Stat1|Stat6|Ifna1|Mapk8|Stat3	124	483|417|306|489|420|402|468|552|555|387|525|390|486|339|426|309|495|396|456|366|477	2.18e-15		mmu05200	1.3719	0
236	16	KEGG Pathways		Human cytomegalovirus infection	2.42e-14	Ccl2|Fasl|Irf3|Nfkbia|Tnf|Il6|Il1r1|Il1b|Nfkb1|Ccl5|Ifnb1|Mapk1|Ifna1|B2m|Ccr5|Stat3	124	522|483|384|402|435|555|441|378|390|363|453|309|456|462|315|477	2.85e-15		mmu05163	1.36162	0
91	12	KEGG Pathways		Hematopoietic cell lineage	5.88e-14	Il4|Csf2|Cd4|Tnf|Il6|Il1r1|Il1b|Il1a|Il5|Cd14|Cd8a|Itgam	124	417|393|381|435|555|441|378|375|486|324|504|351	7.08e-15		mmu04640	1.32306	0
70	11	KEGG Pathways		RIG-I-like receptor signaling pathway	1.41e-13	Irf3|Traf6|Nfkbia|Tnf|Irf7|Nfkb1|Ddx58|Cxcl10|Ifnb1|Ifna1|Mapk8	124	384|306|402|435|318|390|471|480|453|456|366	1.74e-14		mmu04622	1.28508	0
101	12	KEGG Pathways		AGE-RAGE signaling pathway in diabetic complications	1.75e-13	Ccl2|Tnf|Il6|Il1b|Il1a|Nfkb1|Jak2|Mapk1|Stat1|Icam1|Mapk8|Stat3	124	522|435|555|378|375|390|426|309|495|531|366|477	2.22e-14		mmu04933	1.2757	0
105	12	KEGG Pathways		Amoebiasis	2.62e-13	Il10|Csf2|Tnf|Il6|Il1r1|Il1b|Tlr2|Nfkb1|Tlr4|Cd14|Ifng|Itgam	124	405|393|435|555|441|378|444|390|312|324|339|351	3.4e-14		mmu05146	1.25817	0
184	14	KEGG Pathways		Chemokine signaling pathway	3.04e-13	Ccl2|Nfkbia|Nfkb1|Ccr8|Ccl5|Cxcl10|Cxcr3|Ccr4|Jak2|Mapk1|Stat1|Ccr6|Ccr5|Stat3	124	522|402|390|354|363|480|447|330|426|309|495|360|315|477	4.03e-14		mmu04062	1.25171	0
40	9	KEGG Pathways		Intestinal immune network for IgA production	1.95e-12	Il4|Il10|Cd40|Il6|Il2|Cd40lg|Il5|Cd86|Cd80	124	417|405|372|555|525|327|486|369|357	2.64e-13		mmu04672	1.171	0
66	10	KEGG Pathways		Autoimmune thyroid disease	2.88e-12	Fasl|Il4|Il10|Cd40|Il2|Cd40lg|Il5|Cd86|Ifna1|Cd80	124	483|417|405|372|525|327|486|369|456|357	3.99e-13		mmu05320	1.15406	0
48	9	KEGG Pathways		Graft-versus-host disease	7.97e-12	Fasl|Tnf|Il6|Il1b|Il1a|Il2|Ifng|Cd86|Cd80	124	483|435|555|378|375|525|339|369|357	1.13e-12		mmu05332	1.10985	0
231	13	KEGG Pathways		Human T-cell leukemia virus 1 infection	8.85e-11	Cd40|Csf2|Nfkbia|Cd4|Tnf|Il6|Il1r1|Il2|Nfkb1|Mapk1|Icam1|B2m|Mapk8	124	372|393|402|381|435|555|441|525|390|309|531|462|366	1.28e-11		mmu05166	1.00531	0
24	7	KEGG Pathways		Asthma	1.87e-10	Il4|Il10|Cd40|Il13|Tnf|Cd40lg|Il5	124	417|405|372|420|435|327|486	2.76e-11		mmu05310	0.972816	0
113	10	KEGG Pathways		Natural killer cell mediated cytotoxicity	3.59e-10	Fasl|Csf2|Ifngr1|Ifnar1|Tnf|Ifnb1|Ifng|Mapk1|Icam1|Ifna1	124	483|393|489|468|435|453|339|309|531|456	5.4e-11		mmu04650	0.944491	0
57	8	KEGG Pathways		Type I diabetes mellitus	1.12e-09	Fasl|Tnf|Il1b|Il1a|Il2|Ifng|Cd86|Cd80	124	483|435|378|375|525|339|369|357	1.72e-10		mmu04940	0.895078	0
141	10	KEGG Pathways		Fluid shear stress and atherosclerosis	2.63e-09	Ccl2|Tnf|Il1r1|Il1b|Il1a|Nfkb1|Ifng|Icam1|Actb|Mapk8	124	522|435|441|378|375|390|339|531|345|366	4.13e-10		mmu05418	0.858004	0
93	8	KEGG Pathways		Systemic lupus erythematosus	3.86e-08	Il10|Cd40|C3|Tnf|Cd40lg|Ifng|Cd86|Cd80	124	405|372|558|435|327|339|369|357	6.16e-09		mmu05322	0.741341	0
194	10	KEGG Pathways		Viral carcinogenesis	4.71e-08	Irf3|Nfkbia|C3|Irf7|Nfkb1|Ccr8|Ccr4|Mapk1|Ccr5|Stat3	124	384|402|558|318|390|354|330|309|315|477	7.65e-09		mmu05203	0.732698	0
342	12	KEGG Pathways		Human papillomavirus infection	8.49e-08	Fasl|Tyk2|Irf3|Ifnar1|Tnf|Nfkb1|Tlr3|Ticam1|Ifnb1|Mapk1|Stat1|Ifna1	124	483|336|384|468|435|390|459|519|453|309|495|456	1.41e-08		mmu05165	0.707109	0
66	7	KEGG Pathways		Fc epsilon RI signaling pathway	8.87e-08	Il4|Csf2|Il13|Tnf|Il5|Mapk1|Mapk8	124	417|393|420|435|486|309|366	1.5e-08		mmu04664	0.705208	0
355	12	KEGG Pathways		PI3K-Akt signaling pathway	1.22e-07	Fasl|Il4|Ifnar1|Il6|Il2|Tlr2|Nfkb1|Tlr4|Ifnb1|Jak2|Mapk1|Ifna1	124	483|417|468|555|525|444|390|312|453|426|309|456	2.09e-08		mmu04151	0.691364	0
70	7	KEGG Pathways		Acute myeloid leukemia	1.25e-07	Csf2|Mpo|Nfkb1|Cd14|Mapk1|Itgam|Stat3	124	393|465|390|324|309|351|477	2.18e-08		mmu05221	0.690309	0
111	8	KEGG Pathways		HIF-1 signaling pathway	1.27e-07	Ifngr1|Il6|Nfkb1|Tlr4|Ifng|Mapk1|Gapdh|Stat3	124	489|555|390|312|339|309|342|477	2.26e-08		mmu04066	0.68962	0
162	9	KEGG Pathways		Phagosome	1.34e-07	Mpo|C3|Mbl2|Tlr2|Tlr4|Cd14|Tlr6|Itgam|Actb	124	465|558|540|444|312|324|408|351|345	2.43e-08		mmu04145	0.68729	0
289	11	KEGG Pathways		MAPK signaling pathway	1.44e-07	Fasl|Traf6|Tnf|Il1r1|Il1b|Il1a|Nfkb1|Myd88|Cd14|Mapk1|Mapk8	124	483|306|435|441|378|375|390|300|324|309|366	2.65e-08		mmu04010	0.684164	0
155	8	KEGG Pathways		Cell adhesion molecules	1.39e-06	Cd40|Cd4|Cd40lg|Cd8a|Itgam|Icam1|Cd86|Cd80	124	372|381|327|504|351|531|369|357	2.6e-07		mmu04514	0.585699	0
35	5	KEGG Pathways		Primary immunodeficiency	2.6e-06	Cd40|Cd4|Cd40lg|Cd8a|Rag1	124	372|381|327|504|432	4.93e-07		mmu05340	0.558503	0
71	6	KEGG Pathways		Adipocytokine signaling pathway	3.04e-06	Nfkbia|Tnf|Nfkb1|Jak2|Mapk8|Stat3	124	402|435|390|426|366|477	5.87e-07		mmu04920	0.551713	0
74	6	KEGG Pathways		Prolactin signaling pathway	3.76e-06	Nfkb1|Jak2|Mapk1|Stat1|Mapk8|Stat3	124	390|426|309|495|366|477	7.37e-07		mmu04917	0.542481	0
74	6	KEGG Pathways		Viral myocarditis	3.76e-06	Cd40|Cd40lg|Icam1|Cd86|Cd80|Actb	124	372|327|531|369|357|345	7.37e-07		mmu05416	0.542481	0
130	7	KEGG Pathways		FoxO signaling pathway	5.72e-06	Fasl|Il10|Il6|Mapk1|Rag1|Mapk8|Stat3	124	483|405|555|309|432|366|477	1.15e-06		mmu04068	0.52426	0
192	8	KEGG Pathways		Transcriptional misregulation in cancer	5.98e-06	Cd40|Csf2|Mpo|Il6|Nfkb1|Cd14|Itgam|Cd86	124	372|393|465|555|390|324|351|369	1.23e-06		mmu05202	0.52233	0
135	7	KEGG Pathways		Apoptosis	7.06e-06	Fasl|Nfkbia|Tnf|Nfkb1|Mapk1|Actb|Mapk8	124	483|402|435|390|309|345|366	1.47e-06		mmu04210	0.51512	0
148	7	KEGG Pathways		Non-alcoholic fatty liver disease	1.25e-05	Fasl|Tnf|Il6|Il1b|Il1a|Nfkb1|Mapk8	124	483|435|555|378|375|390|366	2.63e-06		mmu04932	0.490309	0
109	6	KEGG Pathways		Insulin resistance	2.89e-05	Nfkbia|Tnf|Il6|Nfkb1|Mapk8|Stat3	124	402|435|555|390|366|477	6.18e-06		mmu04931	0.45391	0
116	6	KEGG Pathways		Neurotrophin signaling pathway	4.01e-05	Fasl|Traf6|Nfkbia|Nfkb1|Mapk1|Mapk8	124	483|306|402|390|309|366	8.69e-06		mmu04722	0.439686	0
30	4	KEGG Pathways		Antifolate resistance	4.29e-05	Tnf|Il6|Il1b|Nfkb1	124	435|555|378|390	9.43e-06		mmu01523	0.436754	0
74	5	KEGG Pathways		Antigen processing and presentation	6.72e-05	Cd4|Tnf|Ifng|Cd8a|B2m	124	381|435|339|504|462	1.5e-05		mmu04612	0.417263	0
74	5	KEGG Pathways		Pancreatic cancer	6.72e-05	Nfkb1|Mapk1|Stat1|Mapk8|Stat3	124	390|309|495|366|477	1.5e-05		mmu05212	0.417263	0
199	7	KEGG Pathways		Proteoglycans in cancer	7.42e-05	Fasl|Tnf|Tlr2|Tlr4|Mapk1|Actb|Stat3	124	483|435|444|312|309|345|477	1.7e-05		mmu05205	0.41296	0
108	5	KEGG Pathways		Staphylococcus aureus infection	0.00036	Il10|C3|Mbl2|Itgam|Icam1	124	405|558|540|351|531	8.4e-05		mmu05150	0.34437	0
264	7	KEGG Pathways		Prion disease	0.00041	Tnf|Il6|Il1b|Il1a|Ccl5|Mapk1|Mapk8	124	435|555|378|375|363|309|366	9.68e-05		mmu05020	0.338722	0
359	8	KEGG Pathways		Alzheimer disease	0.00042	Tnf|Il6|Il1b|Il1a|Nfkb1|Mapk1|Mapk8|Gapdh	124	435|555|378|375|390|309|366|342	9.89e-05		mmu05010	0.337675	0
114	5	KEGG Pathways		Growth hormone synthesis, secretion and action	0.00045	Jak2|Mapk1|Stat1|Mapk8|Stat3	124	426|309|495|366|477	0.00011		mmu04935	0.334679	0
78	4	KEGG Pathways		EGFR tyrosine kinase inhibitor resistance	0.0013	Il6|Jak2|Mapk1|Stat3	124	555|426|309|477	0.00031		mmu01521	0.288606	0
48	3	KEGG Pathways		Type II diabetes mellitus	0.0043	Tnf|Mapk1|Mapk8	124	435|309|366	0.0011		mmu04930	0.236653	0
122	4	KEGG Pathways		Sphingolipid signaling pathway	0.0062	Tnf|Nfkb1|Mapk1|Mapk8	124	435|390|309|366	0.0015		mmu04071	0.220761	0
127	4	KEGG Pathways		Relaxin signaling pathway	0.0071	Nfkbia|Nfkb1|Mapk1|Mapk8	124	402|390|309|366	0.0018		mmu04926	0.214874	0
74	3	KEGG Pathways		Chronic myeloid leukemia	0.0136	Nfkbia|Nfkb1|Mapk1	124	402|390|309	0.0035		mmu05220	0.186646	0
75	3	KEGG Pathways		B cell receptor signaling pathway	0.0139	Nfkbia|Nfkb1|Mapk1	124	402|390|309	0.0036		mmu04662	0.185699	0
167	4	KEGG Pathways		Cellular senescence	0.0178	Il6|Il1a|Nfkb1|Mapk1	124	555|375|390|309	0.0047		mmu04218	0.174958	0
88	3	KEGG Pathways		Hypertrophic cardiomyopathy	0.021	Tnf|Il6|Actb	124	435|555|345	0.0056		mmu05410	0.167778	0
92	3	KEGG Pathways		Complement and coagulation cascades	0.0233	C3|Mbl2|Itgam	124	558|540|351	0.0063		mmu04610	0.163264	0
92	3	KEGG Pathways		Small cell lung cancer	0.0233	Traf6|Nfkbia|Nfkb1	124	306|402|390	0.0063		mmu05222	0.163264	0
95	3	KEGG Pathways		TGF-beta signaling pathway	0.0249	Tnf|Ifng|Mapk1	124	435|339|309	0.0068		mmu04350	0.16038	0
99	3	KEGG Pathways		Prostate cancer	0.0275	Nfkbia|Nfkb1|Mapk1	124	402|390|309	0.0076		mmu05215	0.156067	0
210	4	KEGG Pathways		cAMP signaling pathway	0.0361	Nfkbia|Nfkb1|Mapk1|Mapk8	124	402|390|309|366	0.0101		mmu04024	0.144249	0
113	3	KEGG Pathways		Leukocyte transendothelial migration	0.0382	Itgam|Icam1|Actb	124	351|531|345	0.0108		mmu04670	0.141794	0
118	3	KEGG Pathways		Inflammatory mediator regulation of TRP channels	0.0423	Il1r1|Il1b|Mapk8	124	441|378|366	0.0121		mmu04750	0.137366	0
119	3	KEGG Pathways		Thyroid hormone signaling pathway	0.0428	Mapk1|Stat1|Actb	124	309|495|345	0.0124		mmu04919	0.136856	0
224	4	KEGG Pathways		Ras signaling pathway	0.0429	Fasl|Nfkb1|Mapk1|Mapk8	124	483|390|309|366	0.0125		mmu04014	0.136754	0
1621	58	Reactome Pathways		Immune System	8.13e-41	Il4|Tyk2|Irf3|Traf6|Cd40|Csf2|Ifngr1|Mpo|Nfkbia|Ifnar1|Cd4|C3|Tnf|Il23a|Irf7|Il6|Ly96|Casp1|Il1r1|Stat4|Slc11a1|Il1b|Il1a|Tlr2|Nfkb1|Cd40lg|Irak1|Myd88|Ddx58|Crp|Tlr4|Nod2|Ticam1|Nod1|Cd14|Ifnb1|Tlr1|Tlr7|Tlr6|Ifng|Jak2|Mapk1|Stat1|Cd8a|Itgam|Tlr9|Icam1|Cd86|Stat6|Ifna1|Ccr6|Cd80|Actb|Nlrp3|B2m|Mapk8|Tlr8|Stat3	124	417|336|384|306|372|393|489|465|402|468|381|558|435|552|318|555|537|528|441|387|450|378|375|444|390|327|429|300|471|414|312|510|519|507|324|453|423|546|408|339|426|309|495|504|351|321|531|369|396|456|360|357|345|303|462|366|498|477	5.02e-44		MMU-168256	4.00899	0
381	34	Reactome Pathways		Cytokine Signaling in Immune system	2.7e-33	Il4|Tyk2|Irf3|Traf6|Cd40|Csf2|Ifngr1|Nfkbia|Ifnar1|Cd4|Tnf|Il23a|Il6|Casp1|Il1r1|Stat4|Il1b|Il1a|Nfkb1|Cd40lg|Irak1|Myd88|Ddx58|Nod2|Nod1|Ifnb1|Ifng|Jak2|Mapk1|Stat1|Stat6|Ifna1|Mapk8|Stat3	124	417|336|384|306|372|393|489|402|468|381|435|552|555|528|441|387|378|375|390|327|429|300|471|510|507|453|339|426|309|495|396|456|366|477	3.33e-36		MMU-1280215	3.25686	0
146	21	Reactome Pathways		Toll-like Receptor Cascades	1.97e-23	Irf3|Traf6|Nfkbia|Irf7|Ly96|Tlr2|Nfkb1|Irak1|Tlr4|Nod2|Ticam1|Nod1|Cd14|Tlr1|Tlr7|Tlr6|Mapk1|Itgam|Tlr9|Mapk8|Tlr8	124	384|306|402|318|537|444|390|429|312|510|519|507|324|423|546|408|309|351|321|366|498	3.65e-26		MMU-168898	2.27055	0
257	24	Reactome Pathways		Signaling by Interleukins	3.87e-23	Il4|Tyk2|Traf6|Csf2|Nfkbia|Cd4|Il23a|Il6|Casp1|Il1r1|Stat4|Il1b|Il1a|Nfkb1|Irak1|Myd88|Nod2|Nod1|Jak2|Mapk1|Stat1|Stat6|Mapk8|Stat3	124	417|336|306|393|402|381|552|555|528|441|387|378|375|390|429|300|510|507|426|309|495|396|366|477	9.55e-26		MMU-449147	2.24123	0
949	35	Reactome Pathways		Innate Immune System	2.36e-22	Irf3|Traf6|Mpo|Nfkbia|Cd4|C3|Irf7|Ly96|Casp1|Slc11a1|Il1b|Tlr2|Nfkb1|Irak1|Myd88|Ddx58|Crp|Tlr4|Nod2|Ticam1|Nod1|Cd14|Tlr1|Tlr7|Tlr6|Mapk1|Itgam|Tlr9|Stat6|Ccr6|Actb|Nlrp3|B2m|Mapk8|Tlr8	124	384|306|465|402|381|558|318|537|528|450|378|444|390|429|300|471|414|312|510|519|507|324|423|546|408|309|351|321|396|360|345|303|462|366|498	7.29e-25		MMU-168249	2.16271	0
80	14	Reactome Pathways		Toll Like Receptor 7/8 (TLR7/8) Cascade	2.57e-16	Traf6|Nfkbia|Irf7|Ly96|Nfkb1|Irak1|Tlr4|Nod2|Ticam1|Nod1|Cd14|Tlr7|Mapk1|Mapk8	124	306|402|318|537|390|429|312|510|519|507|324|546|309|366	9.51e-19		MMU-168181	1.55901	0
109	15	Reactome Pathways		Toll Like Receptor 4 (TLR4) Cascade	3.05e-16	Irf3|Traf6|Nfkbia|Irf7|Ly96|Nfkb1|Irak1|Tlr4|Nod2|Ticam1|Nod1|Cd14|Mapk1|Itgam|Mapk8	124	384|306|402|318|537|390|429|312|510|519|507|324|309|351|366	1.32e-18		MMU-166016	1.55157	0
84	14	Reactome Pathways		Toll Like Receptor 9 (TLR9) Cascade	3.56e-16	Traf6|Nfkbia|Irf7|Ly96|Nfkb1|Irak1|Tlr4|Nod2|Ticam1|Nod1|Cd14|Mapk1|Tlr9|Mapk8	124	306|402|318|537|390|429|312|510|519|507|324|309|321|366	1.76e-18		MMU-168138	1.54486	0
90	14	Reactome Pathways		TRIF(TICAM1)-mediated TLR4 signaling	7.57e-16	Irf3|Traf6|Nfkbia|Irf7|Ly96|Nfkb1|Irak1|Tlr4|Nod2|Ticam1|Nod1|Cd14|Mapk1|Mapk8	124	384|306|402|318|537|390|429|312|510|519|507|324|309|366	4.21e-18		MMU-937061	1.51209	0
79	13	Reactome Pathways		MyD88 dependent cascade initiated on endosome	5.37e-15	Traf6|Nfkbia|Irf7|Ly96|Nfkb1|Irak1|Tlr4|Nod2|Ticam1|Nod1|Cd14|Mapk1|Mapk8	124	306|402|318|537|390|429|312|510|519|507|324|309|366	3.65e-17		MMU-975155	1.427	0
78	12	Reactome Pathways		TRAF6 mediated induction of NFkB and MAP kinases upon TLR7/8 or 9 activation	1.78e-13	Traf6|Nfkbia|Ly96|Nfkb1|Irak1|Tlr4|Nod2|Ticam1|Nod1|Cd14|Mapk1|Mapk8	124	306|402|537|390|429|312|510|519|507|324|309|366	1.32e-15		MMU-975138	1.27496	0
109	13	Reactome Pathways		Interleukin-1 family signaling	2.04e-13	Traf6|Nfkbia|Casp1|Il1r1|Il1b|Il1a|Nfkb1|Irak1|Myd88|Nod2|Nod1|Mapk8|Stat3	124	306|402|528|441|378|375|390|429|300|510|507|366|477	1.63e-15		MMU-446652	1.26904	0
67	10	Reactome Pathways		Interferon Signaling	5.29e-11	Tyk2|Irf3|Ifngr1|Ifnar1|Ddx58|Ifnb1|Ifng|Jak2|Stat1|Ifna1	124	336|384|489|468|471|453|339|426|495|456	4.57e-13		MMU-913531	1.02765	0
70	10	Reactome Pathways		Toll Like Receptor 3 (TLR3) Cascade	7.34e-11	Irf3|Traf6|Nfkbia|Irf7|Nfkb1|Irak1|Nod2|Nod1|Mapk1|Mapk8	124	384|306|402|318|390|429|510|507|309|366	6.79e-13		MMU-168164	1.01343	0
95	10	Reactome Pathways		Interleukin-1 signaling	1.11e-09	Traf6|Nfkbia|Il1r1|Il1b|Il1a|Nfkb1|Irak1|Myd88|Nod2|Nod1	124	306|402|441|378|375|390|429|300|510|507	1.1e-11		MMU-9020702	0.895468	0
14	6	Reactome Pathways		Interleukin-4 and Interleukin-13 signaling	1.09e-08	Il4|Tyk2|Jak2|Stat1|Stat6|Stat3	124	417|336|426|495|396|477	1.15e-10		MMU-6785807	0.796257	0
17	6	Reactome Pathways		Activation of IRF3/IRF7 mediated by TBK1/IKK epsilon	2.66e-08	Irf3|Irf7|Ly96|Tlr4|Ticam1|Cd14	124	384|318|537|312|519|324	2.96e-10		MMU-936964	0.757512	0
18	6	Reactome Pathways		Interleukin-12 family signaling	3.35e-08	Tyk2|Il23a|Stat4|Jak2|Stat1|Stat3	124	336|552|387|426|495|477	3.93e-10		MMU-447115	0.747496	0
18	6	Reactome Pathways		Regulation of TLR by endogenous ligand	3.35e-08	Ly96|Tlr2|Tlr4|Cd14|Tlr1|Tlr6	124	537|444|312|324|423|408	3.93e-10		MMU-5686938	0.747496	0
74	8	Reactome Pathways		MyD88:MAL(TIRAP) cascade initiated on plasma membrane	8.05e-08	Traf6|Nfkbia|Nfkb1|Irak1|Nod2|Nod1|Mapk1|Mapk8	124	306|402|390|429|510|507|309|366	1.15e-09		MMU-166058	0.70942	0
73	8	Reactome Pathways		MyD88 cascade initiated on plasma membrane	8.05e-08	Traf6|Nfkbia|Nfkb1|Irak1|Nod2|Nod1|Mapk1|Mapk8	124	306|402|390|429|510|507|309|366	1.04e-09		MMU-975871	0.70942	0
9	5	Reactome Pathways		Interleukin-23 signaling	9.4e-08	Tyk2|Il23a|Stat4|Jak2|Stat3	124	336|552|387|426|477	1.63e-09		MMU-9020933	0.702687	0
49	7	Reactome Pathways		Chemokine receptors bind chemokines	1.26e-07	Ccr8|Ccl5|Cxcl10|Cxcr3|Ccr4|Ccr6|Ccr5	124	354|363|480|447|330|360|315	2.25e-09		MMU-380108	0.689963	0
10	5	Reactome Pathways		Interleukin-35 Signalling	1.31e-07	Tyk2|Stat4|Jak2|Stat1|Stat3	124	336|387|426|495|477	2.43e-09		MMU-8984722	0.688273	0
11	5	Reactome Pathways		Interleukin-6 signaling	1.84e-07	Tyk2|Il6|Jak2|Stat1|Stat3	124	336|555|426|495|477	3.52e-09		MMU-1059683	0.673518	0
31	6	Reactome Pathways		TAK1 activates NFkB by phosphorylation and activation of IKKs complex	3.3e-07	Traf6|Nfkbia|Nfkb1|Irak1|Nod2|Nod1	124	306|402|390|429|510|507	6.52e-09		MMU-445989	0.648149	0
58	7	Reactome Pathways		MAP kinase activation	3.3e-07	Traf6|Nfkb1|Irak1|Nod2|Nod1|Mapk1|Mapk8	124	306|390|429|510|507|309|366	6.56e-09		MMU-450294	0.648149	0
32	6	Reactome Pathways		Cytosolic sensors of pathogen-associated DNA	3.57e-07	Irf3|Nfkbia|Irf7|Nfkb1|Myd88|Stat6	124	384|402|318|390|300|396	7.72e-09		MMU-1834949	0.644733	0
15	5	Reactome Pathways		Caspase activation via Death Receptors in the presence of ligand	5.56e-07	Fasl|Ly96|Tlr4|Ticam1|Cd14	124	483|537|312|519|324	1.24e-08		MMU-140534	0.625493	0
15	5	Reactome Pathways		IRAK2 mediated activation of TAK1 complex upon TLR7/8 or 9 stimulation	5.56e-07	Traf6|Ly96|Tlr4|Ticam1|Cd14	124	306|537|312|519|324	1.24e-08		MMU-975163	0.625493	0
16	5	Reactome Pathways		p75NTR signals via NF-kB	6.89e-07	Traf6|Nfkbia|Nfkb1|Irak1|Myd88	124	306|402|390|429|300	1.62e-08		MMU-193639	0.616178	0
16	5	Reactome Pathways		TRAF6-mediated induction of TAK1 complex within TLR4 complex	6.89e-07	Traf6|Ly96|Tlr4|Ticam1|Cd14	124	306|537|312|519|324	1.62e-08		MMU-937072	0.616178	0
2417	29	Reactome Pathways		Signal Transduction	1.01e-06	Fasl|Tyk2|Traf6|Csf2|Nfkbia|C3|Tnf|Il6|Nfkb1|Irak1|Myd88|Ccr8|Ccl5|Cxcl10|Cxcr3|Ccr4|Jak2|Mapk1|Stat1|Tlr9|Cd86|Stat6|Ccr6|Cd80|Actb|Gata3|Ccr5|Mapk8|Stat3	124	483|336|306|393|402|558|435|555|390|429|300|354|363|480|447|330|426|309|495|321|369|396|360|357|345|501|315|366|477	2.48e-08		MMU-162582	0.599568	0
18	5	Reactome Pathways		Interleukin-20 family signaling	1.05e-06	Tyk2|Stat4|Jak2|Stat1|Stat3	124	336|387|426|495|477	2.66e-08		MMU-8854691	0.597881	0
126	8	Reactome Pathways		Death Receptor Signalling	2.15e-06	Fasl|Traf6|Nfkbia|Tnf|Nfkb1|Irak1|Myd88|Mapk8	124	483|306|402|435|390|429|300|366	5.71e-08		MMU-73887	0.566756	0
7	4	Reactome Pathways		Interleukin-1 processing	2.65e-06	Casp1|Il1b|Il1a|Nfkb1	124	528|378|375|390	7.19e-08		MMU-448706	0.557675	0
23	5	Reactome Pathways		JNK (c-Jun kinases) phosphorylation and activation mediated by activated human TAK1	2.75e-06	Traf6|Irak1|Nod2|Nod1|Mapk8	124	306|429|510|507|366	7.64e-08		MMU-450321	0.556067	0
50	6	Reactome Pathways		Nucleotide-binding domain, leucine rich repeat containing receptor (NLR) signaling pathways	3.02e-06	Traf6|Casp1|Irak1|Nod2|Nod1|Nlrp3	124	306|528|429|510|507|303	8.58e-08		MMU-168643	0.551999	0
24	5	Reactome Pathways		Regulation of IFNA signaling	3.17e-06	Tyk2|Ifnar1|Ifnb1|Stat1|Ifna1	124	336|468|453|495|456	9.21e-08		MMU-912694	0.549894	0
24	5	Reactome Pathways		IKK complex recruitment mediated by RIP1	3.17e-06	Traf6|Ly96|Tlr4|Ticam1|Cd14	124	306|537|312|519|324	9.21e-08		MMU-937041	0.549894	0
9	4	Reactome Pathways		MAPK1 (ERK2) activation	5.02e-06	Tyk2|Il6|Jak2|Mapk1	124	336|555|426|309	1.55e-07		MMU-112411	0.52993	0
9	4	Reactome Pathways		TRIF-mediated programmed cell death	5.02e-06	Ly96|Tlr4|Ticam1|Cd14	124	537|312|519|324	1.55e-07		MMU-2562578	0.52993	0
100	7	Reactome Pathways		Apoptosis	6.62e-06	Fasl|Ly96|Tlr4|Ticam1|Cd14|Mapk1|Mapk8	124	483|537|312|519|324|309|366	2.15e-07		MMU-109581	0.517914	0
31	5	Reactome Pathways		DDX58/IFIH1-mediated induction of interferon-alpha/beta	8.58e-06	Irf3|Nfkbia|Irf7|Nfkb1|Ddx58	124	384|402|318|390|471	2.86e-07		MMU-168928	0.506651	0
11	4	Reactome Pathways		Regulation of IFNG signaling	8.66e-06	Ifngr1|Ifng|Jak2|Stat1	124	489|339|426|495	2.94e-07		MMU-877312	0.506248	0
11	4	Reactome Pathways		Interleukin-27 signaling	8.66e-06	Tyk2|Jak2|Stat1|Stat3	124	336|426|495|477	2.94e-07		MMU-9020956	0.506248	0
13	4	Reactome Pathways		ZBP1(DAI) mediated induction of type I IFNs	1.45e-05	Irf3|Nfkbia|Nfkb1|Myd88	124	384|402|390|300	5.09e-07		MMU-1606322	0.483863	0
13	4	Reactome Pathways		NF-kB is activated and signals survival	1.45e-05	Traf6|Nfkbia|Nfkb1|Irak1	124	306|402|390|429	5.09e-07		MMU-209560	0.483863	0
36	5	Reactome Pathways		NOD1/2 Signaling Pathway	1.53e-05	Traf6|Casp1|Irak1|Nod2|Nod1	124	306|528|429|510|507	5.6e-07		MMU-168638	0.481531	0
37	5	Reactome Pathways		Interleukin-2 family signaling	1.68e-05	Csf2|Stat4|Jak2|Stat1|Stat3	124	393|387|426|495|477	6.33e-07		MMU-451927	0.477469	0
183	8	Reactome Pathways		Peptide ligand-binding receptors	2.26e-05	C3|Ccr8|Ccl5|Cxcl10|Cxcr3|Ccr4|Ccr6|Ccr5	124	558|354|363|480|447|330|360|315	8.66e-07		MMU-375276	0.464589	0
85	6	Reactome Pathways		p75 NTR receptor-mediated signalling	4e-05	Traf6|Nfkbia|Nfkb1|Irak1|Myd88|Mapk8	124	306|402|390|429|300|366	1.58e-06		MMU-193704	0.439794	0
101	6	Reactome Pathways		PI5P, PP2A and IER3 Regulate PI3K/AKT Signaling	9.99e-05	Traf6|Irak1|Myd88|Mapk1|Cd86|Cd80	124	306|429|300|309|369|357	4.07e-06		MMU-6811558	0.400043	0
24	4	Reactome Pathways		Activated tak1 mediates p38 mapk activation	0.0001	Traf6|Irak1|Nod2|Nod1	124	306|429|510|507	4.24e-06		MMU-450302	0.4	0
105	6	Reactome Pathways		Immunoregulatory interactions between a Lymphoid and a non-Lymphoid cell	0.00012	Cd40|C3|Cd40lg|Cd8a|Icam1|B2m	124	372|558|327|504|531|462	5.04e-06		MMU-198933	0.392082	0
236	8	Reactome Pathways		Deubiquitination	0.00013	Traf6|Nfkbia|Ddx58|Nod2|Nod1|Actb|Nlrp3|Gata3	124	306|402|471|510|507|345|303|501	5.37e-06		MMU-5688426	0.388606	0
7	3	Reactome Pathways		DEx/H-box helicases activate type I IFN and inflammatory cytokines production	0.00016	Irf7|Nfkb1|Myd88	124	318|390|300	6.9e-06		MMU-3134963	0.379588	0
8	3	Reactome Pathways		Interleukin-12 signaling	0.00021	Tyk2|Stat4|Jak2	124	336|387|426	9.46e-06		MMU-9020591	0.367778	0
352	9	Reactome Pathways		G alpha (i) signalling events	0.00027	C3|Ccr8|Ccl5|Cxcl10|Cxcr3|Ccr4|Mapk1|Ccr6|Ccr5	124	558|354|363|480|447|330|309|360|315	1.24e-05		MMU-418594	0.356864	0
10	3	Reactome Pathways		MAPK3 (ERK1) activation	0.00036	Tyk2|Il6|Jak2	124	336|555|426	1.63e-05		MMU-110056	0.34437	0
10	3	Reactome Pathways		Interleukin-21 signaling	0.00036	Stat4|Stat1|Stat3	124	387|495|477	1.63e-05		MMU-9020958	0.34437	0
701	12	Reactome Pathways		Adaptive Immune System	0.00047	Traf6|Cd40|Nfkbia|Cd4|C3|Nfkb1|Cd40lg|Cd8a|Icam1|Cd86|Cd80|B2m	124	306|372|402|381|558|390|327|504|531|369|357|462	2.21e-05		MMU-1280218	0.33279	0
12	3	Reactome Pathways		RIP-mediated NFkB activation via ZBP1	0.00054	Nfkbia|Nfkb1|Myd88	124	402|390|300	2.58e-05		MMU-1810476	0.326761	0
13	3	Reactome Pathways		p75NTR recruits signalling complexes	0.00066	Traf6|Irak1|Myd88	124	306|429|300	3.16e-05		MMU-209543	0.318046	0
88	5	Reactome Pathways		Antimicrobial peptides	0.00068	Cd4|Slc11a1|Tlr2|Tlr1|Ccr6	124	381|450|444|423|360	3.31e-05		MMU-6803157	0.316749	0
47	4	Reactome Pathways		Defensins	0.00097	Cd4|Tlr2|Tlr1|Ccr6	124	381|444|423|360	4.83e-05		MMU-1461973	0.301323	0
16	3	Reactome Pathways		Beta defensins	0.0011	Tlr2|Tlr1|Ccr6	124	444|423|360	5.43e-05		MMU-1461957	0.295861	0
2	2	Reactome Pathways		TICAM1-dependent activation of IRF3/IRF7	0.0018	Irf3|Irf7	124	384|318	9.12e-05		MMU-9013973	0.274473	0
22	3	Reactome Pathways		Trafficking and processing of endosomal TLR	0.0024	Tlr7|Tlr9|Tlr8	124	546|321|498	0.00013		MMU-1679131	0.261979	0
124	5	Reactome Pathways		Fc epsilon receptor (FCERI) signaling	0.003	Traf6|Nfkbia|Nfkb1|Mapk1|Mapk8	124	306|402|390|309|366	0.00016		MMU-2454202	0.252288	0
27	3	Reactome Pathways		ISG15 antiviral mechanism	0.0041	Irf3|Ddx58|Stat1	124	384|471|495	0.00022		MMU-1169408	0.238722	0
519	9	Reactome Pathways		Neutrophil degranulation	0.0042	Mpo|C3|Slc11a1|Tlr2|Nfkb1|Cd14|Mapk1|Itgam|B2m	124	465|558|450|444|390|324|309|351|462	0.00023		MMU-6798695	0.237675	0
4	2	Reactome Pathways		TRAF3-dependent IRF activation pathway	0.0042	Irf3|Irf7	124	384|318	0.00023		MMU-918233	0.237675	0
4	2	Reactome Pathways		TRAF6 mediated IRF7 activation	0.0042	Irf3|Irf7	124	384|318	0.00023		MMU-933541	0.237675	0
29	3	Reactome Pathways		Downstream signal transduction	0.0048	Stat1|Stat6|Stat3	124	495|396|477	0.00027		MMU-186763	0.231876	0
31	3	Reactome Pathways		Ovarian tumor domain proteases	0.0056	Traf6|Nod2|Nod1	124	306|510|507	0.00032		MMU-5689896	0.225181	0
5	2	Reactome Pathways		Interleukin-10 signaling	0.0056	Tyk2|Stat3	124	336|477	0.00032		MMU-6783783	0.225181	0
87	4	Reactome Pathways		Downstream TCR signaling	0.0077	Traf6|Nfkbia|Cd4|Nfkb1	124	306|402|381|390	0.00046		MMU-202424	0.211351	0
7	2	Reactome Pathways		STING mediated induction of host immune responses	0.009	Irf3|Stat6	124	384|396	0.00054		MMU-1834941	0.204576	0
92	4	Reactome Pathways		CLEC7A (Dectin-1) signaling	0.0093	Traf6|Nfkbia|Il1b|Nfkb1	124	306|402|378|390	0.00056		MMU-5607764	0.203152	0
41	3	Reactome Pathways		Signaling by SCF-KIT	0.0112	Jak2|Stat1|Stat3	124	426|495|477	0.00069		MMU-1433557	0.195078	0
272	6	Reactome Pathways		MAPK1/MAPK3 signaling	0.0129	Tyk2|Csf2|Il6|Jak2|Mapk1|Actb	124	336|393|555|426|309|345	0.0008		MMU-5684996	0.188941	0
9	2	Reactome Pathways		Interleukin-9 signaling	0.013	Stat1|Stat3	124	495|477	0.00082		MMU-8985947	0.188606	0
10	2	Reactome Pathways		Activation of the AP-1 family of transcription factors	0.0153	Mapk1|Mapk8	124	309|366	0.00098		MMU-450341	0.181531	0
11	2	Reactome Pathways		Regulated proteolysis of p75NTR	0.0179	Traf6|Nfkb1	124	306|390	0.0012		MMU-193692	0.174715	0
12	2	Reactome Pathways		CD28 dependent Vav1 pathway	0.0202	Cd86|Cd80	124	369|357	0.0013		MMU-389359	0.169465	0
12	2	Reactome Pathways		Growth hormone receptor signaling	0.0202	Jak2|Mapk1	124	426|309	0.0013		MMU-982772	0.169465	0
418	7	Reactome Pathways		Signaling by Receptor Tyrosine Kinases	0.0211	Jak2|Mapk1|Stat1|Tlr9|Stat6|Actb|Stat3	124	426|309|495|321|396|345|477	0.0014		MMU-9006934	0.167572	0
14	2	Reactome Pathways		TRAF6 mediated NF-kB activation	0.0258	Nfkbia|Nfkb1	124	402|390	0.0018		MMU-933542	0.158838	0
14	2	Reactome Pathways		Negative regulators of DDX58/IFIH1 signaling	0.0258	Irf3|Ddx58	124	384|471	0.0018		MMU-936440	0.158838	0
59	3	Reactome Pathways		Costimulation by the CD28 family	0.0267	Cd4|Cd86|Cd80	124	381|369|357	0.0019		MMU-388841	0.157349	0
15	2	Reactome Pathways		IRAK1 recruits IKK complex	0.0282	Traf6|Irak1	124	306|429	0.002		MMU-937039	0.154975	0
15	2	Reactome Pathways		IRAK1 recruits IKK complex upon TLR7/8 or 9 stimulation	0.0282	Traf6|Irak1	124	306|429	0.002		MMU-975144	0.154975	0
17	2	Reactome Pathways		TNF receptor superfamily (TNFSF) members mediating non-canonical NF-kB pathway	0.0346	Cd40|Cd40lg	124	372|327	0.0025		MMU-5676594	0.146092	0
17	2	Reactome Pathways		IL-6-type cytokine receptor ligand interactions	0.0346	Tyk2|Jak2	124	336|426	0.0025		MMU-6788467	0.146092	0
20	2	Reactome Pathways		CTLA4 inhibitory signaling	0.0456	Cd86|Cd80	124	369|357	0.0034		MMU-389513	0.134104	0
21	2	Reactome Pathways		Initial triggering of complement	0.0494	C3|Crp	124	558|414	0.0037		MMU-166663	0.130627	0
