# Supplementary material for: Immune senescence in aged APP/PS1 mice
Source: NeuroImmune Pharm Ther. 2023 Aug 14;2(3):317–30. doi: 10.1515/nipt-2023-0015 (PMC10659760; doi:10.1515/nipt-2023-0015)
Supplement: Supplementary file 9 — Supplementary Material Details [file j_nipt-2023-0015_suppl_009.xlsx]

## Sheet: 4M Tg vs non-Tg
	Gene symbol	Fold regulation	p-value
A01	APCS	-2.8	0.44498
A02	C3	-2.61	0.4002
A03	CASP1	-1.33	0.798025
A04	CCL2	1.04	0.907896
A05	CCL5	1.05	0.76429
A06	CCR4	-1	0.857462
A07	CCR5	-8.64	0.350232
A08	CCR6	1.86	0.169623
A09	CCR8	14.51	0.011203
A10	CD14	-5.7	0.734466
A11	CD4	-1.03	0.830948
A12	CD40	-1.8	0.452258
B01	CD40LG	-1.17	0.845862
B02	CD80	-4.22	0.700232
B03	CD86	-1.71	0.646615
B04	CD8A	1.14	0.812259
B05	CRP	-4.93	0.735884
B06	CSF2	-3.14	0.90164
B07	CXCL10	-4.9	0.620276
B08	CXCR3	-1.17	0.659048
B09	DDX58	-3.03	0.76246
B10	FASLG	-1.2	0.750347
B11	FOXP3	-2.13	0.384808
B12	GATA3	-3.03	0.746821
C01	HLA-A	-2.29	0.462722
C02	HLA-E	-3.77	0.753067
C03	ICAM1	-1.21	0.424567
C04	IFNA1	-1.1	0.876887
C05	IFNAR1	-5.9	0.626622
C06	IFNB1	1.13	0.329761
C07	IFNG	-3.26	0.466749
C08	IFNGR1	-4.75	0.7114
C09	IL10	-1.06	0.607076
C10	IL13	-3.11	0.726365
C11	IL17A	-3.23	0.983585
C12	IL18	-1.75	0.543545
D01	IL1A	1.2	0.20462
D02	IL1B	-2.29	0.592743
D03	IL1R1	-2.28	0.650434
D04	IL2	-1.14	0.680296
D05	IL23A	-3.81	0.743347
D06	IL4	-1.91	0.78953
D07	IL5	-2.79	0.603792
D08	IL6	-2.05	0.886442
D09	CXCL8	-2.95	0.37303
D10	IRAK1	1.21	0.101897
D11	IRF3	1.2	0.216799
D12	IRF7	1.74	0.329313
E01	ITGAM	1.08	0.621647
E02	JAK2	1.01	0.83876
E03	LY96	1.57	0.284655
E04	LYZ	1.64	0.534525
E05	MAPK1	1.33	0.020549
E06	MAPK8	1.39	0.227622
E07	MBL2	-3.43	0.280153
E08	MPO	-1.05	0.757826
E09	MX1	-2.44	0.58677
E10	MYD88	-1.71	0.09199
E11	NFKB1	1.34	0.111392
E12	NFKBIA	1.25	0.344281
F01	NLRP3	-1.75	0.618052
F02	NOD1	-1.07	0.82706
F03	NOD2	-2.88	0.665704
F04	RAG1	-4.38	0.338076
F05	RORC	-1.72	0.382137
F06	SLC11A1	-1.38	0.48301
F07	STAT1	1.11	0.490479
F08	STAT3	-1.06	0.745162
F09	STAT4	-2.23	0.313681
F10	STAT6	-1.08	0.687002
F11	TBX21	-2.71	0.591643
F12	TICAM1	1.17	0.464239
G01	TLR1	-2.8	0.30134
G02	TLR2	-2.01	0.760596
G03	TLR3	-2.37	0.015667
G04	TLR4	-2.63	0.327798
G05	TLR5	-1.79	0.762172
G06	TLR6	-3.76	0.368252
G07	TLR7	-2.44	0.074898
G08	TLR8	-3.71	0.43243
G09	TLR9	-1.32	0.5667
G10	TNF	-4.63	0.643465
G11	TRAF6	1.14	0.227145
G12	TYK2	1.76	0.160748
H01	ACTB	-1.14	0.399544
H02	B2M	1.08	0.640871
H03	GAPDH	-1.25	0.167617
H04	HPRT1	1.12	0.164637
H05	RPLP0	1.17	0.050424

## Sheet: 6M Tg vs non-Tg
	Gene symbol	Fold regulation	p-value
A01	APCS	1.24	0.67423
A02	C3	-1.43	0.524944
A03	CASP1	-1.37	0.401515
A04	CCL2	1.68	0.337165
A05	CCL5	-1.21	0.95033
A06	CCR4	2.17	0.256432
A07	CCR5	-1.34	0.684982
A08	CCR6	1.04	0.968036
A09	CCR8	1.54	0.222185
A10	CD14	1.79	0.920578
A11	CD4	1.35	0.366986
A12	CD40	1.21	0.646665
B01	CD40LG	1.14	0.594653
B02	CD80	1.03	0.922947
B03	CD86	1.19	0.589863
B04	CD8A	1.59	0.248705
B05	CRP	3.12	0.278932
B06	CSF2	1.29	0.576177
B07	CXCL10	2.58	0.225147
B08	CXCR3	6.18	0.053206
B09	DDX58	1.71	0.27146
B10	FASLG	1.19	0.512103
B11	FOXP3	1.05	0.715683
B12	GATA3	-1.01	0.860969
C01	HLA-A	-1.08	0.731158
C02	HLA-E	2.74	0.424516
C03	ICAM1	1.84	0.181315
C04	IFNA1	1.08	0.595123
C05	IFNAR1	1.36	0.461855
C06	IFNB1	1.06	0.841783
C07	IFNG	1.43	0.491242
C08	IFNGR1	1.84	0.194931
C09	IL10	1.17	0.536596
C10	IL13	1.51	0.990155
C11	IL17A	1.29	0.781434
C12	IL18	1.32	0.597679
D01	IL1A	1.08	0.732568
D02	IL1B	-1.12	0.622347
D03	IL1R1	2.61	0.065314
D04	IL2	-1.55	0.500392
D05	IL23A	1.42	0.904389
D06	IL4	2	0.273829
D07	IL5	-1.64	0.356219
D08	IL6	1.13	0.897323
D09	CXCL8	1.57	0.115862
D10	IRAK1	1.27	0.513811
D11	IRF3	-1.1	0.973831
D12	IRF7	1.9	0.152521
E01	ITGAM	1.35	0.498777
E02	JAK2	1.11	0.692426
E03	LY96	1.44	0.399446
E04	LYZ	1.84	0.021116
E05	MAPK1	1	0.95148
E06	MAPK8	-1.21	0.417659
E07	MBL2	-1.55	0.705129
E08	MPO	1.21	0.584271
E09	MX1	1.83	0.218252
E10	MYD88	-1.72	0.302339
E11	NFKB1	1.09	0.68171
E12	NFKBIA	-1.27	0.526545
F01	NLRP3	1.07	0.860011
F02	NOD1	-1.52	0.109545
F03	NOD2	1.55	0.487711
F04	RAG1	-1.06	0.923894
F05	RORC	1.21	0.492913
F06	SLC11A1	1.27	0.345443
F07	STAT1	-1.02	0.884376
F08	STAT3	1.39	0.354548
F09	STAT4	-1.25	0.698189
F10	STAT6	1.13	0.449819
F11	TBX21	3.19	0.367316
F12	TICAM1	-2.34	0.158739
G01	TLR1	-1.46	0.683954
G02	TLR2	2.48	0.169082
G03	TLR3	-2.46	0.531105
G04	TLR4	1.14	0.674909
G05	TLR5	-1.05	0.700248
G06	TLR6	-1.85	0.89004
G07	TLR7	-1.21	0.721837
G08	TLR8	-1.42	0.509769
G09	TLR9	-1.53	0.411894
G10	TNF	-1.39	0.558688
G11	TRAF6	-3.15	0.082929
G12	TYK2	-1.08	0.920811
H01	ACTB	1.03	0.895574
H02	B2M	-1.93	0.599582
H03	GAPDH	1.3	0.401046
H04	HPRT1	1.65	0.347515
H05	RPLP0	-1.14	0.279565

## Sheet: 12M Tg vs non-Tg
	Gene symbol	Fold regulation	p-value
A01	APCS	4.03	0.260787
A02	C3	4.44	0.159206
A03	CASP1	2.16	0.281204
A04	CCL2	5.55	0.110218
A05	CCL5	-1.08	0.7076
A06	CCR4	2.98	0.277495
A07	CCR5	4.69	0.258509
A08	CCR6	-1.18	0.606773
A09	CCR8	3.51	0.264103
A10	CD14	2.37	0.289651
A11	CD4	2.36	0.165702
A12	CD40	-2.22	0.342849
B01	CD40LG	2.02	0.272457
B02	CD80	1.67	0.420842
B03	CD86	3.56	0.194106
B04	CD8A	3.61	0.147077
B05	CRP	4.18	0.134872
B06	CSF2	2.54	0.281853
B07	CXCL10	2.74	0.275616
B08	CXCR3	10.01	0.199463
B09	DDX58	1.99	0.316586
B10	FASLG	2.46	0.291218
B11	FOXP3	3.38	0.265278
B12	GATA3	3.52	0.274895
C01	HLA-A	2.47	0.284613
C02	HLA-E	1.18	0.641477
C03	ICAM1	3.72	0.19205
C04	IFNA1	1.13	0.986803
C05	IFNAR1	1.93	0.33071
C06	IFNB1	1.25	0.563837
C07	IFNG	3.28	0.266347
C08	IFNGR1	2.5	0.28366
C09	IL10	1.13	0.628242
C10	IL13	2.82	0.251841
C11	IL17A	1.78	0.090551
C12	IL18	4.5	0.259024
D01	IL1A	1.77	0.335863
D02	IL1B	1.31	0.574217
D03	IL1R1	19.88	0.071576
D04	IL2	1.52	0.704251
D05	IL23A	2.86	0.272893
D06	IL4	2.58	0.229835
D07	IL5	2.45	0.285602
D08	IL6	1.98	0.323409
D09	CXCL8	4.01	0.260875
D10	IRAK1	2.33	0.340129
D11	IRF3	3.59	0.268669
D12	IRF7	1.75	0.324376
E01	ITGAM	3.45	0.179354
E02	JAK2	2.42	0.332581
E03	LY96	2.65	0.176116
E04	LYZ	2.79	0.002064
E05	MAPK1	1.48	0.460065
E06	MAPK8	1.57	0.240498
E07	MBL2	2.05	0.314716
E08	MPO	2.39	0.334291
E09	MX1	1.53	0.456871
E10	MYD88	1.65	0.400233
E11	NFKB1	1.26	0.799504
E12	NFKBIA	-1.88	0.078516
F01	NLRP3	2.58	0.021506
F02	NOD1	-1.49	0.166496
F03	NOD2	2.5	0.009566
F04	RAG1	3.18	0.267533
F05	RORC	1.85	0.338462
F06	SLC11A1	1.59	0.612535
F07	STAT1	2.61	0.269638
F08	STAT3	1.9	0.22452
F09	STAT4	1.33	0.633564
F10	STAT6	2.89	0.188057
F11	TBX21	2.08	0.265118
F12	TICAM1	-1.39	0.637125
G01	TLR1	1.63	0.407807
G02	TLR2	7.52	0.159614
G03	TLR3	1.47	0.50112
G04	TLR4	1.51	0.297378
G05	TLR5	1.81	0.353699
G06	TLR6	2	0.320956
G07	TLR7	4.06	0.260657
G08	TLR8	4.69	0.258509
G09	TLR9	1.17	0.882513
G10	TNF	2.27	0.295666
G11	TRAF6	-2.1	0.427613
G12	TYK2	1.43	0.593811
H01	ACTB	-1.69	0.36336
H02	B2M	-4.23	0.377458
H03	GAPDH	-1.77	0.214311
H04	HPRT1	4.66	0.161539
H05	RPLP0	-1.57	0.005994

## Sheet: 20M Tg vs non-Tg
	Gene symbol	Fold regulation	p-value
A01	APCS	6.86	0.338543
A02	C3	7.45	0.251299
A03	CASP1	1.78	0.045862
A04	CCL2	2.75	0.383998
A05	CCL5	1.79	0.225787
A06	CCR4	4.53	0.320976
A07	CCR5	9.95	0.277954
A08	CCR6	-3.65	0.069947
A09	CCR8	-3.2	0.162944
A10	CD14	7.08	0.278033
A11	CD4	4.93	0.004025
A12	CD40	3.64	0.278119
B01	CD40LG	1.32	0.480491
B02	CD80	5.81	0.371214
B03	CD86	3.23	0.379564
B04	CD8A	6.58	0.304107
B05	CRP	11.75	0.360955
B06	CSF2	3.67	0.349079
B07	CXCL10	1.06	0.434173
B08	CXCR3	27.36	0.276025
B09	DDX58	3.25	0.346621
B10	FASLG	1.47	0.44211
B11	FOXP3	1.63	0.484196
B12	GATA3	5.14	0.369432
C01	HLA-A	1.35	0.582831
C02	HLA-E	4.07	0.371193
C03	ICAM1	3.2	0.379123
C04	IFNA1	1.27	0.121457
C05	IFNAR1	1.59	0.416083
C06	IFNB1	-1.1	0.579168
C07	IFNG	6.9	0.334756
C08	IFNGR1	5.23	0.308792
C09	IL10	1.52	0.434506
C10	IL13	6.37	0.372647
C11	IL17A	3.21	0.379996
C12	IL18	4.79	0.363797
D01	IL1A	-1.08	0.535398
D02	IL1B	1.8	0.390184
D03	IL1R1	16.19	0.269046
D04	IL2	1.3	0.424963
D05	IL23A	6.15	0.272645
D06	IL4	3.31	0.388699
D07	IL5	2.98	0.348345
D08	IL6	-1.37	0.591646
D09	CXCL8	2.84	0.36189
D10	IRAK1	1.05	0.470896
D11	IRF3	2.84	0.377022
D12	IRF7	3.58	0.277857
E01	ITGAM	2.58	0.381471
E02	JAK2	1.82	0.40262
E03	LY96	-1.53	0.542014
E04	LYZ	6.55	0.017066
E05	MAPK1	-1.27	0.573442
E06	MAPK8	1.16	0.476447
E07	MBL2	-1.43	0.826389
E08	MPO	3.23	0.37815
E09	MX1	1.54	0.215118
E10	MYD88	1.37	0.108975
E11	NFKB1	1.38	0.454748
E12	NFKBIA	-1.09	0.937606
F01	NLRP3	2.65	0.23608
F02	NOD1	-1.01	0.633965
F03	NOD2	2.4	0.382615
F04	RAG1	1.56	0.421541
F05	RORC	3.08	0.364693
F06	SLC11A1	3.02	0.001198
F07	STAT1	2.19	0.385508
F08	STAT3	1.93	0.37769
F09	STAT4	-1.34	0.268067
F10	STAT6	3.9	0.343846
F11	TBX21	2.42	0.372574
F12	TICAM1	-1.89	0.08721
G01	TLR1	2.25	0.17279
G02	TLR2	7.26	0.329672
G03	TLR3	-2.35	0.136823
G04	TLR4	3.19	0.134871
G05	TLR5	1.67	0.420958
G06	TLR6	2.77	0.350448
G07	TLR7	1.98	0.504681
G08	TLR8	8.74	0.230123
G09	TLR9	1.49	0.239984
G10	TNF	6.19	0.166954
G11	TRAF6	-3.97	0.008039
G12	TYK2	1.18	0.485793
H01	ACTB	-1.26	0.157735
H02	B2M	-4.03	0.705621
H03	GAPDH	-1.04	0.803262
H04	HPRT1	5.23	0.352474
H05	RPLP0	1.01	0.698515
