# Supplementary material for: Immune senescence in aged APP/PS1 mice
Source: NeuroImmune Pharm Ther. 2023 Aug 14;2(3):317–30. doi: 10.1515/nipt-2023-0015 (PMC10659760; doi:10.1515/nipt-2023-0015)
Supplement: Supplementary file 10 — Supplementary Material Details [file j_nipt-2023-0015_suppl_010.xlsx]

## Sheet: 4M Tg vs non-Tg
© 2000-2022 QIAGEN. All rights reserved.
Ingenuity Canonical Pathways	-log(p-value)	p-value	Ratio	z-score	Molecules
14-3-3-mediated Signaling	2.4	0.00398107	0.0278	#NUM!	MAPK1,MAPK8,TNF
4-1BB Signaling in T Lymphocytes	5.76	1.7378e-06	0.133	#NUM!	MAPK1,MAPK8,NFKB1,NFKBIA
Actin Cytoskeleton Signaling	0.362	0.43451	0.00526	#NUM!	MAPK1
Activation of IRF by Cytosolic Pattern Recognition Receptors	12.1	7.94328e-13	0.17	-2.121	CD40,DDX58,IFNAR1,IL6,MAPK8,NFKB1,NFKBIA,TNF
Acute Myeloid Leukemia Signaling	1.64	0.0229087	0.0253	#NUM!	MAPK1,NFKB1
Acute Phase Response Signaling	13	1e-13	0.0815	-0.905	APCS,IL18,IL1B,IL1R1,IL6,MAPK1,MAPK8,MYD88,NFKB1,NFKBIA,TNF
Adipogenesis pathway	0.539	0.289068	0.00877	#NUM!	TNF
Adrenomedullin signaling pathway	5.22	6.0256e-06	0.0385	0	IL18,IL1B,MAPK1,MAPK8,NFKB1,TNF
Agranulocyte Adhesion and Diapedesis	7.68	2.0893e-08	0.0667	#NUM!	CCR6,CCR8,CXCL10,IL18,IL1B,IL1R1,TNF
Agrin Interactions at Neuromuscular Junction	1.85	0.0141254	0.0328	#NUM!	MAPK1,MAPK8
Airway Inflammation in Asthma	5.06	8.70964e-06	0.214	#NUM!	CSF2,IFNGR1,IL4
Airway Pathology in Chronic Obstructive Pulmonary Disease	8.23	5.88844e-09	0.122	#NUM!	CSF2,IL18,IL1B,IL4,IL6,TNF
Aldosterone Signaling in Epithelial Cells	0.491	0.322849	0.00769	#NUM!	MAPK1
Allograft Rejection Signaling	11.1	7.94328e-12	0.333	#NUM!	CD40,CD86,HLA-A,HLA-E,IL4,TNF
Altered T Cell and B Cell Signaling in Rheumatoid Arthritis	29.4	3.98107e-30	0.405	#NUM!	CD40,CD86,CSF2,HLA-A,IL18,IL1B,IL4,IL6,NFKB1,TLR2,TLR3,TLR4,TLR6,TLR9,TNF
AMPK Signaling	0.348	0.448745	0.00505	#NUM!	MAPK1
Amyloid Processing	0.928	0.118032	0.0238	#NUM!	MAPK1
Amyotrophic Lateral Sclerosis Signaling	0.606	0.247742	0.0105	#NUM!	CASP1
Androgen Signaling	1.17	0.0676083	0.0139	#NUM!	MAPK1,NFKB1
Angiopoietin Signaling	1.8	0.0158489	0.0308	#NUM!	NFKB1,NFKBIA
Antigen Presentation Pathway	2.72	0.00190546	0.0909	#NUM!	HLA-A,HLA-E
Antioxidant Action of Vitamin C	7.17	6.76083e-08	0.0822	-0.816	CSF2,MAPK1,MAPK8,NFKB1,NFKBIA,TNF
Antiproliferative Role of Somatostatin Receptor 2	0.759	0.174181	0.0156	#NUM!	MAPK1
Antiproliferative Role of TOB in T Cell Signaling	1.13	0.074131	0.0385	#NUM!	MAPK1
Apelin Adipocyte Signaling Pathway	1.8	0.0158489	0.0308	#NUM!	MAPK1,MAPK8
Apelin Cardiac Fibroblast Signaling Pathway	1.22	0.060256	0.0476	#NUM!	IL6
Apelin Cardiomyocyte Signaling Pathway	1.68	0.020893	0.0267	#NUM!	MAPK1,MAPK8
Apelin Endothelial Signaling Pathway	2.22	0.0060256	0.024	#NUM!	MAPK1,MAPK8,NFKB1
Apelin Liver Signaling Pathway	2.76	0.0017378	0.0952	#NUM!	MAPK8,TNF
Apelin Pancreas Signaling Pathway	2.22	0.0060256	0.0513	#NUM!	MAPK8,NFKB1
Apoptosis Signaling	5.19	6.45654e-06	0.0556	-0.447	MAPK1,MAPK8,NFKB1,NFKBIA,TNF
April Mediated Signaling	5.54	2.88403e-06	0.118	1	MAPK1,MAPK8,NFKB1,NFKBIA
Aryl Hydrocarbon Receptor Signaling	5.84	1.44544e-06	0.0492	0	IL1B,IL6,MAPK1,MAPK8,NFKB1,TNF
Atherosclerosis Signaling	7.28	5.24807e-08	0.0857	#NUM!	CD40,IL18,IL1B,IL6,NFKB1,TNF
ATM Signaling	1.58	0.0263027	0.0235	#NUM!	MAPK8,NFKBIA
Autoimmune Thyroid Disease Signaling	8.83	1.47911e-09	0.278	#NUM!	CD40,CD86,HLA-A,HLA-E,IL4
Autophagy	4.73	1.86209e-05	0.0316	0	MAPK1,MAPK8,MYD88,NFKB1,TLR4,TNF
Axonal Guidance Signaling	0	1	0.00256	#NUM!	MAPK1
B Cell Activating Factor Signaling	5.54	2.88403e-06	0.118	#NUM!	MAPK1,MAPK8,NFKB1,NFKBIA
B Cell Development	5.4	3.98107e-06	0.273	#NUM!	CD40,CD86,HLA-A
B Cell Receptor Signaling	3.07	0.000851138	0.0278	2	MAPK1,MAPK8,NFKB1,NFKBIA
BAG2 Signaling Pathway	1.68	0.020893	0.0267	#NUM!	MAPK1,NFKB1
BER (Base Excision Repair) Pathway	0.917	0.12106	0.0233	#NUM!	MAPK1
BEX2 Signaling Pathway	2.95	0.00112202	0.0435	#NUM!	MAPK8,NFKB1,NFKBIA
Bladder Cancer Signaling	0.618	0.240991	0.0109	#NUM!	MAPK1
BMP signaling pathway	2.92	0.00120226	0.0423	#NUM!	MAPK1,MAPK8,NFKB1
Breast Cancer Regulation by Stathmin1	1.52	0.0301995	0.01	2	CCR6,CCR8,MAPK1,NFKB1
Calcium Signaling	0.429	0.372392	0.00645	#NUM!	MAPK1
Calcium-induced T Lymphocyte Apoptosis	0.939	0.11508	0.0244	#NUM!	HLA-A
cAMP-mediated signaling	0.374	0.422669	0.00546	#NUM!	MAPK1
Cancer Drug Resistance By Drug Efflux	2.01	0.00977237	0.04	#NUM!	MAPK1,NFKB1
Cardiac Hypertrophy Signaling	1.66	0.0218776	0.0149	#NUM!	IL6,MAPK1,MAPK8
Cardiac Hypertrophy Signaling (Enhanced)	7.83	1.47911e-08	0.0273	-1.508	CSF2,IFNAR1,IL18,IL1B,IL1R1,IL4,IL6,MAPK1,MAPK8,NFKB1,TNF
Caveolar-mediated Endocytosis Signaling	1.76	0.017378	0.0294	#NUM!	HLA-A,HLA-E
CCR3 Signaling in Eosinophils	0.58	0.263027	0.0098	#NUM!	MAPK1
CCR5 Signaling in Macrophages	1.63	0.0234423	0.025	#NUM!	MAPK1,MAPK8
CD27 Signaling in Lymphocytes	3.42	0.000380189	0.0625	#NUM!	MAPK8,NFKB1,NFKBIA
CD28 Signaling in T Helper Cells	5.39	4.0738e-06	0.061	#NUM!	CD86,HLA-A,MAPK8,NFKB1,NFKBIA
CD40 Signaling	6.3	5.01187e-07	0.0926	0.447	CD40,MAPK1,MAPK8,NFKB1,NFKBIA
CDC42 Signaling	3.61	0.000245471	0.0385	#NUM!	HLA-A,HLA-E,MAPK1,MAPK8
CDK5 Signaling	1.44	0.0363078	0.0198	#NUM!	MAPK1,MAPK8
Ceramide Signaling	2.82	0.00151356	0.039	#NUM!	MAPK8,NFKB1,TNF
Chemokine Signaling	1.88	0.0131826	0.0339	#NUM!	MAPK1,MAPK8
Cholecystokinin/Gastrin-mediated Signaling	4.98	1.04713e-05	0.0505	-0.447	IL18,IL1B,MAPK1,MAPK8,TNF
Chronic Myeloid Leukemia Signaling	1.46	0.0346737	0.0202	#NUM!	MAPK1,NFKB1
Circadian Rhythm Signaling	0.851	0.140929	0.00901	#NUM!	MAPK1,RORC
CLEAR Signaling Pathway	5.15	7.07946e-06	0.0283	1.89	MAPK1,TLR2,TLR3,TLR4,TLR6,TLR9,TNF
CNTF Signaling	2.03	0.00933254	0.0408	#NUM!	MAPK1,TYK2
Colorectal Cancer Metastasis Signaling	12.1	7.94328e-13	0.0545	-1.155	IFNGR1,IL6,MAPK1,MAPK8,NFKB1,TLR2,TLR3,TLR4,TLR6,TLR9,TNF,TYK2
Communication between Innate and Adaptive Immune Cells	33.6	2.51189e-34	0.516	#NUM!	CD40,CD86,CSF2,CXCL10,HLA-A,HLA-E,IL18,IL1B,IL4,IL6,TLR2,TLR3,TLR4,TLR6,TLR9,TNF
Coronavirus Pathogenesis Pathway	12.2	6.30957e-13	0.0692	0.905	CASP1,DDX58,IFNAR1,IL1B,IL6,MAPK1,MAPK8,NFKB1,NFKBIA,TLR3,TYK2
Corticotropin Releasing Hormone Signaling	0.517	0.304089	0.00826	#NUM!	MAPK1
CREB Signaling in Neurons	0.917	0.12106	0.00733	#NUM!	CCR6,CCR8,MAPK1
Crosstalk between Dendritic Cells and Natural Killer Cells	22.5	3.16228e-23	0.265	-2.887	CD40,CD86,CSF2,HLA-A,HLA-E,IL18,IL4,IL6,NFKB1,TLR3,TLR4,TLR9,TNF
CTLA4 Signaling in Cytotoxic T Lymphocytes	3.17	0.000676083	0.0517	#NUM!	CD86,HLA-A,HLA-E
CXCR4 Signaling	1.18	0.0660693	0.0141	#NUM!	MAPK1,MAPK8
Cytotoxic T Lymphocyte-mediated Apoptosis of Target Cells	2.72	0.00190546	0.0909	#NUM!	HLA-A,HLA-E
Death Receptor Signaling	3.85	0.000141254	0.0444	0	MAPK8,NFKB1,NFKBIA,TNF
Dendritic Cell Maturation	31.4	3.98107e-32	0.175	-2.683	CD40,CD86,CSF2,HLA-A,HLA-E,IFNAR1,IL18,IL1B,IL6,MAPK1,MAPK8,MYD88,NFKB1,NFKBIA,STAT4,TLR2,TLR3,TLR4,TLR9,TNF
Differential Regulation of Cytokine Production in Intestinal Epithelial Cells by IL-17A and IL-17F	6.07	8.51138e-07	0.429	#NUM!	CSF2,IL1B,TNF
Differential Regulation of Cytokine Production in Macrophages and T Helper Cells by IL-17A and IL-17F	8.33	4.67735e-09	0.5	-2	CSF2,IL1B,IL6,TNF
Dilated Cardiomyopathy Signaling Pathway	0.575	0.266073	0.00971	#NUM!	MAPK1
Docosahexaenoic Acid (DHA) Signaling	1.05	0.0891251	0.0323	#NUM!	IL1B
EGF Signaling	2.03	0.00933254	0.0408	#NUM!	MAPK1,MAPK8
EIF2 Signaling	0.379	0.41783	0.00556	#NUM!	MAPK1
Endocannabinoid Cancer Inhibition Pathway	1.24	0.057544	0.0154	#NUM!	CASP1,MAPK1
Endocannabinoid Developing Neuron Pathway	1.34	0.0457088	0.0174	#NUM!	MAPK1,MAPK8
Endocannabinoid Neuronal Synapse Pathway	1.32	0.047863	0.0169	#NUM!	MAPK1,MAPK8
Endometrial Cancer Signaling	0.827	0.148936	0.0185	#NUM!	MAPK1
Endoplasmic Reticulum Stress Pathway	1.24	0.057544	0.05	#NUM!	MAPK8
Endothelin-1 Signaling	2.08	0.00831764	0.0213	#NUM!	CASP1,MAPK1,MAPK8
Ephrin B Signaling	0.752	0.177011	0.0154	#NUM!	MAPK1
Ephrin Receptor Signaling	0.383	0.414	0.00562	#NUM!	MAPK1
ERB2-ERBB3 Signaling	1.94	0.0114815	0.0364	#NUM!	MAPK1,TYK2
ERBB Signaling	1.63	0.0234423	0.025	#NUM!	MAPK1,MAPK8
ERBB4 Signaling	0.79	0.162181	0.0169	#NUM!	MAPK1
ERK/MAPK Signaling	0.386	0.41115	0.00568	#NUM!	MAPK1
Erythropoietin Signaling Pathway	10.3	5.01187e-11	0.0756	2.333	CSF2,IL18,IL1B,IL4,IL6,MAPK1,NFKB1,NFKBIA,TNF
Estrogen Receptor Signaling	1.11	0.0776247	0.00893	#NUM!	MAPK1,NFKB1,TYK2
Estrogen-Dependent Breast Cancer Signaling	1.77	0.0169824	0.0299	#NUM!	MAPK1,NFKB1
Factors Promoting Cardiogenesis in Vertebrates	0.539	0.289068	0.00877	#NUM!	MAPK8
FAK Signaling	3.61	0.000245471	0.0162	1.134	CCR6,CCR8,IFNAR1,IL1R1,MAPK1,MAPK8,NFKB1
FAT10 Cancer Signaling Pathway	4.93	1.1749e-05	0.0833	0	IL6,NFKB1,NFKBIA,TNF
FAT10 Signaling Pathway	0.857	0.138995	0.02	#NUM!	TNF
Fc Epsilon RI Signaling	5.31	4.89779e-06	0.0588	#NUM!	CSF2,IL4,MAPK1,MAPK8,TNF
Fcγ Receptor-mediated Phagocytosis in Macrophages and Monocytes	1.65	0.0223872	0.0256	#NUM!	CSF2,MAPK1
FcγRIIB Signaling in B Lymphocytes	0.772	0.169044	0.0161	#NUM!	MAPK8
Ferroptosis Signaling Pathway	0.551	0.28119	0.00909	#NUM!	MAPK1
FGF Signaling	1.77	0.0169824	0.0299	#NUM!	MAPK1,MAPK8
FLT3 Signaling in Hematopoietic Progenitor Cells	1.74	0.018197	0.0286	#NUM!	MAPK1,STAT4
fMLP Signaling in Neutrophils	2.4	0.00398107	0.0278	#NUM!	MAPK1,NFKB1,NFKBIA
FXR/RXR Activation	4.57	2.69153e-05	0.0678	#NUM!	IL18,IL1B,MAPK8,TNF
G Beta Gamma Signaling	0.554	0.279254	0.00917	#NUM!	MAPK1
GADD45 Signaling	6.3	5.01187e-07	0.0926	1.342	IL1B,MAPK1,MAPK8,NFKB1,TNF
Gap Junction Signaling	0.415	0.384592	0.00617	#NUM!	MAPK1
GDNF Family Ligand-Receptor Interactions	1.81	0.0154882	0.0312	#NUM!	MAPK1,MAPK8
Germ Cell-Sertoli Cell Junction Signaling	2.09	0.00812831	0.0216	#NUM!	MAPK1,MAPK8,TNF
Glioblastoma Multiforme Signaling	0.45	0.354813	0.00685	#NUM!	MAPK1
Glioma Invasiveness Signaling	0.772	0.169044	0.0161	#NUM!	MAPK1
Glioma Signaling	0.535	0.291743	0.0087	#NUM!	MAPK1
Glucocorticoid Receptor Signaling	13.3	5.01187e-14	0.0405	#NUM!	CSF2,HLA-A,HLA-E,IFNAR1,IL1B,IL1R1,IL4,IL6,MAPK1,MAPK8,NFKB1,NFKBIA,TLR2,TNF,TYK2
Gluconeogenesis I	1.22	0.060256	0.0476	#NUM!	GAPDH
Glycolysis I	1.22	0.060256	0.0476	#NUM!	GAPDH
GM-CSF Signaling	1.88	0.0131826	0.0339	#NUM!	CSF2,MAPK1
GNRH Signaling	1.92	0.0120226	0.0186	#NUM!	MAPK1,MAPK8,NFKB1
G-Protein Coupled Receptor Signaling	2.57	0.00269153	0.0125	2.449	CCR6,CCR8,MAPK1,MAPK8,NFKB1,NFKBIA
Graft-versus-Host Disease Signaling	13.3	5.01187e-14	0.368	#NUM!	CD86,HLA-A,HLA-E,IL18,IL1B,IL6,TNF
Granulocyte Adhesion and Diapedesis	8.08	8.31764e-09	0.0761	#NUM!	CCR6,CCR8,CXCL10,IL18,IL1B,IL1R1,TNF
Growth Hormone Signaling	0.812	0.15417	0.0179	#NUM!	MAPK1
Gα12/13 Signaling	3.54	0.000288403	0.037	#NUM!	MAPK1,MAPK8,NFKB1,NFKBIA
Gαi Signaling	0.526	0.297852	0.00847	#NUM!	MAPK1
Gαq Signaling	2.07	0.00851138	0.0211	#NUM!	MAPK1,NFKB1,NFKBIA
Gαs Signaling	0.572	0.267917	0.00962	#NUM!	MAPK1
Hematopoiesis from Multipotent Stem Cells	3.62	0.000239883	0.25	#NUM!	CSF2,IL4
Hematopoiesis from Pluripotent Stem Cells	5.17	6.76083e-06	0.231	#NUM!	CSF2,IL4,IL6
Hepatic Cholestasis	16.9	1.25893e-17	0.107	#NUM!	CSF2,IL18,IL1B,IL1R1,IL4,IL6,LY96,MAPK8,MYD88,NFKB1,NFKBIA,TLR4,TNF
Hepatic Fibrosis / Hepatic Stellate Cell Activation	12.8	1.58489e-13	0.0786	#NUM!	CD40,IFNAR1,IFNGR1,IL1B,IL1R1,IL4,IL6,LY96,NFKB1,TLR4,TNF
Hepatic Fibrosis Signaling Pathway	8.63	2.34423e-09	0.0325	-1.508	CD40,IL18,IL1B,IL1R1,MAPK1,MAPK8,MYD88,NFKB1,NFKBIA,TLR4,TNF
HER-2 Signaling in Breast Cancer	1.69	0.0204174	0.0153	#NUM!	MAPK1,NFKB1,NFKBIA
HGF Signaling	2.35	0.00446684	0.0268	#NUM!	IL6,MAPK1,MAPK8
HIF1α Signaling	2.86	0.00138038	0.0244	0	FOXP3,IL6,MAPK1,RORC
HMGB1 Signaling	15.4	3.98107e-16	0.103	-0.905	CSF2,IFNGR1,IL18,IL1B,IL1R1,IL4,IL6,MAPK1,MAPK8,NFKB1,TLR4,TNF
HOTAIR Regulatory Pathway	2.16	0.00691831	0.0229	#NUM!	NFKB1,NFKBIA,TLR4
Huntington's Disease Signaling	1.43	0.0371535	0.012	#NUM!	CASP1,MAPK1,MAPK8
Hypoxia Signaling in the Cardiovascular System	0.724	0.188799	0.0143	#NUM!	NFKBIA
ICOS-ICOSL Signaling in T Helper Cells	5.58	2.63027e-06	0.0667	#NUM!	CD40,CD86,HLA-A,NFKB1,NFKBIA
ID1 Signaling Pathway	2.84	0.00144544	0.0241	0	IL6,MAPK1,NFKB1,TNF
IGF-1 Signaling	1.49	0.0323594	0.0211	#NUM!	MAPK1,MAPK8
IL-1 Signaling	6.77	1.69824e-07	0.0706	0.816	IL1R1,MAPK1,MAPK8,MYD88,NFKB1,NFKBIA
IL-10 Signaling	15.5	3.16228e-16	0.185	#NUM!	IL18,IL1B,IL1R1,IL6,MAPK1,MAPK8,NFKB1,NFKBIA,TNF,TYK2
IL-12 Signaling and Production in Macrophages	18.9	1.25893e-19	0.149	#NUM!	CD40,IFNGR1,IL18,IL4,MAPK1,MAPK8,MYD88,NFKB1,NFKBIA,STAT4,TLR2,TLR4,TNF
IL-13 Signaling Pathway	3.07	0.000851138	0.0476	#NUM!	IL4,MAPK1,TYK2
IL-15 Production	2.59	0.0025704	0.0326	#NUM!	IL6,NFKB1,TYK2
IL-15 Signaling	5.89	1.28825e-06	0.0769	0.447	CSF2,IL4,MAPK1,NFKB1,TYK2
IL-17 Signaling	11	1e-11	0.0891	-1	CSF2,IL18,IL1B,IL4,IL6,MAPK1,MAPK8,NFKB1,TNF
IL-17A Signaling in Airway Cells	8.29	5.12861e-09	0.125	0.816	IL6,MAPK1,MAPK8,NFKB1,NFKBIA,TYK2
IL-17A Signaling in Fibroblasts	5.82	1.51356e-06	0.138	#NUM!	IL6,MAPK1,NFKB1,NFKBIA
IL-17A Signaling in Gastric Cells	8.97	1.07152e-09	0.294	#NUM!	CXCL10,MAPK1,MAPK8,NFKB1,TNF
IL-2 Signaling	1.97	0.0107152	0.0377	#NUM!	MAPK1,MAPK8
IL-22 Signaling	4.64	2.29087e-05	0.158	#NUM!	MAPK1,MAPK8,TYK2
IL-23 Signaling Pathway	15.6	2.51189e-16	0.273	-1	CSF2,FOXP3,IL1B,NFKB1,NFKBIA,RORC,STAT4,TNF,TYK2
IL-3 Signaling	0.747	0.179061	0.0152	#NUM!	MAPK1
IL-4 Signaling	3.11	0.000776247	0.0492	#NUM!	HLA-A,IL4,TYK2
IL-6 Signaling	10.8	1.58489e-11	0.0849	-0.333	IL18,IL1B,IL1R1,IL6,MAPK1,MAPK8,NFKB1,NFKBIA,TNF
IL-7 Signaling Pathway	0.812	0.15417	0.0179	#NUM!	MAPK1
IL-8 Signaling	2.79	0.00162181	0.0233	#NUM!	MAPK1,MAPK8,NFKB1,NFKBIA
IL-9 Signaling	2.54	0.00288403	0.0741	#NUM!	NFKB1,TNF
ILK Signaling	2.91	0.00123027	0.0252	1	MAPK1,MAPK8,NFKB1,TNF
Induction of Apoptosis by HIV1	4.51	3.0903e-05	0.0656	0	MAPK8,NFKB1,NFKBIA,TNF
Inflammasome pathway	11.9	1.25893e-12	0.429	-1.633	CASP1,IL18,IL1B,MYD88,NFKB1,TLR4
Inhibition of Angiogenesis by TSP1	2.51	0.0030903	0.0714	#NUM!	MAPK1,MAPK8
Inhibition of ARE-Mediated mRNA Degradation Pathway	1.23	0.0588844	0.0152	#NUM!	MAPK1,TNF
iNOS Signaling	12.7	1.99526e-13	0.2	0.707	IFNGR1,LY96,MAPK1,MYD88,NFKB1,NFKBIA,TLR4,TYK2
Insulin Receptor Signaling	1.33	0.0467735	0.0171	#NUM!	MAPK1,MAPK8
Insulin Secretion Signaling Pathway	1.56	0.0275423	0.0136	#NUM!	MAPK1,STAT4,TYK2
Integrin Signaling	1	0.1	0.0112	#NUM!	MAPK1,MAPK8
Interferon Signaling	4.27	5.37032e-05	0.12	#NUM!	IFNAR1,IFNGR1,TYK2
Iron homeostasis signaling pathway	3.57	0.000269153	0.0377	#NUM!	IL6,MAPK1,SLC11A1,TYK2
JAK/STAT Signaling	5.73	1.86209e-06	0.0714	0.447	IL6,MAPK1,NFKB1,STAT4,TYK2
Leptin Signaling in Obesity	0.772	0.169044	0.0161	#NUM!	MAPK1
Leukocyte Extravasation Signaling	1.19	0.0645654	0.0144	#NUM!	MAPK1,MAPK8
LPS/IL-1 Mediated Inhibition of RXR Function	8.04	9.12011e-09	0.0544	-1.134	IL18,IL1B,IL1R1,LY96,MAPK8,MYD88,TLR4,TNF
LPS-stimulated MAPK Signaling	5.64	2.29087e-06	0.0685	0.447	MAPK1,MAPK8,NFKB1,NFKBIA,TLR4
LXR/RXR Activation	12.1	7.94328e-13	0.12	1.667	IL18,IL1B,IL1R1,IL6,LY96,NFKB1,TLR3,TLR4,TNF
Lymphotoxin β Receptor Signaling	3.5	0.000316228	0.0667	#NUM!	MAPK1,NFKB1,NFKBIA
Maturity Onset Diabetes of Young (MODY) Signaling	2.16	0.00691831	0.0476	#NUM!	GAPDH,NFKB1
Melanocyte Development and Pigmentation Signaling	0.648	0.224905	0.0118	#NUM!	MAPK1
Melanoma Signaling	0.9	0.125893	0.0222	#NUM!	MAPK1
Melatonin Signaling	1.88	0.0131826	0.0339	#NUM!	MAPK1,RORC
MIF Regulation of Innate Immunity	9.59	2.5704e-10	0.2	1.633	LY96,MAPK1,MAPK8,NFKB1,NFKBIA,TLR4
MIF-mediated Glucocorticoid Regulation	8.24	5.7544e-09	0.217	1.342	LY96,MAPK1,NFKB1,NFKBIA,TLR4
Mitochondrial Dysfunction	0.46	0.346737	0.00704	#NUM!	MAPK8
Molecular Mechanisms of Cancer	2.27	0.00537032	0.013	#NUM!	MAPK1,MAPK8,NFKB1,NFKBIA,TYK2
Mouse Embryonic Stem Cell Pluripotency	1.56	0.0275423	0.023	#NUM!	MAPK1,TYK2
MSP-RON Signaling In Cancer Cells Pathway	2.31	0.00489779	0.0259	#NUM!	MAPK1,NFKB1,NFKBIA
MSP-RON Signaling In Macrophages Pathway	5.49	3.23594e-06	0.0641	1.342	IFNGR1,MAPK1,NFKB1,TLR4,TNF
MSP-RON Signaling Pathway	3.86	0.000138038	0.0882	#NUM!	TLR2,TLR4,TNF
mTOR Signaling	0.384	0.413048	0.00565	#NUM!	MAPK1
MYC Mediated Apoptosis Signaling	2.08	0.00831764	0.0435	#NUM!	NFKB1,TNF
NAD Signaling Pathway	0.523	0.299916	0.0084	#NUM!	NFKB1
NADH Repair	2.05	0.00891251	0.333	#NUM!	GAPDH
Natural Killer Cell Signaling	8.54	2.88403e-09	0.063	0.707	HLA-A,HLA-E,IL18,MAPK1,MYD88,NFKB1,STAT4,TYK2
Necroptosis Signaling Pathway	4.71	1.94984e-05	0.0442	-2.236	CASP1,IFNAR1,TLR3,TLR4,TNF
Neuregulin Signaling	0.572	0.267917	0.00962	#NUM!	MAPK1
Neuroinflammation Signaling Pathway	31.3	5.01187e-32	0.106	-2.558	CASP1,CD40,CD86,CXCL10,HLA-A,HLA-E,IFNGR1,IL18,IL1B,IL1R1,IL4,IL6,MAPK1,MAPK8,MYD88,NFKB1,TLR2,TLR3,TLR4,TLR6,TLR9,TNF,TYK2
Neuropathic Pain Signaling In Dorsal Horn Neurons	0.654	0.22182	0.0119	#NUM!	MAPK1
Neuroprotective Role of THOP1 in Alzheimer's Disease	1.84	0.0144544	0.0323	#NUM!	HLA-A,HLA-E
Neurotrophin/TRK Signaling	1.74	0.018197	0.0286	#NUM!	MAPK1,MAPK8
NF-κB Activation by Viruses	2.97	0.00107152	0.0441	#NUM!	MAPK1,NFKB1,NFKBIA
NF-κB Signaling	18	1e-18	0.102	-2.673	CD40,IL18,IL1B,IL1R1,MAPK8,MYD88,NFKB1,NFKBIA,TLR2,TLR3,TLR4,TLR6,TLR9,TNF
NGF Signaling	2.45	0.00354813	0.0291	#NUM!	MAPK1,MAPK8,NFKB1
Nitric Oxide Signaling in the Cardiovascular System	0.622	0.238781	0.011	#NUM!	MAPK1
Non-Small Cell Lung Cancer Signaling	0.644	0.226986	0.0116	#NUM!	MAPK1
NRF2-mediated Oxidative Stress Response	1.02	0.0954993	0.0114	#NUM!	MAPK1,MAPK8
NUR77 Signaling in T Lymphocytes	4.6	2.51189e-05	0.069	#NUM!	CD86,HLA-A,HLA-E,MAPK1
Oncostatin M Signaling	2.25	0.00562341	0.0526	#NUM!	MAPK1,TYK2
Opioid Signaling Pathway	1.49	0.0323594	0.0128	#NUM!	MAPK1,NFKB1,NFKBIA
Osteoarthritis Pathway	5.92	1.20226e-06	0.037	-1.633	CASP1,IL1B,IL1R1,NFKB1,TLR2,TLR4,TNF
Ovarian Cancer Signaling	0.48	0.331131	0.00746	#NUM!	MAPK1
OX40 Signaling Pathway	7.55	2.81838e-08	0.161	#NUM!	HLA-A,HLA-E,MAPK8,NFKB1,NFKBIA
Oxytocin In Brain Signaling Pathway	6.73	1.86209e-07	0.0486	1.89	CASP1,IL1B,IL6,MAPK1,NFKB1,TLR4,TNF
Oxytocin Signaling Pathway	2.47	0.00338844	0.019	1	IL6,MAPK1,MAPK8,NFKB1
P2Y Purigenic Receptor Signaling Pathway	1.34	0.0457088	0.0174	#NUM!	MAPK1,NFKB1
p38 MAPK Signaling	3.85	0.000141254	0.0444	-2	IL18,IL1B,IL1R1,TNF
p53 Signaling	0.635	0.231739	0.0114	#NUM!	MAPK8
p70S6K Signaling	1.39	0.040738	0.0187	#NUM!	IL4,MAPK1
PAK Signaling	2.49	0.00323594	0.03	#NUM!	MAPK1,MAPK8,TNF
Pancreatic Adenocarcinoma Signaling	3.48	0.000331131	0.0357	2	MAPK1,MAPK8,NFKB1,TYK2
Parkinson's Signaling	3.25	0.000562341	0.167	#NUM!	MAPK1,MAPK8
Pathogenesis of Multiple Sclerosis	2.05	0.00891251	0.333	#NUM!	CXCL10
Paxillin Signaling	1.5	0.0316228	0.0213	#NUM!	MAPK1,MAPK8
PCP (Planar Cell Polarity) Pathway	0.873	0.133968	0.0208	#NUM!	MAPK8
PD-1, PD-L1 cancer immunotherapy pathway	9.11	7.76247e-10	0.106	-0.816	FOXP3,HLA-A,HLA-E,IFNGR1,IL4,TNF,TYK2
PDGF Signaling	2.83	0.00147911	0.0395	#NUM!	MAPK1,MAPK8,TYK2
PEDF Signaling	2.87	0.00134896	0.0405	#NUM!	MAPK1,NFKB1,NFKBIA
PFKFB4 Signaling Pathway	0.917	0.12106	0.0233	#NUM!	MAPK1
Phagosome Formation	5.54	2.88403e-06	0.0214	-1	CCR6,CCR8,MAPK1,MYD88,TLR2,TLR3,TLR4,TLR6,TLR9
Phagosome Maturation	1.32	0.047863	0.0169	#NUM!	HLA-A,HLA-E
Phospholipase C Signaling	0.893	0.127938	0.00957	#NUM!	MAPK1,NFKB1
PI3K Signaling in B Lymphocytes	6.04	9.12011e-07	0.0531	0	CD40,IL4,MAPK1,NFKB1,NFKBIA,TLR4
PI3K/AKT Signaling	5.07	8.51138e-06	0.0361	2	IFNAR1,IL1R1,MAPK1,NFKB1,NFKBIA,TYK2
PKCθ Signaling in T Lymphocytes	6.04	9.12011e-07	0.0531	0.816	CD86,HLA-A,MAPK1,MAPK8,NFKB1,NFKBIA
Polyamine Regulation in Colon Cancer	0.827	0.148936	0.0185	#NUM!	MAPK1
PPAR Signaling	8.15	7.07946e-09	0.0778	0.378	IL18,IL1B,IL1R1,MAPK1,NFKB1,NFKBIA,TNF
PPARα/RXRα Activation	6.51	3.0903e-07	0.0452	0	IL1B,IL1R1,IL6,MAPK1,MAPK8,NFKB1,NFKBIA
Primary Immunodeficiency Signaling	1.26	0.0549541	0.0526	#NUM!	CD40
Production of Nitric Oxide and Reactive Oxygen Species in Macrophages	11.2	6.30957e-12	0.0714	0.333	IFNGR1,IL4,MAPK1,MAPK8,NFKB1,NFKBIA,TLR2,TLR4,TNF,TYK2
Prolactin Signaling	0.708	0.195884	0.0137	#NUM!	MAPK1
Prostate Cancer Signaling	2.42	0.00380189	0.0283	#NUM!	MAPK1,NFKB1,NFKBIA
Protein Kinase A Signaling	1.19	0.0645654	0.00965	#NUM!	MAPK1,NFKB1,NFKBIA
Protein Ubiquitination Pathway	0.812	0.15417	0.00855	#NUM!	HLA-A,HLA-E
PTEN Signaling	1.22	0.060256	0.0149	#NUM!	MAPK1,NFKB1
Pulmonary Fibrosis Idiopathic Signaling Pathway	5.01	9.77237e-06	0.0269	0.378	IL1B,IL4,IL6,MAPK1,MAPK8,NFKB1,TYK2
Pulmonary Healing Signaling Pathway	9.17	6.76083e-10	0.0566	-0.333	CSF2,MAPK1,MAPK8,MYD88,NFKB1,NFKBIA,TLR2,TLR4,TNF
PXR/RXR Activation	2.18	0.00660693	0.0488	#NUM!	IL6,TNF
Pyridoxal 5'-phosphate Salvage Pathway	1.88	0.0131826	0.0339	#NUM!	MAPK1,MAPK8
Pyroptosis Signaling Pathway	19.3	5.01187e-20	0.207	-2.309	CASP1,IL18,IL1B,IL1R1,MAPK1,NFKB1,TLR2,TLR3,TLR4,TLR6,TLR9,TNF
RAC Signaling	2.28	0.00524807	0.0252	#NUM!	MAPK1,MAPK8,NFKB1
RANK Signaling in Osteoclasts	4.18	6.60693e-05	0.0541	#NUM!	MAPK1,MAPK8,NFKB1,NFKBIA
RAR Activation	1.9	0.0125893	0.0183	#NUM!	MAPK1,MAPK8,NFKB1
Reelin Signaling in Neurons	1.33	0.0467735	0.0172	#NUM!	MAPK1,MAPK8
Regulation of Cellular Mechanics by Calpain Protease	0.701	0.199067	0.0135	#NUM!	MAPK1
Regulation of eIF4 and p70S6K Signaling	0.44	0.363078	0.00667	#NUM!	MAPK1
Regulation of IL-2 Expression in Activated and Anergic T Lymphocytes	4.11	7.76247e-05	0.0519	2	MAPK1,MAPK8,NFKB1,NFKBIA
Regulation Of The Epithelial Mesenchymal Transition By Growth Factors Pathway	5.34	4.57088e-06	0.0403	0.816	IL6,MAPK1,MAPK8,NFKB1,TNF,TYK2
Regulation Of The Epithelial Mesenchymal Transition In Development Pathway	0.719	0.190985	0.0141	#NUM!	NFKB1
Regulation of the Epithelial-Mesenchymal Transition Pathway	1.96	0.0109648	0.0194	#NUM!	MAPK1,NFKB1,TYK2
Relaxin Signaling	2.21	0.00616595	0.0238	#NUM!	MAPK1,NFKB1,NFKBIA
Renal Cell Carcinoma Signaling	0.728	0.187068	0.0145	#NUM!	MAPK1
Renin-Angiotensin Signaling	3.62	0.000239883	0.0388	1	MAPK1,MAPK8,NFKB1,TNF
Retinoic acid Mediated Apoptosis Signaling	1	0.1	0.0286	#NUM!	IFNAR1
Role of Cytokines in Mediating Communication between Immune Cells	11.4	3.98107e-12	0.375	#NUM!	CSF2,IL18,IL1B,IL4,IL6,TNF
Role of Hypercytokinemia/hyperchemokinemia in the Pathogenesis of Influenza	26.2	6.30957e-27	0.35	-2.673	CASP1,CXCL10,DDX58,IFNAR1,IL18,IL1B,IL6,MYD88,NFKB1,TLR3,TLR4,TLR9,TNF,TYK2
Role of IL-17A in Arthritis	5.16	6.91831e-06	0.0952	#NUM!	MAPK1,MAPK8,NFKB1,NFKBIA
Role of IL-17F in Allergic Inflammatory Airway Diseases	9	1e-09	0.162	-0.447	CSF2,CXCL10,IL1B,IL6,MAPK1,NFKB1
Role of JAK family kinases in IL-6-type Cytokine Signaling	6.6	2.51189e-07	0.211	#NUM!	IL6,MAPK1,MAPK8,TYK2
Role of JAK1 and JAK3 in γc Cytokine Signaling	1.98	0.0104713	0.0385	#NUM!	IL4,MAPK1
Role of JAK1, JAK2 and TYK2 in Interferon Signaling	6.93	1.1749e-07	0.25	#NUM!	IFNAR1,IFNGR1,NFKB1,TYK2
Role of JAK2 in Hormone-like Cytokine Signaling	1.16	0.0691831	0.0417	#NUM!	TYK2
Role of Lipids/Lipid Rafts in the Pathogenesis of Influenza	1.92	0.0120226	0.25	#NUM!	IFNAR1
Role of Macrophages, Fibroblasts and Endothelial Cells in Rheumatoid Arthritis	16	1e-16	0.062	#NUM!	CSF2,IL18,IL1B,IL1R1,IL6,MAPK1,MYD88,NFKB1,NFKBIA,TLR2,TLR3,TLR4,TLR6,TLR9,TNF
Role of MAPK Signaling in Inhibiting the Pathogenesis of Influenza	15.6	2.51189e-16	0.189	-1.265	CXCL10,IL1B,IL6,MAPK1,MAPK8,MYD88,NFKB1,NFKBIA,TLR4,TNF
Role of MAPK Signaling in Promoting the Pathogenesis of Influenza	3.91	0.000123027	0.046	1	MAPK1,MAPK8,NFKB1,NFKBIA
Role of MAPK Signaling in the Pathogenesis of Influenza	4.6	2.51189e-05	0.069	#NUM!	CXCL10,MAPK1,MAPK8,TNF
Role of NANOG in Mammalian Embryonic Stem Cell Pluripotency	1.52	0.0301995	0.022	#NUM!	MAPK1,TYK2
Role of NFAT in Cardiac Hypertrophy	1.76	0.017378	0.0163	#NUM!	IL6,MAPK1,MAPK8
Role of NFAT in Regulation of the Immune Response	4.23	5.88844e-05	0.0352	0	CD86,HLA-A,MAPK1,NFKB1,NFKBIA
Role of Osteoblasts, Osteoclasts and Chondrocytes in Rheumatoid Arthritis	11.8	1.58489e-12	0.0643	#NUM!	CSF2,IL18,IL1B,IL1R1,IL4,IL6,MAPK1,MAPK8,NFKB1,NFKBIA,TNF
Role of Pattern Recognition Receptors in Recognition of Bacteria and Viruses	27.1	7.94328e-28	0.193	-2.138	CASP1,CSF2,DDX58,IL18,IL1B,IL4,IL6,MAPK1,MAPK8,MYD88,NFKB1,TLR2,TLR3,TLR4,TLR6,TLR9,TNF
Role of PI3K/AKT Signaling in the Pathogenesis of Influenza	5.25	5.62341e-06	0.1	0	IFNAR1,MAPK1,NFKB1,NFKBIA
Role of PKR in Interferon Induction and Antiviral Response	23.9	1.25893e-24	0.158	-2	CASP1,DDX58,IFNAR1,IFNGR1,IL18,IL1B,MAPK1,MAPK8,MYD88,NFKB1,NFKBIA,TLR3,TLR4,TLR9,TNF,TYK2
Role of RIG1-like Receptors in Antiviral Innate Immunity	3.99	0.000102329	0.0968	#NUM!	DDX58,NFKB1,NFKBIA
Role of Tissue Factor in Cancer	2.58	0.00263027	0.0323	#NUM!	CSF2,IL1B,MAPK1
Role of WNT/GSK-3β Signaling in the Pathogenesis of Influenza	0.866	0.136144	0.0204	#NUM!	IFNAR1
Salvage Pathways of Pyrimidine Ribonucleotides	1.65	0.0223872	0.0256	#NUM!	MAPK1,MAPK8
SAPK/JNK Signaling	0.618	0.240991	0.0109	#NUM!	MAPK8
Semaphorin Signaling in Neurons	0.833	0.146893	0.0189	#NUM!	MAPK1
Senescence Pathway	2.24	0.0057544	0.0165	0	IL6,MAPK1,NFKB1,TLR2
Sertoli Cell-Sertoli Cell Junction Signaling	1.91	0.0123027	0.0185	#NUM!	MAPK1,MAPK8,TNF
Signaling by Rho Family GTPases	1.57	0.0269153	0.0138	#NUM!	MAPK1,MAPK8,NFKB1
Sirtuin Signaling Pathway	1.53	0.0295121	0.0132	#NUM!	MAPK1,NFKB1,TNF
Small Cell Lung Cancer Signaling	1.56	0.0275423	0.023	#NUM!	NFKB1,NFKBIA
Sperm Motility	0.377	0.419759	0.00552	#NUM!	TYK2
Sphingosine-1-phosphate Signaling	1.5	0.0316228	0.0213	#NUM!	CASP1,MAPK1
SPINK1 General Cancer Pathway	3.53	0.000295121	0.0682	#NUM!	IL6,MAPK1,TYK2
STAT3 Pathway	6.11	7.76247e-07	0.0545	0.447	IFNAR1,IL1B,IL1R1,MAPK1,MAPK8,TYK2
Sumoylation Pathway	2.63	0.00234423	0.0337	#NUM!	MAPK8,NFKB1,NFKBIA
Synaptic Long Term Depression	0.455	0.350752	0.00694	#NUM!	MAPK1
Synaptic Long Term Potentiation	0.542	0.287078	0.00885	#NUM!	MAPK1
Synaptogenesis Signaling Pathway	0.257	0.55335	0.00375	#NUM!	MAPK1
Systemic Lupus Erythematosus In B Cell Signaling Pathway	18	1e-18	0.0829	-2.324	CD40,CSF2,IFNAR1,IFNGR1,IL18,IL1B,IL4,IL6,MAPK1,MYD88,NFKB1,TLR3,TLR9,TNF,TYK2
Systemic Lupus Erythematosus In T Cell Signaling Pathway	7.73	1.86209e-08	0.0497	-1.414	CASP1,CD86,FOXP3,HLA-A,HLA-E,IL6,MAPK1,RORC
Systemic Lupus Erythematosus Signaling	11.7	1.99526e-12	0.0806	#NUM!	CD40,CD86,HLA-A,HLA-E,IL18,IL1B,IL6,MAPK1,TLR9,TNF
T Cell Exhaustion Signaling Pathway	10.9	1.25893e-11	0.0882	-1.342	CD86,HLA-A,HLA-E,IFNAR1,IL6,MAPK1,MAPK8,STAT4,TYK2
T Cell Receptor Signaling	11.4	3.98107e-12	0.0758	-1.265	CD86,CSF2,HLA-A,HLA-E,IL4,MAPK1,MAPK8,NFKB1,NFKBIA,TNF
T Helper Cell Differentiation	21.5	3.16228e-22	0.3	#NUM!	CD40,CD86,FOXP3,GATA3,HLA-A,IFNGR1,IL18,IL4,IL6,RORC,STAT4,TNF
TEC Kinase Signaling	5.32	4.7863e-06	0.04	0.447	MAPK8,NFKB1,STAT4,TLR4,TNF,TYK2
Telomerase Signaling	0.622	0.238781	0.011	#NUM!	MAPK1
TGF-β Signaling	1.65	0.0223872	0.0256	#NUM!	MAPK1,MAPK8
Th1 and Th2 Activation Pathway	18.3	5.01187e-19	0.134	#NUM!	CCR8,CD40,CD86,GATA3,HLA-A,IFNAR1,IFNGR1,IL18,IL4,IL6,NFKB1,STAT4,TYK2
Th1 Pathway	18.7	1.99526e-19	0.188	-1.732	CD40,CD86,GATA3,HLA-A,IFNAR1,IFNGR1,IL18,IL4,IL6,NFKB1,STAT4,TYK2
Th17 Activation Pathway	18.6	2.51189e-19	0.25	-0.905	CCR6,CSF2,FOXP3,IL1B,IL1R1,IL6,MYD88,NFKB1,RORC,STAT4,TYK2
Th2 Pathway	12	1e-12	0.117	0.378	CCR8,CD40,CD86,GATA3,HLA-A,IL4,NFKB1,STAT4,TYK2
Thrombin Signaling	1.78	0.0165959	0.0165	#NUM!	GATA3,MAPK1,NFKB1
Thrombopoietin Signaling	0.827	0.148936	0.0185	#NUM!	MAPK1
Thyroid Cancer Signaling	0.728	0.187068	0.0145	#NUM!	MAPK1
Tight Junction Signaling	1.2	0.0630957	0.0146	#NUM!	NFKB1,TNF
TNFR1 Signaling	4.93	1.1749e-05	0.0833	1	MAPK8,NFKB1,NFKBIA,TNF
TNFR2 Signaling	5.76	1.7378e-06	0.133	#NUM!	MAPK8,NFKB1,NFKBIA,TNF
Toll-like Receptor Signaling	23.7	1.99526e-24	0.246	-0.905	IL18,IL1B,LY96,MAPK1,MAPK8,MYD88,NFKB1,NFKBIA,TLR2,TLR3,TLR4,TLR6,TLR9,TNF
TREM1 Signaling	30.5	3.16228e-31	0.364	-3	CASP1,CD40,CD86,CSF2,IL18,IL1B,IL6,MAPK1,MYD88,NFKB1,TLR2,TLR3,TLR4,TLR6,TLR9,TNF
Tumor Microenvironment Pathway	9.72	1.90546e-10	0.0652	-0.333	CSF2,HLA-A,HLA-E,IL1B,IL4,IL6,MAPK1,NFKB1,TNF
TWEAK Signaling	2.32	0.0047863	0.0571	#NUM!	NFKB1,NFKBIA
Type I Diabetes Mellitus Signaling	17.5	3.16228e-18	0.152	-0.333	CD86,HLA-A,HLA-E,IFNGR1,IL1B,IL1R1,MAPK1,MAPK8,MYD88,NFKB1,NFKBIA,TNF
Type II Diabetes Mellitus Signaling	4.69	2.04174e-05	0.0439	1.342	MAPK1,MAPK8,NFKB1,NFKBIA,TNF
Unfolded protein response	0.682	0.20797	0.0128	#NUM!	MAPK8
UVA-Induced MAPK Signaling	1.62	0.0239883	0.0247	#NUM!	MAPK1,MAPK8
UVB-Induced MAPK Signaling	2.16	0.00691831	0.0476	#NUM!	MAPK1,MAPK8
UVC-Induced MAPK Signaling	2.1	0.00794328	0.0444	#NUM!	MAPK1,MAPK8
VDR/RXR Activation	1.88	0.0131826	0.0339	#NUM!	CSF2,CXCL10
VEGF Family Ligand-Receptor Interactions	0.759	0.174181	0.0156	#NUM!	MAPK1
VEGF Signaling	0.648	0.224905	0.0118	#NUM!	MAPK1
Virus Entry via Endocytic Pathways	1.51	0.030903	0.0217	#NUM!	HLA-A,HLA-E
White Adipose Tissue Browning Pathway	0.583	0.261216	0.0099	#NUM!	MAPK1
WNT/Ca+ pathway	0.833	0.146893	0.0189	#NUM!	NFKB1
Wound Healing Signaling Pathway	15.1	7.94328e-16	0.0783	-1.387	CSF2,IFNGR1,IL18,IL1B,IL1R1,IL4,IL6,MAPK1,MAPK8,NFKB1,NFKBIA,TNF,TYK2
Xenobiotic Metabolism AHR Signaling Pathway	4.69	2.04174e-05	0.0727	-1	IL1B,IL6,NFKB1,TNF
Xenobiotic Metabolism CAR Signaling Pathway	0.535	0.291743	0.0087	#NUM!	MAPK1
Xenobiotic Metabolism General Signaling Pathway	1.48	0.0331131	0.0208	#NUM!	MAPK1,MAPK8
Xenobiotic Metabolism Signaling	4.69	2.04174e-05	0.0311	#NUM!	IL1B,IL6,MAPK1,MAPK8,NFKB1,TNF
α-Adrenergic Signaling	0.611	0.244906	0.0106	#NUM!	MAPK1

## Sheet: 6M Tg vs non-Tg
© 2000-2022 QIAGEN. All rights reserved.
Ingenuity Canonical Pathways	-log(p-value)	p-value	Ratio	z-score	Molecules
14-3-3-mediated Signaling	0.613	0.243781	0.00926	#NUM!	TNF
4-1BB Signaling in T Lymphocytes	1.13	0.074131	0.0333	#NUM!	NFKBIA
Activation of IRF by Cytosolic Pattern Recognition Receptors	6.94	1.14815e-07	0.106	0.447	DDX58,IFNAR1,NFKBIA,TNF,TRAF6
Acute Myeloid Leukemia Signaling	0.733	0.184927	0.0127	#NUM!	STAT3
Acute Phase Response Signaling	8.87	1.34896e-09	0.0593	0	IL18,IL1R1,IRAK1,MYD88,NFKBIA,STAT3,TNF,TRAF6
Adenine and Adenosine Salvage III	1.99	0.0102329	0.25	#NUM!	HPRT1
Adipogenesis pathway	0.592	0.255859	0.00877	#NUM!	TNF
Adrenomedullin signaling pathway	1.22	0.060256	0.0128	#NUM!	IL18,TNF
Agranulocyte Adhesion and Diapedesis	9.75	1.77828e-10	0.0762	#NUM!	CCL2,CCR8,CXCL10,CXCR3,ICAM1,IL18,IL1R1,TNF
Airway Inflammation in Asthma	7.45	3.54813e-08	0.286	#NUM!	CCL2,CSF2,IFNGR1,IL4
Airway Pathology in Chronic Obstructive Pulmonary Disease	6.84	1.44544e-07	0.102	#NUM!	CCL2,CSF2,IL18,IL4,TNF
Allograft Rejection Signaling	6.97	1.07152e-07	0.222	#NUM!	B2M,HLA-E,IL4,TNF
Altered T Cell and B Cell Signaling in Rheumatoid Arthritis	13.6	2.51189e-14	0.216	#NUM!	CSF2,IL18,IL4,TLR2,TLR3,TLR6,TLR9,TNF
Amyotrophic Lateral Sclerosis Signaling	0.662	0.217771	0.0105	#NUM!	CASP1
Angiopoietin Signaling	0.81	0.154882	0.0154	#NUM!	NFKBIA
Antigen Presentation Pathway	2.84	0.00144544	0.0909	#NUM!	B2M,HLA-E
Antioxidant Action of Vitamin C	3.07	0.000851138	0.0411	#NUM!	CSF2,NFKBIA,TNF
Apelin Endothelial Signaling Pathway	1.39	0.040738	0.016	#NUM!	CCL2,ICAM1
Apelin Liver Signaling Pathway	1.28	0.0524807	0.0476	#NUM!	TNF
Apoptosis Signaling	1.65	0.0223872	0.0222	#NUM!	NFKBIA,TNF
April Mediated Signaling	2.46	0.00346737	0.0588	#NUM!	NFKBIA,TRAF6
Aryl Hydrocarbon Receptor Signaling	0.567	0.271019	0.0082	#NUM!	TNF
Atherosclerosis Signaling	4.53	2.95121e-05	0.0571	#NUM!	CCL2,ICAM1,IL18,TNF
ATM Signaling	0.703	0.198153	0.0118	#NUM!	NFKBIA
Autoimmune Thyroid Disease Signaling	3.02	0.000954993	0.111	#NUM!	HLA-E,IL4
Autophagy	2.86	0.00138038	0.0211	-2	MYD88,TICAM1,TNF,TRAF6
B Cell Activating Factor Signaling	2.46	0.00346737	0.0588	#NUM!	NFKBIA,TRAF6
B Cell Receptor Signaling	0.506	0.311889	0.00694	#NUM!	NFKBIA
BEX2 Signaling Pathway	1.87	0.0134896	0.029	#NUM!	NFKBIA,STAT3
Breast Cancer Regulation by Stathmin1	0.561	0.274789	0.00501	#NUM!	CCR8,STAT3
Calcium-induced T Lymphocyte Apoptosis	0.996	0.100925	0.0244	#NUM!	CD4
cAMP-mediated signaling	0.421	0.379315	0.00546	#NUM!	STAT3
Cardiac Hypertrophy Signaling (Enhanced)	4.22	6.0256e-05	0.0174	1.89	CSF2,IFNAR1,IL18,IL1R1,IL4,STAT3,TNF
Caveolar-mediated Endocytosis Signaling	1.88	0.0131826	0.0294	#NUM!	B2M,HLA-E
CCR5 Signaling in Macrophages	0.728	0.187068	0.0125	#NUM!	CD4
CD27 Signaling in Lymphocytes	0.932	0.11695	0.0208	#NUM!	NFKBIA
CD28 Signaling in T Helper Cells	1.73	0.0186209	0.0244	#NUM!	CD4,NFKBIA
CD40 Signaling	4.98	1.04713e-05	0.0741	1	ICAM1,NFKBIA,STAT3,TRAF6
CDC42 Signaling	1.53	0.0295121	0.0192	#NUM!	B2M,HLA-E
Ceramide Signaling	0.742	0.181134	0.013	#NUM!	TNF
Chemokine Signaling	0.848	0.141906	0.0169	#NUM!	CCL2
Cholecystokinin/Gastrin-mediated Signaling	1.57	0.0269153	0.0202	#NUM!	IL18,TNF
CLEAR Signaling Pathway	3.41	0.000389045	0.0202	1.342	TLR2,TLR3,TLR6,TLR9,TNF
CNTF Signaling	0.924	0.119124	0.0204	#NUM!	STAT3
Colorectal Cancer Metastasis Signaling	5.94	1.14815e-06	0.0318	-0.378	IFNGR1,STAT3,TLR2,TLR3,TLR6,TLR9,TNF
Communication between Innate and Adaptive Immune Cells	24	1e-24	0.387	#NUM!	B2M,CD4,CSF2,CXCL10,HLA-E,IL18,IL4,TLR2,TLR3,TLR6,TLR9,TNF
Coronavirus Pathogenesis Pathway	8.31	4.89779e-09	0.0503	-0.707	CASP1,CCL2,DDX58,IFNAR1,NFKBIA,STAT3,TICAM1,TLR3
CREB Signaling in Neurons	0	1	0.00244	#NUM!	CCR8
Crosstalk between Dendritic Cells and Natural Killer Cells	10.5	3.16228e-11	0.143	0.378	CSF2,HLA-E,IL18,IL4,TLR3,TLR9,TNF
CSDE1 Signaling Pathway	0.951	0.111944	0.0217	#NUM!	CCL2
CTLA4 Signaling in Cytotoxic T Lymphocytes	2.01	0.00977237	0.0345	#NUM!	B2M,HLA-E
CXCR4 Signaling	0.511	0.308319	0.00704	#NUM!	CD4
Cytotoxic T Lymphocyte-mediated Apoptosis of Target Cells	2.84	0.00144544	0.0909	#NUM!	B2M,HLA-E
Death Receptor Signaling	1.65	0.0223872	0.0222	#NUM!	NFKBIA,TNF
Dendritic Cell Maturation	20.3	5.01187e-21	0.123	-0.535	B2M,CSF2,HLA-E,ICAM1,IFNAR1,IL18,MYD88,NFKBIA,STAT4,TLR2,TLR3,TLR9,TNF,TRAF6
Differential Regulation of Cytokine Production in Intestinal Epithelial Cells by IL-17A and IL-17F	6.27	5.37032e-07	0.429	#NUM!	CCL2,CSF2,TNF
Differential Regulation of Cytokine Production in Macrophages and T Helper Cells by IL-17A and IL-17F	6.06	8.70964e-07	0.375	#NUM!	CCL2,CSF2,TNF
EGF Signaling	0.924	0.119124	0.0204	#NUM!	STAT3
Endocannabinoid Cancer Inhibition Pathway	0.544	0.285759	0.00769	#NUM!	CASP1
Endocannabinoid Developing Neuron Pathway	0.588	0.258226	0.0087	#NUM!	STAT3
Endothelin-1 Signaling	0.514	0.306196	0.00709	#NUM!	CASP1
Ephrin Receptor Signaling	0.432	0.369828	0.00562	#NUM!	STAT3
ERB2-ERBB3 Signaling	0.876	0.133045	0.0182	#NUM!	STAT3
ERK/MAPK Signaling	0.435	0.367282	0.00568	#NUM!	STAT3
Erythropoietin Signaling Pathway	4.91	1.23027e-05	0.042	-0.447	CSF2,IL18,IL4,NFKBIA,TNF
FAK Signaling	1.01	0.0977237	0.00694	#NUM!	CCR8,IFNAR1,IL1R1
FAT10 Cancer Signaling Pathway	3.6	0.000251189	0.0625	#NUM!	NFKBIA,STAT3,TNF
FAT10 Signaling Pathway	0.917	0.12106	0.02	#NUM!	TNF
Fc Epsilon RI Signaling	2.88	0.00131826	0.0353	#NUM!	CSF2,IL4,TNF
Fcγ Receptor-mediated Phagocytosis in Macrophages and Monocytes	0.738	0.18281	0.0128	#NUM!	CSF2
Ferroptosis Signaling Pathway	0.606	0.247742	0.00909	#NUM!	STAT3
FGF Signaling	0.799	0.158855	0.0149	#NUM!	STAT3
FLT3 Signaling in Hematopoietic Progenitor Cells	1.86	0.0138038	0.0286	#NUM!	STAT3,STAT4
fMLP Signaling in Neutrophils	0.613	0.243781	0.00926	#NUM!	NFKBIA
FXR/RXR Activation	2	0.01	0.0339	#NUM!	IL18,TNF
GADD45 Signaling	0.886	0.130017	0.0185	#NUM!	TNF
Germ Cell-Sertoli Cell Junction Signaling	0.519	0.302691	0.00719	#NUM!	TNF
Glucocorticoid Receptor Signaling	11.6	2.51189e-12	0.0351	#NUM!	B2M,CCL2,CSF2,HLA-E,ICAM1,IFNAR1,IL1R1,IL4,NFKBIA,STAT3,TLR2,TNF,TRAF6
Gluconeogenesis I	1.28	0.0524807	0.0476	#NUM!	GAPDH
Glycolysis I	1.28	0.0524807	0.0476	#NUM!	GAPDH
GM-CSF Signaling	2	0.01	0.0339	#NUM!	CSF2,STAT3
G-Protein Coupled Receptor Signaling	0.903	0.125026	0.00625	#NUM!	CCR8,NFKBIA,STAT3
Graft-versus-Host Disease Signaling	4.84	1.44544e-05	0.158	#NUM!	HLA-E,IL18,TNF
Granulocyte Adhesion and Diapedesis	10.2	6.30957e-11	0.087	#NUM!	CCL2,CCR8,CXCL10,CXCR3,ICAM1,IL18,IL1R1,TNF
Growth Hormone Signaling	0.87	0.134896	0.0179	#NUM!	STAT3
Guanine and Guanosine Salvage I	2.29	0.00512861	0.5	#NUM!	HPRT1
Gα12/13 Signaling	0.613	0.243781	0.00926	#NUM!	NFKBIA
Gαi Signaling	0.578	0.264241	0.00847	#NUM!	STAT3
Gαq Signaling	0.511	0.308319	0.00704	#NUM!	NFKBIA
Hematopoiesis from Multipotent Stem Cells	3.75	0.000177828	0.25	#NUM!	CSF2,IL4
Hematopoiesis from Pluripotent Stem Cells	5.36	4.36516e-06	0.231	#NUM!	CD4,CSF2,IL4
Hepatic Cholestasis	12.5	3.16228e-13	0.082	#NUM!	CSF2,IL18,IL1R1,IL4,IRAK1,LY96,MYD88,NFKBIA,TNF,TRAF6
Hepatic Fibrosis / Hepatic Stellate Cell Activation	10.3	5.01187e-11	0.0643	#NUM!	CCL2,CXCR3,ICAM1,IFNAR1,IFNGR1,IL1R1,IL4,LY96,TNF
Hepatic Fibrosis Signaling Pathway	8.13	7.4131e-09	0.0296	1.265	CCL2,ICAM1,IL18,IL1R1,IRAK1,MYD88,NFKBIA,STAT3,TNF,TRAF6
HER-2 Signaling in Breast Cancer	1.04	0.0912011	0.0102	#NUM!	NFKBIA,STAT3
HGF Signaling	0.599	0.251768	0.00893	#NUM!	STAT3
HIF1α Signaling	0.46	0.346737	0.0061	#NUM!	STAT3
HMGB1 Signaling	9.4	3.98107e-10	0.069	1.414	CCL2,CSF2,ICAM1,IFNGR1,IL18,IL1R1,IL4,TNF
HOTAIR Regulatory Pathway	2.34	0.00457088	0.0229	#NUM!	ICAM1,NFKBIA,STAT3
Huntington's Disease Signaling	0.321	0.477529	0.00402	#NUM!	CASP1
Hypoxia Signaling in the Cardiovascular System	0.78	0.165959	0.0143	#NUM!	NFKBIA
ICOS-ICOSL Signaling in T Helper Cells	1.8	0.0158489	0.0267	#NUM!	CD4,NFKBIA
ID1 Signaling Pathway	1.17	0.0676083	0.012	#NUM!	STAT3,TNF
IGF-1 Signaling	0.662	0.217771	0.0105	#NUM!	STAT3
IL-1 Signaling	5.63	2.34423e-06	0.0588	-0.447	IL1R1,IRAK1,MYD88,NFKBIA,TRAF6
IL-10 Signaling	8.37	4.2658e-09	0.111	#NUM!	IL18,IL1R1,NFKBIA,STAT3,TNF,TRAF6
IL-12 Signaling and Production in Macrophages	12.2	6.30957e-13	0.103	#NUM!	IFNGR1,IL18,IL4,MYD88,NFKBIA,STAT4,TLR2,TNF,TRAF6
IL-13 Signaling Pathway	3.25	0.000562341	0.0476	#NUM!	IL4,STAT3,TRAF6
IL-15 Signaling	3.22	0.00060256	0.0462	#NUM!	CSF2,IL4,STAT3
IL-17 Signaling	6.72	1.90546e-07	0.0594	0.816	CCL2,CSF2,IL18,IL4,TNF,TRAF6
IL-17A Signaling in Airway Cells	3.6	0.000251189	0.0625	#NUM!	NFKBIA,STAT3,TRAF6
IL-17A Signaling in Fibroblasts	4.27	5.37032e-05	0.103	#NUM!	CCL2,NFKBIA,TRAF6
IL-17A Signaling in Gastric Cells	3.07	0.000851138	0.118	#NUM!	CXCL10,TNF
IL-22 Signaling	1.32	0.047863	0.0526	#NUM!	STAT3
IL-23 Signaling Pathway	7.73	1.86209e-08	0.152	0.447	CSF2,NFKBIA,STAT3,STAT4,TNF
IL-3 Signaling	0.804	0.157036	0.0152	#NUM!	STAT3
IL-4 Signaling	0.836	0.145881	0.0164	#NUM!	IL4
IL-6 Signaling	6.6	2.51189e-07	0.0566	0	IL18,IL1R1,NFKBIA,STAT3,TNF,TRAF6
IL-8 Signaling	3.03	0.000933254	0.0233	#NUM!	ICAM1,IRAK1,NFKBIA,TRAF6
IL-9 Signaling	2.66	0.00218776	0.0741	#NUM!	STAT3,TNF
ILK Signaling	0.471	0.338065	0.00629	#NUM!	TNF
Induction of Apoptosis by HIV1	1.97	0.0107152	0.0328	#NUM!	NFKBIA,TNF
Inflammasome pathway	5.26	5.49541e-06	0.214	#NUM!	CASP1,IL18,MYD88
Inhibition of ARE-Mediated mRNA Degradation Pathway	0.538	0.289734	0.00758	#NUM!	TNF
iNOS Signaling	9.19	6.45654e-10	0.15	0	IFNGR1,IRAK1,LY96,MYD88,NFKBIA,TRAF6
Insulin Secretion Signaling Pathway	0.955	0.110917	0.00905	#NUM!	STAT3,STAT4
Interferon Signaling	2.73	0.00186209	0.08	#NUM!	IFNAR1,IFNGR1
Iron homeostasis signaling pathway	1.52	0.0301995	0.0189	#NUM!	SLC11A1,STAT3
JAK/STAT Signaling	1.86	0.0138038	0.0286	#NUM!	STAT3,STAT4
Leptin Signaling in Obesity	0.83	0.147911	0.0161	#NUM!	STAT3
Leukocyte Extravasation Signaling	0.519	0.302691	0.00719	#NUM!	ICAM1
Lipid Antigen Presentation by CD1	1.48	0.0331131	0.0769	#NUM!	B2M
LPS/IL-1 Mediated Inhibition of RXR Function	7.13	7.4131e-08	0.0476	0	IL18,IL1R1,IRAK1,LY96,MYD88,TNF,TRAF6
LPS-stimulated MAPK Signaling	0.764	0.172187	0.0137	#NUM!	NFKBIA
LXR/RXR Activation	7.5	3.16228e-08	0.08	-0.816	CCL2,IL18,IL1R1,LY96,TLR3,TNF
Lymphotoxin β Receptor Signaling	2.23	0.00588844	0.0444	#NUM!	NFKBIA,TRAF6
Maturity Onset Diabetes of Young (MODY) Signaling	0.987	0.103039	0.0238	#NUM!	GAPDH
MIF Regulation of Innate Immunity	2.57	0.00269153	0.0667	#NUM!	LY96,NFKBIA
MIF-mediated Glucocorticoid Regulation	2.8	0.00158489	0.087	#NUM!	LY96,NFKBIA
Molecular Mechanisms of Cancer	0.197	0.635331	0.0026	#NUM!	NFKBIA
Mouse Embryonic Stem Cell Pluripotency	0.695	0.201837	0.0115	#NUM!	STAT3
MSP-RON Signaling In Cancer Cells Pathway	1.45	0.0354813	0.0172	#NUM!	NFKBIA,STAT3
MSP-RON Signaling In Macrophages Pathway	2.98	0.00104713	0.0385	#NUM!	IFNGR1,STAT3,TNF
MSP-RON Signaling Pathway	4.06	8.70964e-05	0.0882	#NUM!	CCL2,TLR2,TNF
MYC Mediated Apoptosis Signaling	0.951	0.111944	0.0217	#NUM!	TNF
NADH Repair	2.11	0.00776247	0.333	#NUM!	GAPDH
Natural Killer Cell Signaling	6.13	7.4131e-07	0.0472	-0.816	B2M,HLA-E,IL18,MYD88,STAT4,TRAF6
Necroptosis Signaling Pathway	5.02	9.54993e-06	0.0442	-1.342	CASP1,IFNAR1,TICAM1,TLR3,TNF
Neuroinflammation Signaling Pathway	25.3	5.01187e-26	0.088	-0.471	B2M,CASP1,CCL2,CXCL10,HLA-E,ICAM1,IFNGR1,IL18,IL1R1,IL4,IRAK1,MYD88,TICAM1,TLR2,TLR3,TLR6,TLR9,TNF,TRAF6
Neuroprotective Role of THOP1 in Alzheimer's Disease	0.83	0.147911	0.0161	#NUM!	HLA-E
NF-κB Activation by Viruses	1.88	0.0131826	0.0294	#NUM!	CD4,NFKBIA
NF-κB Signaling	13.7	1.99526e-14	0.0803	-0.302	IL18,IL1R1,IRAK1,MYD88,NFKBIA,TLR2,TLR3,TLR6,TLR9,TNF,TRAF6
NGF Signaling	0.631	0.233884	0.00971	#NUM!	TRAF6
NUR77 Signaling in T Lymphocytes	2.01	0.00977237	0.0345	#NUM!	B2M,HLA-E
Oncostatin M Signaling	1.03	0.0933254	0.0263	#NUM!	STAT3
Opioid Signaling Pathway	0.339	0.458142	0.00426	#NUM!	NFKBIA
Osteoarthritis Pathway	2.87	0.00134896	0.0212	0	CASP1,IL1R1,TLR2,TNF
OX40 Signaling Pathway	5.96	1.09648e-06	0.129	#NUM!	B2M,CD4,HLA-E,NFKBIA
Oxytocin In Brain Signaling Pathway	1.28	0.0524807	0.0139	#NUM!	CASP1,TNF
p38 MAPK Signaling	5.51	3.0903e-06	0.0556	0.447	IL18,IL1R1,IRAK1,TNF,TRAF6
p70S6K Signaling	0.616	0.242103	0.00935	#NUM!	IL4
PAK Signaling	0.642	0.228034	0.01	#NUM!	TNF
Pancreatic Adenocarcinoma Signaling	0.599	0.251768	0.00893	#NUM!	STAT3
Pathogenesis of Multiple Sclerosis	4.71	1.94984e-05	0.667	#NUM!	CXCL10,CXCR3
PD-1, PD-L1 cancer immunotherapy pathway	6.18	6.60693e-07	0.0758	0	B2M,HLA-E,IFNGR1,IL4,TNF
PDGF Signaling	0.747	0.179061	0.0132	#NUM!	STAT3
PEDF Signaling	0.759	0.174181	0.0135	#NUM!	NFKBIA
Phagosome Formation	3.2	0.000630957	0.0143	-0.816	CCR8,MYD88,TLR2,TLR3,TLR6,TLR9
Phagosome Maturation	1.43	0.0371535	0.0169	#NUM!	B2M,HLA-E
PI3K Signaling in B Lymphocytes	1.47	0.0338844	0.0177	#NUM!	IL4,NFKBIA
PI3K/AKT Signaling	2.06	0.00870964	0.0181	#NUM!	IFNAR1,IL1R1,NFKBIA
PKCθ Signaling in T Lymphocytes	1.47	0.0338844	0.0177	#NUM!	CD4,NFKBIA
PPAR Signaling	5.51	3.0903e-06	0.0556	0.447	IL18,IL1R1,NFKBIA,TNF,TRAF6
PPARα/RXRα Activation	2.14	0.00724436	0.0194	#NUM!	IL1R1,NFKBIA,TRAF6
Primary Immunodeficiency Signaling	1.32	0.047863	0.0526	#NUM!	CD4
Production of Nitric Oxide and Reactive Oxygen Species in Macrophages	4.57	2.69153e-05	0.0357	0	IFNGR1,IL4,NFKBIA,TLR2,TNF
Prolactin Signaling	0.764	0.172187	0.0137	#NUM!	STAT3
Prostate Cancer Signaling	0.62	0.239883	0.00943	#NUM!	NFKBIA
Protein Kinase A Signaling	0.255	0.555904	0.00322	#NUM!	NFKBIA
Protein Ubiquitination Pathway	1.66	0.0218776	0.0128	#NUM!	B2M,HLA-E,TRAF6
Pulmonary Fibrosis Idiopathic Signaling Pathway	0.842	0.14388	0.00769	#NUM!	IL4,STAT3
Pulmonary Healing Signaling Pathway	5.56	2.75423e-06	0.0377	0	CSF2,MYD88,NFKBIA,STAT3,TLR2,TNF
PXR/RXR Activation	0.996	0.100925	0.0244	#NUM!	TNF
Pyridoxal 5'-phosphate Salvage Pathway	0.848	0.141906	0.0169	#NUM!	IRAK1
Pyroptosis Signaling Pathway	11.9	1.25893e-12	0.138	-0.707	CASP1,IL18,IL1R1,TLR2,TLR3,TLR6,TLR9,TNF
RANK Signaling in Osteoclasts	1.81	0.0154882	0.027	#NUM!	NFKBIA,TRAF6
Regulation of IL-2 Expression in Activated and Anergic T Lymphocytes	0.742	0.181134	0.013	#NUM!	NFKBIA
Regulation Of The Epithelial Mesenchymal Transition By Growth Factors Pathway	1.25	0.0562341	0.0134	#NUM!	STAT3,TNF
Regulation of the Epithelial-Mesenchymal Transition Pathway	0.48	0.331131	0.00645	#NUM!	STAT3
Relaxin Signaling	0.554	0.279254	0.00794	#NUM!	NFKBIA
Renin-Angiotensin Signaling	2.64	0.00229087	0.0291	#NUM!	CCL2,STAT3,TNF
Retinoic acid Mediated Apoptosis Signaling	1.06	0.0870964	0.0286	#NUM!	IFNAR1
Role of Cytokines in Mediating Communication between Immune Cells	7.19	6.45654e-08	0.25	#NUM!	CSF2,IL18,IL4,TNF
Role of Hypercytokinemia/hyperchemokinemia in the Pathogenesis of Influenza	20	1e-20	0.275	-0.302	CASP1,CCL2,CXCL10,DDX58,IFNAR1,IL18,MYD88,TICAM1,TLR3,TLR9,TNF
Role of IL-17A in Arthritis	2.28	0.00524807	0.0476	#NUM!	CCL2,NFKBIA
Role of IL-17F in Allergic Inflammatory Airway Diseases	5.65	2.23872e-06	0.108	#NUM!	CCL2,CSF2,CXCL10,TRAF6
Role of JAK family kinases in IL-6-type Cytokine Signaling	1.32	0.047863	0.0526	#NUM!	STAT3
Role of JAK1 and JAK3 in γc Cytokine Signaling	2.1	0.00794328	0.0385	#NUM!	IL4,STAT3
Role of JAK1, JAK2 and TYK2 in Interferon Signaling	5.07	8.51138e-06	0.188	#NUM!	IFNAR1,IFNGR1,STAT3
Role of JAK2 in Hormone-like Cytokine Signaling	1.22	0.060256	0.0417	#NUM!	STAT3
Role of Lipids/Lipid Rafts in the Pathogenesis of Influenza	1.99	0.0102329	0.25	#NUM!	IFNAR1
Role of Macrophages, Fibroblasts and Endothelial Cells in Rheumatoid Arthritis	17.2	6.30957e-18	0.062	#NUM!	CCL2,CSF2,ICAM1,IL18,IL1R1,IRAK1,MYD88,NFKBIA,STAT3,TLR2,TLR3,TLR6,TLR9,TNF,TRAF6
Role of MAPK Signaling in Inhibiting the Pathogenesis of Influenza	6.67	2.13796e-07	0.0943	0.447	CCL2,CXCL10,MYD88,NFKBIA,TNF
Role of MAPK Signaling in Promoting the Pathogenesis of Influenza	0.695	0.201837	0.0115	#NUM!	NFKBIA
Role of MAPK Signaling in the Pathogenesis of Influenza	3.36	0.000436516	0.0517	#NUM!	CCL2,CXCL10,TNF
Role of NANOG in Mammalian Embryonic Stem Cell Pluripotency	0.678	0.209894	0.011	#NUM!	STAT3
Role of NFAT in Regulation of the Immune Response	1.29	0.0512861	0.0141	#NUM!	CD4,NFKBIA
Role of Osteoblasts, Osteoclasts and Chondrocytes in Rheumatoid Arthritis	6.68	2.0893e-07	0.0409	#NUM!	CSF2,IL18,IL1R1,IL4,NFKBIA,TNF,TRAF6
Role of Pattern Recognition Receptors in Recognition of Bacteria and Viruses	19.9	1.25893e-20	0.148	-1.897	CASP1,CSF2,DDX58,IL18,IL4,MYD88,TICAM1,TLR2,TLR3,TLR6,TLR9,TNF,TRAF6
Role of PI3K/AKT Signaling in the Pathogenesis of Influenza	2.33	0.00467735	0.05	#NUM!	IFNAR1,NFKBIA
Role of PKR in Interferon Induction and Antiviral Response	17.1	7.94328e-18	0.119	0	CASP1,DDX58,IFNAR1,IFNGR1,IL18,MYD88,NFKBIA,STAT3,TLR3,TLR9,TNF,TRAF6
Role of RIG1-like Receptors in Antiviral Innate Immunity	4.18	6.60693e-05	0.0968	#NUM!	DDX58,NFKBIA,TRAF6
Role of Tissue Factor in Cancer	0.67	0.213796	0.0108	#NUM!	CSF2
Role of WNT/GSK-3β Signaling in the Pathogenesis of Influenza	0.924	0.119124	0.0204	#NUM!	IFNAR1
Salvage Pathways of Pyrimidine Ribonucleotides	0.738	0.18281	0.0128	#NUM!	IRAK1
Senescence Pathway	0.889	0.129122	0.00823	#NUM!	TLR2,TRAF6
Sertoli Cell-Sertoli Cell Junction Signaling	0.465	0.342768	0.00617	#NUM!	TNF
Sirtuin Signaling Pathway	0.936	0.115878	0.00881	#NUM!	STAT3,TNF
Small Cell Lung Cancer Signaling	1.68	0.020893	0.023	#NUM!	NFKBIA,TRAF6
Sphingosine-1-phosphate Signaling	0.666	0.215774	0.0106	#NUM!	CASP1
SPINK1 General Cancer Pathway	0.967	0.107895	0.0227	#NUM!	STAT3
STAT3 Pathway	2.56	0.00275423	0.0273	#NUM!	IFNAR1,IL1R1,STAT3
Sumoylation Pathway	0.686	0.206063	0.0112	#NUM!	NFKBIA
Systemic Lupus Erythematosus In B Cell Signaling Pathway	15.6	2.51189e-16	0.0718	0.277	CSF2,IFNAR1,IFNGR1,IL18,IL4,IRAK1,MYD88,STAT3,TICAM1,TLR3,TLR9,TNF,TRAF6
Systemic Lupus Erythematosus In T Cell Signaling Pathway	3.13	0.00074131	0.0248	1	B2M,CASP1,HLA-E,STAT3
Systemic Lupus Erythematosus Signaling	3.56	0.000275423	0.0323	#NUM!	HLA-E,IL18,TLR9,TNF
T Cell Exhaustion Signaling Pathway	3.89	0.000128825	0.0392	#NUM!	HLA-E,IFNAR1,STAT3,STAT4
T Cell Receptor Signaling	8.95	1.12202e-09	0.0606	1.134	B2M,CD4,CSF2,HLA-E,ICAM1,IL4,NFKBIA,TNF
T Helper Cell Differentiation	9.19	6.45654e-10	0.15	#NUM!	IFNGR1,IL18,IL4,STAT3,STAT4,TNF
TEC Kinase Signaling	2.18	0.00660693	0.02	#NUM!	STAT3,STAT4,TNF
TGF-β Signaling	0.738	0.18281	0.0128	#NUM!	TRAF6
Th1 and Th2 Activation Pathway	13.5	3.16228e-14	0.103	#NUM!	CCR8,CD4,CXCR3,ICAM1,IFNAR1,IFNGR1,IL18,IL4,STAT3,STAT4
Th1 Pathway	13.4	3.98107e-14	0.141	1.89	CD4,CXCR3,ICAM1,IFNAR1,IFNGR1,IL18,IL4,STAT3,STAT4
Th17 Activation Pathway	10.9	1.25893e-11	0.159	0.378	CSF2,IL1R1,IRAK1,MYD88,STAT3,STAT4,TRAF6
Th2 Pathway	5.85	1.41254e-06	0.0649	#NUM!	CCR8,CD4,ICAM1,IL4,STAT4
Thrombopoietin Signaling	0.886	0.130017	0.0185	#NUM!	STAT3
Tight Junction Signaling	0.524	0.299226	0.0073	#NUM!	TNF
TNFR1 Signaling	2.17	0.00676083	0.0417	#NUM!	NFKBIA,TNF
TNFR2 Signaling	2.57	0.00269153	0.0667	#NUM!	NFKBIA,TNF
Toll-like Receptor Signaling	20.3	5.01187e-21	0.211	-0.632	IL18,IRAK1,LY96,MYD88,NFKBIA,TICAM1,TLR2,TLR3,TLR6,TLR9,TNF,TRAF6
Transcriptional Regulatory Network in Embryonic Stem Cells	1.11	0.0776247	0.0323	#NUM!	STAT3
TREM1 Signaling	24.2	6.30957e-25	0.295	0.277	CASP1,CCL2,CSF2,ICAM1,IL18,IRAK1,MYD88,STAT3,TLR2,TLR3,TLR6,TLR9,TNF
Tumor Microenvironment Pathway	7.32	4.7863e-08	0.0507	1.134	CCL2,CSF2,HLA-E,ICAM1,IL4,STAT3,TNF
Tumoricidal Function of Hepatic Natural Killer Cells	1.34	0.0457088	0.0556	#NUM!	ICAM1
TWEAK Signaling	1.06	0.0870964	0.0286	#NUM!	NFKBIA
Type I Diabetes Mellitus Signaling	10.8	1.58489e-11	0.101	-0.378	HLA-E,IFNGR1,IL1R1,IRAK1,MYD88,NFKBIA,TNF,TRAF6
Type II Diabetes Mellitus Signaling	1.46	0.0346737	0.0175	#NUM!	NFKBIA,TNF
VDR/RXR Activation	2	0.01	0.0339	#NUM!	CSF2,CXCL10
Virus Entry via Endocytic Pathways	1.63	0.0234423	0.0217	#NUM!	B2M,HLA-E
Wound Healing Signaling Pathway	8.16	6.91831e-09	0.0482	1.414	CSF2,IFNGR1,IL18,IL1R1,IL4,NFKBIA,TNF,TRAF6
Xenobiotic Metabolism AHR Signaling Pathway	0.876	0.133045	0.0182	#NUM!	TNF
Xenobiotic Metabolism Signaling	0.403	0.395367	0.00518	#NUM!	TNF

## Sheet: 12M Tg vs non-Tg
© 2000-2022 QIAGEN. All rights reserved.
Ingenuity Canonical Pathways	-log(p-value)	p-value	Ratio	z-score	Molecules
14-3-3-mediated Signaling	2.03	0.00933254	0.0278	#NUM!	MAPK1,MAPK8,TNF
4-1BB Signaling in T Lymphocytes	5.23	5.88844e-06	0.133	#NUM!	MAPK1,MAPK8,NFKB1,NFKBIA
Actin Cytoskeleton Signaling	0.75	0.177828	0.0105	#NUM!	ACTB,MAPK1
Activation of IRF by Cytosolic Pattern Recognition Receptors	16.7	1.99526e-17	0.234	1.508	CD40,DDX58,IFNAR1,IL6,IRF3,MAPK8,NFKB1,NFKBIA,STAT1,TNF,TRAF6
Acute Myeloid Leukemia Signaling	2.41	0.00389045	0.038	#NUM!	MAPK1,NFKB1,STAT3
Acute Phase Response Signaling	16	1e-16	0.104	2.673	APCS,IL18,IL1B,IL1R1,IL6,IRAK1,MAPK1,MAPK8,MYD88,NFKB1,NFKBIA,STAT3,TNF,TRAF6
Adenine and Adenosine Salvage III	1.8	0.0158489	0.25	#NUM!	HPRT1
Adipogenesis pathway	0.432	0.369828	0.00877	#NUM!	TNF
Adrenomedullin signaling pathway	4.44	3.63078e-05	0.0385	2.449	IL18,IL1B,MAPK1,MAPK8,NFKB1,TNF
Agranulocyte Adhesion and Diapedesis	11	1e-11	0.0952	#NUM!	ACTB,CCL2,CCR8,CXCL10,CXCR3,ICAM1,IL18,IL1B,IL1R1,TNF
Agrin Interactions at Neuromuscular Junction	2.73	0.00186209	0.0492	#NUM!	ACTB,MAPK1,MAPK8
Airway Inflammation in Asthma	6.65	2.23872e-07	0.286	#NUM!	CCL2,CSF2,IFNGR1,IL4
Airway Pathology in Chronic Obstructive Pulmonary Disease	10.8	1.58489e-11	0.163	#NUM!	CCL2,CSF2,FASLG,IL18,IL1B,IL4,IL6,TNF
Aldosterone Signaling in Epithelial Cells	0.387	0.410204	0.00769	#NUM!	MAPK1
Allograft Rejection Signaling	12.5	3.16228e-13	0.389	#NUM!	B2M,CD40,CD86,FASLG,HLA-A,IL4,TNF
Altered T Cell and B Cell Signaling in Rheumatoid Arthritis	27	1e-27	0.405	#NUM!	CD40,CD86,CSF2,FASLG,HLA-A,IL18,IL1B,IL4,IL6,NFKB1,TLR2,TLR3,TLR4,TLR6,TNF
AMPK Signaling	0.724	0.188799	0.0101	#NUM!	ACTB,MAPK1
Amyloid Processing	0.807	0.155955	0.0238	#NUM!	MAPK1
Amyotrophic Lateral Sclerosis Signaling	0.496	0.319154	0.0105	#NUM!	CASP1
Androgen Signaling	0.943	0.114025	0.0139	#NUM!	MAPK1,NFKB1
Angiopoietin Signaling	1.55	0.0281838	0.0308	#NUM!	NFKB1,NFKBIA
Antigen Presentation Pathway	2.46	0.00346737	0.0909	#NUM!	B2M,HLA-A
Antioxidant Action of Vitamin C	6.36	4.36516e-07	0.0822	-1.633	CSF2,MAPK1,MAPK8,NFKB1,NFKBIA,TNF
Antiproliferative Role of Somatostatin Receptor 2	0.642	0.228034	0.0156	#NUM!	MAPK1
Antiproliferative Role of TOB in T Cell Signaling	1	0.1	0.0385	#NUM!	MAPK1
Apelin Adipocyte Signaling Pathway	1.55	0.0281838	0.0308	#NUM!	MAPK1,MAPK8
Apelin Cardiac Fibroblast Signaling Pathway	1.09	0.0812831	0.0476	#NUM!	IL6
Apelin Cardiomyocyte Signaling Pathway	1.44	0.0363078	0.0267	#NUM!	MAPK1,MAPK8
Apelin Endothelial Signaling Pathway	3.85	0.000141254	0.04	2.236	CCL2,ICAM1,MAPK1,MAPK8,NFKB1
Apelin Liver Signaling Pathway	2.5	0.00316228	0.0952	#NUM!	MAPK8,TNF
Apelin Pancreas Signaling Pathway	1.97	0.0107152	0.0513	#NUM!	MAPK8,NFKB1
Apoptosis Signaling	5.82	1.51356e-06	0.0667	0	FASLG,MAPK1,MAPK8,NFKB1,NFKBIA,TNF
April Mediated Signaling	6.66	2.18776e-07	0.147	1.342	MAPK1,MAPK8,NFKB1,NFKBIA,TRAF6
Aryl Hydrocarbon Receptor Signaling	6.28	5.24807e-07	0.0574	1.89	FASLG,IL1B,IL6,MAPK1,MAPK8,NFKB1,TNF
Atherosclerosis Signaling	9.52	3.01995e-10	0.114	#NUM!	CCL2,CD40,ICAM1,IL18,IL1B,IL6,NFKB1,TNF
ATM Signaling	1.34	0.0457088	0.0235	#NUM!	MAPK8,NFKBIA
Autoimmune Thyroid Disease Signaling	8.15	7.07946e-09	0.278	#NUM!	CD40,CD86,FASLG,HLA-A,IL4
Autophagy	6.09	8.12831e-07	0.0421	1.414	MAPK1,MAPK8,MYD88,NFKB1,TICAM1,TLR4,TNF,TRAF6
Axonal Guidance Signaling	0	1	0.00256	#NUM!	MAPK1
B Cell Activating Factor Signaling	6.66	2.18776e-07	0.147	1	MAPK1,MAPK8,NFKB1,NFKBIA,TRAF6
B Cell Development	5	1e-05	0.273	#NUM!	CD40,CD86,HLA-A
B Cell Receptor Signaling	2.58	0.00263027	0.0278	1	MAPK1,MAPK8,NFKB1,NFKBIA
BAG2 Signaling Pathway	1.44	0.0363078	0.0267	#NUM!	MAPK1,NFKB1
BER (Base Excision Repair) Pathway	0.796	0.159956	0.0233	#NUM!	MAPK1
BEX2 Signaling Pathway	3.78	0.000165959	0.058	2	MAPK8,NFKB1,NFKBIA,STAT3
Bladder Cancer Signaling	0.507	0.311172	0.0109	#NUM!	MAPK1
BMP signaling pathway	2.54	0.00288403	0.0423	#NUM!	MAPK1,MAPK8,NFKB1
Breast Cancer Regulation by Stathmin1	1.12	0.0758578	0.01	1	CCR8,MAPK1,NFKB1,STAT3
Calcium Signaling	0.331	0.466659	0.00645	#NUM!	MAPK1
Calcium-induced T Lymphocyte Apoptosis	1.93	0.011749	0.0488	#NUM!	CD4,HLA-A
cAMP-mediated signaling	0.775	0.16788	0.0109	#NUM!	MAPK1,STAT3
Cancer Drug Resistance By Drug Efflux	1.76	0.017378	0.04	#NUM!	MAPK1,NFKB1
Cardiac Hypertrophy Signaling	1.32	0.047863	0.0149	#NUM!	IL6,MAPK1,MAPK8
Cardiac Hypertrophy Signaling (Enhanced)	8.36	4.36516e-09	0.0323	3.464	CSF2,FASLG,IFNAR1,IL18,IL1B,IL1R1,IL4,IL6,MAPK1,MAPK8,NFKB1,STAT3,TNF
Caveolar-mediated Endocytosis Signaling	2.59	0.0025704	0.0441	#NUM!	ACTB,B2M,HLA-A
CCR3 Signaling in Eosinophils	0.471	0.338065	0.0098	#NUM!	MAPK1
CCR5 Signaling in Macrophages	3.53	0.000295121	0.05	#NUM!	CD4,FASLG,MAPK1,MAPK8
CD27 Signaling in Lymphocytes	3.03	0.000933254	0.0625	#NUM!	MAPK8,NFKB1,NFKBIA
CD28 Signaling in T Helper Cells	6.06	8.70964e-07	0.0732	2	CD4,CD86,HLA-A,MAPK8,NFKB1,NFKBIA
CD40 Signaling	10.5	3.16228e-11	0.148	1.414	CD40,ICAM1,MAPK1,MAPK8,NFKB1,NFKBIA,STAT3,TRAF6
CDC42 Signaling	3.1	0.000794328	0.0385	#NUM!	B2M,HLA-A,MAPK1,MAPK8
CDK5 Signaling	1.2	0.0630957	0.0198	#NUM!	MAPK1,MAPK8
Cellular Effects of Sildenafil (Viagra)	0.474	0.335738	0.0099	#NUM!	ACTB
Ceramide Signaling	2.44	0.00363078	0.039	#NUM!	MAPK8,NFKB1,TNF
Chemokine Signaling	2.77	0.00169824	0.0508	#NUM!	CCL2,MAPK1,MAPK8
Cholecystokinin/Gastrin-mediated Signaling	4.33	4.67735e-05	0.0505	2.236	IL18,IL1B,MAPK1,MAPK8,TNF
Chronic Myeloid Leukemia Signaling	1.22	0.060256	0.0202	#NUM!	MAPK1,NFKB1
Circadian Rhythm Signaling	0.648	0.224905	0.00901	#NUM!	MAPK1,RORC
Clathrin-mediated Endocytosis Signaling	0.334	0.463447	0.00654	#NUM!	ACTB
CLEAR Signaling Pathway	3.35	0.000446684	0.0243	-2.449	MAPK1,TLR2,TLR3,TLR4,TLR6,TNF
CNTF Signaling	4.37	4.2658e-05	0.0816	2	MAPK1,STAT1,STAT3,TYK2
Colorectal Cancer Metastasis Signaling	11.6	2.51189e-12	0.0591	3.606	IFNGR1,IL6,MAPK1,MAPK8,NFKB1,STAT1,STAT3,TLR2,TLR3,TLR4,TLR6,TNF,TYK2
Communication between Innate and Adaptive Immune Cells	31	1e-31	0.516	#NUM!	B2M,CD4,CD40,CD86,CSF2,CXCL10,HLA-A,IL18,IL1B,IL4,IL6,TLR2,TLR3,TLR4,TLR6,TNF
Coronavirus Pathogenesis Pathway	19.7	1.99526e-20	0.107	0.243	CASP1,CCL2,DDX58,FASLG,IFNAR1,IL1B,IL6,IRF3,MAPK1,MAPK8,NFKB1,NFKBIA,STAT1,STAT3,TICAM1,TLR3,TYK2
Corticotropin Releasing Hormone Signaling	1.07	0.0851138	0.0165	#NUM!	FASLG,MAPK1
CREB Signaling in Neurons	0.306	0.494311	0.00489	#NUM!	CCR8,MAPK1
Crosstalk between Dendritic Cells and Natural Killer Cells	20.5	3.16228e-21	0.265	2.714	ACTB,CD40,CD86,CSF2,FASLG,HLA-A,IL18,IL4,IL6,NFKB1,TLR3,TLR4,TNF
CSDE1 Signaling Pathway	0.77	0.169824	0.0217	#NUM!	CCL2
CTLA4 Signaling in Cytotoxic T Lymphocytes	2.79	0.00162181	0.0517	#NUM!	B2M,CD86,HLA-A
CXCR4 Signaling	1.71	0.0194984	0.0211	#NUM!	CD4,MAPK1,MAPK8
Cytotoxic T Lymphocyte-mediated Apoptosis of Target Cells	4.05	8.91251e-05	0.136	#NUM!	B2M,FASLG,HLA-A
Death Receptor Signaling	5.82	1.51356e-06	0.0667	1.633	ACTB,FASLG,MAPK8,NFKB1,NFKBIA,TNF
Dendritic Cell Maturation	31.9	1.25893e-32	0.193	2.985	B2M,CD40,CD86,CSF2,HLA-A,ICAM1,IFNAR1,IL18,IL1B,IL6,MAPK1,MAPK8,MYD88,NFKB1,NFKBIA,STAT1,STAT4,TLR2,TLR3,TLR4,TNF,TRAF6
Differential Regulation of Cytokine Production in Intestinal Epithelial Cells by IL-17A and IL-17F	8.09	8.12831e-09	0.571	2	CCL2,CSF2,IL1B,TNF
Differential Regulation of Cytokine Production in Macrophages and T Helper Cells by IL-17A and IL-17F	10.3	5.01187e-11	0.625	2.236	CCL2,CSF2,IL1B,IL6,TNF
Dilated Cardiomyopathy Signaling Pathway	1.19	0.0645654	0.0194	#NUM!	ACTB,MAPK1
Docosahexaenoic Acid (DHA) Signaling	0.928	0.118032	0.0323	#NUM!	IL1B
EGF Signaling	4.37	4.2658e-05	0.0816	2	MAPK1,MAPK8,STAT1,STAT3
EIF2 Signaling	1.45	0.0354813	0.0167	#NUM!	ACTB,MAPK1,RPLP0
Endocannabinoid Cancer Inhibition Pathway	1.02	0.0954993	0.0154	#NUM!	CASP1,MAPK1
Endocannabinoid Developing Neuron Pathway	1.95	0.0112202	0.0261	#NUM!	MAPK1,MAPK8,STAT3
Endocannabinoid Neuronal Synapse Pathway	1.09	0.0812831	0.0169	#NUM!	MAPK1,MAPK8
Endometrial Cancer Signaling	0.708	0.195884	0.0185	#NUM!	MAPK1
Endoplasmic Reticulum Stress Pathway	1.11	0.0776247	0.05	#NUM!	MAPK8
Endothelin-1 Signaling	1.72	0.0190546	0.0213	#NUM!	CASP1,MAPK1,MAPK8
Ephrin B Signaling	0.636	0.231206	0.0154	#NUM!	MAPK1
Ephrin Receptor Signaling	0.793	0.161065	0.0112	#NUM!	MAPK1,STAT3
ERB2-ERBB3 Signaling	2.86	0.00138038	0.0545	#NUM!	MAPK1,STAT3,TYK2
ERBB Signaling	1.39	0.040738	0.025	#NUM!	MAPK1,MAPK8
ERBB4 Signaling	0.674	0.211836	0.0169	#NUM!	MAPK1
ERK/MAPK Signaling	1.47	0.0338844	0.017	#NUM!	MAPK1,STAT1,STAT3
Erythropoietin Signaling Pathway	10.5	3.16228e-11	0.084	-1.265	CSF2,FASLG,IL18,IL1B,IL4,IL6,MAPK1,NFKB1,NFKBIA,TNF
Estrogen Receptor Signaling	0.815	0.153109	0.00893	#NUM!	MAPK1,NFKB1,TYK2
Estrogen-Dependent Breast Cancer Signaling	1.53	0.0295121	0.0299	#NUM!	MAPK1,NFKB1
Factors Promoting Cardiogenesis in Vertebrates	0.432	0.369828	0.00877	#NUM!	MAPK8
FAK Signaling	2.13	0.0074131	0.0139	2.449	CCR8,IFNAR1,IL1R1,MAPK1,MAPK8,NFKB1
FAT10 Cancer Signaling Pathway	5.89	1.28825e-06	0.104	1.342	IL6,NFKB1,NFKBIA,STAT3,TNF
FAT10 Signaling Pathway	0.738	0.18281	0.02	#NUM!	TNF
Fc Epsilon RI Signaling	4.65	2.23872e-05	0.0588	#NUM!	CSF2,IL4,MAPK1,MAPK8,TNF
Fcγ Receptor-mediated Phagocytosis in Macrophages and Monocytes	2.42	0.00380189	0.0385	#NUM!	ACTB,CSF2,MAPK1
FcγRIIB Signaling in B Lymphocytes	0.654	0.22182	0.0161	#NUM!	MAPK8
Ferroptosis Signaling Pathway	1.14	0.0724436	0.0182	#NUM!	MAPK1,STAT3
FGF Signaling	2.61	0.00245471	0.0448	#NUM!	MAPK1,MAPK8,STAT3
FLT3 Signaling in Hematopoietic Progenitor Cells	5.07	8.51138e-06	0.0714	2.236	MAPK1,STAT1,STAT3,STAT4,STAT6
fMLP Signaling in Neutrophils	2.03	0.00933254	0.0278	#NUM!	MAPK1,NFKB1,NFKBIA
FXR/RXR Activation	4.05	8.91251e-05	0.0678	#NUM!	IL18,IL1B,MAPK8,TNF
G Beta Gamma Signaling	0.447	0.357273	0.00917	#NUM!	MAPK1
GADD45 Signaling	5.63	2.34423e-06	0.0926	-0.447	IL1B,MAPK1,MAPK8,NFKB1,TNF
Gap Junction Signaling	0.86	0.138038	0.0123	#NUM!	ACTB,MAPK1
GDNF Family Ligand-Receptor Interactions	1.56	0.0275423	0.0312	#NUM!	MAPK1,MAPK8
Germ Cell-Sertoli Cell Junction Signaling	2.63	0.00234423	0.0288	#NUM!	ACTB,MAPK1,MAPK8,TNF
Glioblastoma Multiforme Signaling	0.35	0.446684	0.00685	#NUM!	MAPK1
Glioma Invasiveness Signaling	0.654	0.22182	0.0161	#NUM!	MAPK1
Glioma Signaling	0.428	0.37325	0.0087	#NUM!	MAPK1
Glucocorticoid Receptor Signaling	20.2	6.30957e-21	0.0595	#NUM!	ACTB,B2M,CCL2,CSF2,HLA-A,ICAM1,IFNAR1,IL1B,IL1R1,IL4,IL6,IRF3,MAPK1,MAPK8,NFKB1,NFKBIA,STAT1,STAT3,TLR2,TNF,TRAF6,TYK2
Gluconeogenesis I	1.09	0.0812831	0.0476	#NUM!	GAPDH
Glycolysis I	1.09	0.0812831	0.0476	#NUM!	GAPDH
GM-CSF Signaling	4.05	8.91251e-05	0.0678	2	CSF2,MAPK1,STAT1,STAT3
GNRH Signaling	1.57	0.0269153	0.0186	#NUM!	MAPK1,MAPK8,NFKB1
G-Protein Coupled Receptor Signaling	1.91	0.0123027	0.0125	1.633	CCR8,MAPK1,MAPK8,NFKB1,NFKBIA,STAT3
Graft-versus-Host Disease Signaling	12.3	5.01187e-13	0.368	#NUM!	CD86,FASLG,HLA-A,IL18,IL1B,IL6,TNF
Granulocyte Adhesion and Diapedesis	10.1	7.94328e-11	0.0978	#NUM!	CCL2,CCR8,CXCL10,CXCR3,ICAM1,IL18,IL1B,IL1R1,TNF
Growth Hormone Signaling	2.83	0.00147911	0.0536	#NUM!	MAPK1,STAT1,STAT3
Guanine and Guanosine Salvage I	2.09	0.00812831	0.5	#NUM!	HPRT1
Gα12/13 Signaling	3.04	0.000912011	0.037	#NUM!	MAPK1,MAPK8,NFKB1,NFKBIA
Gαi Signaling	1.09	0.0812831	0.0169	#NUM!	MAPK1,STAT3
Gαq Signaling	1.71	0.0194984	0.0211	#NUM!	MAPK1,NFKB1,NFKBIA
Gαs Signaling	0.463	0.34435	0.00962	#NUM!	MAPK1
Hematopoiesis from Multipotent Stem Cells	3.36	0.000436516	0.25	#NUM!	CSF2,IL4
Hematopoiesis from Pluripotent Stem Cells	6.79	1.62181e-07	0.308	#NUM!	CD4,CSF2,IL4,IL6
Hepatic Cholestasis	20	1e-20	0.131	#NUM!	CSF2,FASLG,IL18,IL1B,IL1R1,IL4,IL6,IRAK1,LY96,MAPK8,MYD88,NFKB1,NFKBIA,TLR4,TNF,TRAF6
Hepatic Fibrosis / Hepatic Stellate Cell Activation	19	1e-19	0.114	#NUM!	CCL2,CD40,CXCR3,FASLG,ICAM1,IFNAR1,IFNGR1,IL1B,IL1R1,IL4,IL6,LY96,NFKB1,STAT1,TLR4,TNF
Hepatic Fibrosis Signaling Pathway	12.9	1.25893e-13	0.0473	3	CCL2,CD40,ICAM1,IL18,IL1B,IL1R1,IRAK1,MAPK1,MAPK8,MYD88,NFKB1,NFKBIA,STAT3,TLR4,TNF,TRAF6
HER-2 Signaling in Breast Cancer	2.1	0.00794328	0.0204	2	MAPK1,NFKB1,NFKBIA,STAT3
Hereditary Breast Cancer Signaling	0.39	0.40738	0.00775	#NUM!	ACTB
HGF Signaling	2.98	0.00104713	0.0357	2	IL6,MAPK1,MAPK8,STAT3
HIF1α Signaling	3.3	0.000501187	0.0305	1.342	FOXP3,IL6,MAPK1,RORC,STAT3
HMGB1 Signaling	18.6	2.51189e-19	0.129	3.051	CCL2,CSF2,FASLG,ICAM1,IFNGR1,IL18,IL1B,IL1R1,IL4,IL6,MAPK1,MAPK8,NFKB1,TLR4,TNF
HOTAIR Regulatory Pathway	3.76	0.00017378	0.0382	2.236	ICAM1,NFKB1,NFKBIA,STAT3,TLR4
Huntington's Disease Signaling	1.11	0.0776247	0.012	#NUM!	CASP1,MAPK1,MAPK8
Hypoxia Signaling in the Cardiovascular System	0.607	0.247172	0.0143	#NUM!	NFKBIA
ICOS-ICOSL Signaling in T Helper Cells	6.29	5.12861e-07	0.08	1	CD4,CD40,CD86,HLA-A,NFKB1,NFKBIA
ID1 Signaling Pathway	3.28	0.000524807	0.0301	0.447	IL6,MAPK1,NFKB1,STAT3,TNF
IGF-1 Signaling	2.18	0.00660693	0.0316	#NUM!	MAPK1,MAPK8,STAT3
IL-1 Signaling	8.84	1.44544e-09	0.0941	1.414	IL1R1,IRAK1,MAPK1,MAPK8,MYD88,NFKB1,NFKBIA,TRAF6
IL-10 Signaling	17.9	1.25893e-18	0.222	#NUM!	IL18,IL1B,IL1R1,IL6,MAPK1,MAPK8,NFKB1,NFKBIA,STAT3,TNF,TRAF6,TYK2
IL-12 Signaling and Production in Macrophages	22.5	3.16228e-23	0.184	#NUM!	CD40,IFNGR1,IL18,IL4,MAPK1,MAPK8,MYD88,NFKB1,NFKBIA,STAT1,STAT4,STAT6,TLR2,TLR4,TNF,TRAF6
IL-13 Signaling Pathway	8.29	5.12861e-09	0.111	1.89	IL4,MAPK1,STAT1,STAT3,STAT6,TRAF6,TYK2
IL-15 Production	4.49	3.23594e-05	0.0543	2.236	IL6,IRF3,NFKB1,STAT1,TYK2
IL-15 Signaling	8.19	6.45654e-09	0.108	2.646	CSF2,IL4,MAPK1,NFKB1,STAT3,STAT6,TYK2
IL-17 Signaling	14.4	3.98107e-15	0.119	2.887	CCL2,CSF2,FASLG,IL18,IL1B,IL4,IL6,MAPK1,MAPK8,NFKB1,TNF,TRAF6
IL-17A Signaling in Airway Cells	10.9	1.25893e-11	0.167	2.121	IL6,MAPK1,MAPK8,NFKB1,NFKBIA,STAT3,TRAF6,TYK2
IL-17A Signaling in Fibroblasts	8.86	1.38038e-09	0.207	#NUM!	CCL2,IL6,MAPK1,NFKB1,NFKBIA,TRAF6
IL-17A Signaling in Gastric Cells	8.29	5.12861e-09	0.294	#NUM!	CXCL10,MAPK1,MAPK8,NFKB1,TNF
IL-2 Signaling	1.72	0.0190546	0.0377	#NUM!	MAPK1,MAPK8
IL-22 Signaling	8.02	9.54993e-09	0.263	2.236	MAPK1,MAPK8,STAT1,STAT3,TYK2
IL-23 Signaling Pathway	16.4	3.98107e-17	0.303	2.53	CSF2,FOXP3,IL1B,NFKB1,NFKBIA,RORC,STAT3,STAT4,TNF,TYK2
IL-3 Signaling	3.85	0.000141254	0.0606	2	MAPK1,STAT1,STAT3,STAT6
IL-4 Signaling	3.99	0.000102329	0.0656	#NUM!	HLA-A,IL4,STAT6,TYK2
IL-6 Signaling	12.5	3.16228e-13	0.104	2.111	IL18,IL1B,IL1R1,IL6,MAPK1,MAPK8,NFKB1,NFKBIA,STAT3,TNF,TRAF6
IL-7 Signaling Pathway	1.67	0.0213796	0.0357	#NUM!	MAPK1,STAT1
IL-8 Signaling	5.28	5.24807e-06	0.0407	1.342	ICAM1,IRAK1,MAPK1,MAPK8,NFKB1,NFKBIA,TRAF6
IL-9 Signaling	5.42	3.80189e-06	0.148	2	NFKB1,STAT1,STAT3,TNF
ILK Signaling	3.37	0.00042658	0.0314	1.342	ACTB,MAPK1,MAPK8,NFKB1,TNF
Induction of Apoptosis by HIV1	5.36	4.36516e-06	0.082	2.236	FASLG,MAPK8,NFKB1,NFKBIA,TNF
Inflammasome pathway	11	1e-11	0.429	2.449	CASP1,IL18,IL1B,MYD88,NFKB1,TLR4
Inhibition of Angiogenesis by TSP1	2.25	0.00562341	0.0714	#NUM!	MAPK1,MAPK8
Inhibition of ARE-Mediated mRNA Degradation Pathway	1.8	0.0158489	0.0227	#NUM!	FASLG,MAPK1,TNF
iNOS Signaling	17.5	3.16228e-18	0.275	2.111	IFNGR1,IRAK1,LY96,MAPK1,MYD88,NFKB1,NFKBIA,STAT1,TLR4,TRAF6,TYK2
Insulin Receptor Signaling	1.09	0.0812831	0.0171	#NUM!	MAPK1,MAPK8
Insulin Secretion Signaling Pathway	3.61	0.000245471	0.0271	2.449	MAPK1,STAT1,STAT3,STAT4,STAT6,TYK2
Integrin Signaling	1.45	0.0354813	0.0168	#NUM!	ACTB,MAPK1,MAPK8
Interferon Signaling	5.56	2.75423e-06	0.16	2	IFNAR1,IFNGR1,STAT1,TYK2
Iron homeostasis signaling pathway	4.19	6.45654e-05	0.0472	#NUM!	IL6,MAPK1,SLC11A1,STAT3,TYK2
JAK/STAT Signaling	9.52	3.01995e-10	0.114	2.828	IL6,MAPK1,NFKB1,STAT1,STAT3,STAT4,STAT6,TYK2
Leptin Signaling in Obesity	1.59	0.025704	0.0323	#NUM!	MAPK1,STAT3
Leukocyte Extravasation Signaling	2.63	0.00234423	0.0288	1	ACTB,ICAM1,MAPK1,MAPK8
Lipid Antigen Presentation by CD1	1.29	0.0512861	0.0769	#NUM!	B2M
LPS/IL-1 Mediated Inhibition of RXR Function	9.57	2.69153e-10	0.068	2.333	IL18,IL1B,IL1R1,IRAK1,LY96,MAPK8,MYD88,TLR4,TNF,TRAF6
LPS-stimulated MAPK Signaling	4.98	1.04713e-05	0.0685	0.447	MAPK1,MAPK8,NFKB1,NFKBIA,TLR4
LXR/RXR Activation	14.2	6.30957e-15	0.147	-3.317	CCL2,IL18,IL1B,IL1R1,IL6,IRF3,LY96,NFKB1,TLR3,TLR4,TNF
Lymphotoxin β Receptor Signaling	4.51	3.0903e-05	0.0889	1	MAPK1,NFKB1,NFKBIA,TRAF6
Maturity Onset Diabetes of Young (MODY) Signaling	1.91	0.0123027	0.0476	#NUM!	GAPDH,NFKB1
Mechanisms of Viral Exit from Host Cells	0.857	0.138995	0.027	#NUM!	ACTB
Melanocyte Development and Pigmentation Signaling	0.536	0.291072	0.0118	#NUM!	MAPK1
Melanoma Signaling	0.78	0.165959	0.0222	#NUM!	MAPK1
Melatonin Signaling	1.63	0.0234423	0.0339	#NUM!	MAPK1,RORC
MIF Regulation of Innate Immunity	8.76	1.7378e-09	0.2	1.633	LY96,MAPK1,MAPK8,NFKB1,NFKBIA,TLR4
MIF-mediated Glucocorticoid Regulation	7.56	2.75423e-08	0.217	1.342	LY96,MAPK1,NFKB1,NFKBIA,TLR4
Mitochondrial Dysfunction	0.359	0.437522	0.00704	#NUM!	MAPK8
Molecular Mechanisms of Cancer	2.37	0.0042658	0.0156	#NUM!	FASLG,MAPK1,MAPK8,NFKB1,NFKBIA,TYK2
Mouse Embryonic Stem Cell Pluripotency	2.29	0.00512861	0.0345	#NUM!	MAPK1,STAT3,TYK2
MSP-RON Signaling In Cancer Cells Pathway	2.92	0.00120226	0.0345	2	MAPK1,NFKB1,NFKBIA,STAT3
MSP-RON Signaling In Macrophages Pathway	7.63	2.34423e-08	0.0897	-1.134	IFNGR1,MAPK1,NFKB1,STAT1,STAT3,TLR4,TNF
MSP-RON Signaling Pathway	6.66	2.18776e-07	0.147	#NUM!	ACTB,CCL2,TLR2,TLR4,TNF
mTOR Signaling	0.29	0.512861	0.00565	#NUM!	MAPK1
MYC Mediated Apoptosis Signaling	3.08	0.000831764	0.0652	#NUM!	FASLG,NFKB1,TNF
NAD Signaling Pathway	0.417	0.382825	0.0084	#NUM!	NFKB1
NADH Repair	1.92	0.0120226	0.333	#NUM!	GAPDH
Natural Killer Cell Signaling	10.2	6.30957e-11	0.0787	1.897	B2M,FASLG,HLA-A,IL18,MAPK1,MYD88,NFKB1,STAT4,TRAF6,TYK2
Necroptosis Signaling Pathway	9.24	5.7544e-10	0.0796	2.333	CASP1,FASLG,IFNAR1,IRF3,STAT1,TICAM1,TLR3,TLR4,TNF
Neuregulin Signaling	0.463	0.34435	0.00962	#NUM!	MAPK1
Neuroinflammation Signaling Pathway	40.1	7.94328e-41	0.139	3.651	B2M,CASP1,CCL2,CD40,CD86,CXCL10,FASLG,HLA-A,ICAM1,IFNGR1,IL18,IL1B,IL1R1,IL4,IL6,IRAK1,IRF3,MAPK1,MAPK8,MYD88,NFKB1,STAT1,TICAM1,TLR2,TLR3,TLR4,TLR6,TNF,TRAF6,TYK2
Neuropathic Pain Signaling In Dorsal Horn Neurons	0.541	0.28774	0.0119	#NUM!	MAPK1
Neuroprotective Role of THOP1 in Alzheimer's Disease	0.654	0.22182	0.0161	#NUM!	HLA-A
Neurotrophin/TRK Signaling	1.49	0.0323594	0.0286	#NUM!	MAPK1,MAPK8
NF-κB Activation by Viruses	3.8	0.000158489	0.0588	1	CD4,MAPK1,NFKB1,NFKBIA
NF-κB Signaling	17.5	3.16228e-18	0.109	2.84	CD40,IL18,IL1B,IL1R1,IRAK1,MAPK8,MYD88,NFKB1,NFKBIA,TLR2,TLR3,TLR4,TLR6,TNF,TRAF6
NGF Signaling	3.12	0.000758578	0.0388	1	MAPK1,MAPK8,NFKB1,TRAF6
Nitric Oxide Signaling in the Cardiovascular System	0.511	0.308319	0.011	#NUM!	MAPK1
Non-Small Cell Lung Cancer Signaling	0.532	0.293765	0.0116	#NUM!	MAPK1
NRF2-mediated Oxidative Stress Response	1.47	0.0338844	0.017	#NUM!	ACTB,MAPK1,MAPK8
NUR77 Signaling in T Lymphocytes	5.47	3.38844e-06	0.0862	#NUM!	B2M,CD86,FASLG,HLA-A,MAPK1
Oncostatin M Signaling	4.81	1.54882e-05	0.105	2	MAPK1,STAT1,STAT3,TYK2
Opioid Signaling Pathway	1.16	0.0691831	0.0128	#NUM!	MAPK1,NFKB1,NFKBIA
Osteoarthritis Pathway	5.01	9.77237e-06	0.037	2.449	CASP1,IL1B,IL1R1,NFKB1,TLR2,TLR4,TNF
Ovarian Cancer Signaling	0.378	0.418794	0.00746	#NUM!	MAPK1
OX40 Signaling Pathway	8.67	2.13796e-09	0.194	1	B2M,CD4,HLA-A,MAPK8,NFKB1,NFKBIA
Oxytocin In Brain Signaling Pathway	5.8	1.58489e-06	0.0486	-1.89	CASP1,IL1B,IL6,MAPK1,NFKB1,TLR4,TNF
Oxytocin Signaling Pathway	2	0.01	0.019	2	IL6,MAPK1,MAPK8,NFKB1
P2Y Purigenic Receptor Signaling Pathway	1.11	0.0776247	0.0174	#NUM!	MAPK1,NFKB1
p38 MAPK Signaling	8.63	2.34423e-09	0.0889	2.121	FASLG,IL18,IL1B,IL1R1,IRAK1,STAT1,TNF,TRAF6
p53 Signaling	0.523	0.299916	0.0114	#NUM!	MAPK8
p70S6K Signaling	1.16	0.0691831	0.0187	#NUM!	IL4,MAPK1
PAK Signaling	2.12	0.00758578	0.03	#NUM!	MAPK1,MAPK8,TNF
Pancreatic Adenocarcinoma Signaling	5.27	5.37032e-06	0.0536	2.449	MAPK1,MAPK8,NFKB1,STAT1,STAT3,TYK2
Parkinson's Signaling	2.99	0.00102329	0.167	#NUM!	MAPK1,MAPK8
Pathogenesis of Multiple Sclerosis	4.32	4.7863e-05	0.667	#NUM!	CXCL10,CXCR3
Paxillin Signaling	2.2	0.00630957	0.0319	#NUM!	ACTB,MAPK1,MAPK8
PCP (Planar Cell Polarity) Pathway	0.754	0.176198	0.0208	#NUM!	MAPK8
PD-1, PD-L1 cancer immunotherapy pathway	8.14	7.24436e-09	0.106	0.816	B2M,FOXP3,HLA-A,IFNGR1,IL4,TNF,TYK2
PDGF Signaling	4.89	1.28825e-05	0.0658	2.236	MAPK1,MAPK8,STAT1,STAT3,TYK2
PEDF Signaling	3.66	0.000218776	0.0541	#NUM!	FASLG,MAPK1,NFKB1,NFKBIA
PFKFB4 Signaling Pathway	0.796	0.159956	0.0233	#NUM!	MAPK1
Phagosome Formation	2.86	0.00138038	0.0166	2.646	CCR8,MAPK1,MYD88,TLR2,TLR3,TLR4,TLR6
Phagosome Maturation	1.09	0.0812831	0.0169	#NUM!	B2M,HLA-A
Phospholipase C Signaling	0.686	0.206063	0.00957	#NUM!	MAPK1,NFKB1
PI3K Signaling in B Lymphocytes	5.24	5.7544e-06	0.0531	0.816	CD40,IL4,MAPK1,NFKB1,NFKBIA,TLR4
PI3K/AKT Signaling	4.29	5.12861e-05	0.0361	1	IFNAR1,IL1R1,MAPK1,NFKB1,NFKBIA,TYK2
PKCθ Signaling in T Lymphocytes	6.51	3.0903e-07	0.0619	1.89	CD4,CD86,HLA-A,MAPK1,MAPK8,NFKB1,NFKBIA
Polyamine Regulation in Colon Cancer	0.708	0.195884	0.0185	#NUM!	MAPK1
PPAR Signaling	8.63	2.34423e-09	0.0889	-1.414	IL18,IL1B,IL1R1,MAPK1,NFKB1,NFKBIA,TNF,TRAF6
PPARα/RXRα Activation	6.77	1.69824e-07	0.0516	-1.89	IL1B,IL1R1,IL6,MAPK1,MAPK8,NFKB1,NFKBIA,TRAF6
Primary Immunodeficiency Signaling	2.59	0.0025704	0.105	#NUM!	CD4,CD40
Production of Nitric Oxide and Reactive Oxygen Species in Macrophages	11.2	6.30957e-12	0.0786	2.53	IFNGR1,IL4,MAPK1,MAPK8,NFKB1,NFKBIA,STAT1,TLR2,TLR4,TNF,TYK2
Prolactin Signaling	2.5	0.00316228	0.0411	#NUM!	MAPK1,STAT1,STAT3
Prostate Cancer Signaling	2.05	0.00891251	0.0283	#NUM!	MAPK1,NFKB1,NFKBIA
Protein Kinase A Signaling	0.886	0.130017	0.00965	#NUM!	MAPK1,NFKB1,NFKBIA
Protein Ubiquitination Pathway	1.17	0.0676083	0.0128	#NUM!	B2M,HLA-A,TRAF6
PTEN Signaling	1.78	0.0165959	0.0224	#NUM!	FASLG,MAPK1,NFKB1
Pulmonary Fibrosis Idiopathic Signaling Pathway	7.17	6.76083e-08	0.0385	3	ACTB,IL1B,IL4,IL6,MAPK1,MAPK8,NFKB1,STAT3,STAT6,TYK2
Pulmonary Healing Signaling Pathway	9.23	5.88844e-10	0.0629	2.53	CSF2,MAPK1,MAPK8,MYD88,NFKB1,NFKBIA,STAT3,TLR2,TLR4,TNF
PXR/RXR Activation	1.93	0.011749	0.0488	#NUM!	IL6,TNF
Pyridoxal 5'-phosphate Salvage Pathway	2.77	0.00169824	0.0508	#NUM!	IRAK1,MAPK1,MAPK8
Pyroptosis Signaling Pathway	15.6	2.51189e-16	0.19	3.317	CASP1,IL18,IL1B,IL1R1,MAPK1,NFKB1,TLR2,TLR3,TLR4,TLR6,TNF
RAC Signaling	1.92	0.0120226	0.0252	#NUM!	MAPK1,MAPK8,NFKB1
RANK Signaling in Osteoclasts	4.95	1.12202e-05	0.0676	1	MAPK1,MAPK8,NFKB1,NFKBIA,TRAF6
RAR Activation	2.38	0.00416869	0.0244	#NUM!	ACTB,MAPK1,MAPK8,NFKB1
Reelin Signaling in Neurons	1.1	0.0794328	0.0172	#NUM!	MAPK1,MAPK8
Regulation of Actin-based Motility by Rho	0.503	0.314051	0.0108	#NUM!	ACTB
Regulation of Cellular Mechanics by Calpain Protease	0.587	0.258821	0.0135	#NUM!	MAPK1
Regulation of eIF4 and p70S6K Signaling	0.341	0.456037	0.00667	#NUM!	MAPK1
Regulation of IL-2 Expression in Activated and Anergic T Lymphocytes	3.6	0.000251189	0.0519	1	MAPK1,MAPK8,NFKB1,NFKBIA
Regulation Of The Epithelial Mesenchymal Transition By Growth Factors Pathway	6.9	1.25893e-07	0.0537	2.828	FASLG,IL6,MAPK1,MAPK8,NFKB1,STAT3,TNF,TYK2
Regulation Of The Epithelial Mesenchymal Transition In Development Pathway	0.602	0.250035	0.0141	#NUM!	NFKB1
Regulation of the Epithelial-Mesenchymal Transition Pathway	2.46	0.00346737	0.0258	#NUM!	MAPK1,NFKB1,STAT3,TYK2
Relaxin Signaling	1.85	0.0141254	0.0238	#NUM!	MAPK1,NFKB1,NFKBIA
Remodeling of Epithelial Adherens Junctions	0.674	0.211836	0.0169	#NUM!	ACTB
Renal Cell Carcinoma Signaling	0.613	0.243781	0.0145	#NUM!	MAPK1
Renin-Angiotensin Signaling	6.79	1.62181e-07	0.068	2.236	CCL2,MAPK1,MAPK8,NFKB1,STAT1,STAT3,TNF
Retinoic acid Mediated Apoptosis Signaling	0.879	0.13213	0.0286	#NUM!	IFNAR1
RHOA Signaling	0.474	0.335738	0.0099	#NUM!	ACTB
RHOGDI Signaling	0.302	0.498884	0.00588	#NUM!	ACTB
Role of BRCA1 in DNA Damage Response	1.47	0.0338844	0.0278	#NUM!	ACTB,STAT1
Role of Cytokines in Mediating Communication between Immune Cells	10.6	2.51189e-11	0.375	#NUM!	CSF2,IL18,IL1B,IL4,IL6,TNF
Role of Hypercytokinemia/hyperchemokinemia in the Pathogenesis of Influenza	31.1	7.94328e-32	0.425	3.638	CASP1,CCL2,CXCL10,DDX58,IFNAR1,IL18,IL1B,IL6,IRF3,MYD88,NFKB1,STAT1,TICAM1,TLR3,TLR4,TNF,TYK2
Role of IL-17A in Arthritis	6.18	6.60693e-07	0.119	#NUM!	CCL2,MAPK1,MAPK8,NFKB1,NFKBIA
Role of IL-17F in Allergic Inflammatory Airway Diseases	11.9	1.25893e-12	0.216	1.89	CCL2,CSF2,CXCL10,IL1B,IL6,MAPK1,NFKB1,TRAF6
Role of JAK family kinases in IL-6-type Cytokine Signaling	10.1	7.94328e-11	0.316	#NUM!	IL6,MAPK1,MAPK8,STAT1,STAT3,TYK2
Role of JAK1 and JAK3 in γc Cytokine Signaling	5.71	1.94984e-06	0.0962	#NUM!	IL4,MAPK1,STAT1,STAT3,STAT6
Role of JAK1, JAK2 and TYK2 in Interferon Signaling	10.6	2.51189e-11	0.375	#NUM!	IFNAR1,IFNGR1,NFKB1,STAT1,STAT3,TYK2
Role of JAK2 in Hormone-like Cytokine Signaling	3.93	0.00011749	0.125	#NUM!	STAT1,STAT3,TYK2
Role of Lipids/Lipid Rafts in the Pathogenesis of Influenza	1.8	0.0158489	0.25	#NUM!	IFNAR1
Role of Macrophages, Fibroblasts and Endothelial Cells in Rheumatoid Arthritis	19.6	2.51189e-20	0.0785	#NUM!	CCL2,CSF2,ICAM1,IL18,IL1B,IL1R1,IL6,IRAK1,MAPK1,MYD88,NFKB1,NFKBIA,STAT3,TLR2,TLR3,TLR4,TLR6,TNF,TRAF6
Role of MAPK Signaling in Inhibiting the Pathogenesis of Influenza	16	1e-16	0.208	3.317	CCL2,CXCL10,IL1B,IL6,MAPK1,MAPK8,MYD88,NFKB1,NFKBIA,TLR4,TNF
Role of MAPK Signaling in Promoting the Pathogenesis of Influenza	3.39	0.00040738	0.046	2	MAPK1,MAPK8,NFKB1,NFKBIA
Role of MAPK Signaling in the Pathogenesis of Influenza	5.47	3.38844e-06	0.0862	#NUM!	CCL2,CXCL10,MAPK1,MAPK8,TNF
Role of NANOG in Mammalian Embryonic Stem Cell Pluripotency	2.24	0.0057544	0.033	#NUM!	MAPK1,STAT3,TYK2
Role of NFAT in Cardiac Hypertrophy	1.42	0.0380189	0.0163	#NUM!	IL6,MAPK1,MAPK8
Role of NFAT in Regulation of the Immune Response	4.68	2.0893e-05	0.0423	2.236	CD4,CD86,HLA-A,MAPK1,NFKB1,NFKBIA
Role of Osteoblasts, Osteoclasts and Chondrocytes in Rheumatoid Arthritis	11.6	2.51189e-12	0.0702	#NUM!	CSF2,IL18,IL1B,IL1R1,IL4,IL6,MAPK1,MAPK8,NFKB1,NFKBIA,TNF,TRAF6
Role of Pattern Recognition Receptors in Recognition of Bacteria and Viruses	30.4	3.98107e-31	0.227	3	CASP1,CSF2,DDX58,FASLG,IL18,IL1B,IL4,IL6,IRF3,MAPK1,MAPK8,MYD88,NFKB1,TICAM1,TLR2,TLR3,TLR4,TLR6,TNF,TRAF6
Role of PI3K/AKT Signaling in the Pathogenesis of Influenza	6.29	5.12861e-07	0.125	2.236	IFNAR1,IRF3,MAPK1,NFKB1,NFKBIA
Role of PKR in Interferon Induction and Antiviral Response	29.1	7.94328e-30	0.198	4.025	CASP1,DDX58,FASLG,IFNAR1,IFNGR1,IL18,IL1B,IRF3,MAPK1,MAPK8,MYD88,NFKB1,NFKBIA,STAT1,STAT3,TLR3,TLR4,TNF,TRAF6,TYK2
Role of RIG1-like Receptors in Antiviral Innate Immunity	6.87	1.34896e-07	0.161	1	DDX58,IRF3,NFKB1,NFKBIA,TRAF6
Role of Tissue Factor in Cancer	2.21	0.00616595	0.0323	#NUM!	CSF2,IL1B,MAPK1
Role of WNT/GSK-3β Signaling in the Pathogenesis of Influenza	0.745	0.179887	0.0204	#NUM!	IFNAR1
Salvage Pathways of Pyrimidine Ribonucleotides	2.42	0.00380189	0.0385	#NUM!	IRAK1,MAPK1,MAPK8
SAPK/JNK Signaling	0.507	0.311172	0.0109	#NUM!	MAPK8
Semaphorin Signaling in Neurons	0.714	0.193197	0.0189	#NUM!	MAPK1
Senescence Pathway	3.39	0.00040738	0.0247	1.633	IL6,IRF3,MAPK1,NFKB1,TLR2,TRAF6
Sertoli Cell-Sertoli Cell Junction Signaling	2.39	0.0040738	0.0247	#NUM!	ACTB,MAPK1,MAPK8,TNF
Signaling by Rho Family GTPases	1.95	0.0112202	0.0183	1	ACTB,MAPK1,MAPK8,NFKB1
Sirtuin Signaling Pathway	1.89	0.0128825	0.0176	-2	MAPK1,NFKB1,STAT3,TNF
Small Cell Lung Cancer Signaling	2.29	0.00512861	0.0345	#NUM!	NFKB1,NFKBIA,TRAF6
Sperm Motility	0.283	0.521195	0.00552	#NUM!	TYK2
Sphingosine-1-phosphate Signaling	1.26	0.0549541	0.0213	#NUM!	CASP1,MAPK1
SPINK1 General Cancer Pathway	4.55	2.81838e-05	0.0909	2	IL6,MAPK1,STAT3,TYK2
STAT3 Pathway	6.59	2.5704e-07	0.0636	2.449	IFNAR1,IL1B,IL1R1,MAPK1,MAPK8,STAT3,TYK2
Sumoylation Pathway	3.35	0.000446684	0.0449	#NUM!	FASLG,MAPK8,NFKB1,NFKBIA
Synaptic Long Term Depression	0.354	0.442588	0.00694	#NUM!	MAPK1
Synaptic Long Term Potentiation	0.435	0.367282	0.00885	#NUM!	MAPK1
Synaptogenesis Signaling Pathway	0	1	0.00375	#NUM!	MAPK1
Systemic Lupus Erythematosus In B Cell Signaling Pathway	25.4	3.98107e-26	0.116	3.273	CD40,CSF2,FASLG,IFNAR1,IFNGR1,IL18,IL1B,IL4,IL6,IRAK1,IRF3,MAPK1,MYD88,NFKB1,STAT1,STAT3,TICAM1,TLR3,TNF,TRAF6,TYK2
Systemic Lupus Erythematosus In T Cell Signaling Pathway	9.18	6.60693e-10	0.0621	0.632	B2M,CASP1,CD86,FASLG,FOXP3,HLA-A,IL6,MAPK1,RORC,STAT3
Systemic Lupus Erythematosus Signaling	7.53	2.95121e-08	0.0645	#NUM!	CD40,CD86,HLA-A,IL18,IL1B,IL6,MAPK1,TNF
T Cell Exhaustion Signaling Pathway	11.2	6.30957e-12	0.098	2.646	CD86,HLA-A,IFNAR1,IL6,MAPK1,MAPK8,STAT1,STAT3,STAT4,TYK2
T Cell Receptor Signaling	13	1e-13	0.0909	2.714	B2M,CD4,CD86,CSF2,HLA-A,ICAM1,IL4,MAPK1,MAPK8,NFKB1,NFKBIA,TNF
T Helper Cell Differentiation	26.4	3.98107e-27	0.375	#NUM!	CD40,CD86,FOXP3,GATA3,HLA-A,IFNGR1,IL18,IL4,IL6,RORC,STAT1,STAT3,STAT4,STAT6,TNF
TEC Kinase Signaling	10.9	1.25893e-11	0.0733	2.333	ACTB,FASLG,MAPK8,NFKB1,STAT1,STAT3,STAT4,STAT6,TLR4,TNF,TYK2
Telomerase Signaling	0.511	0.308319	0.011	#NUM!	MAPK1
TGF-β Signaling	2.42	0.00380189	0.0385	#NUM!	MAPK1,MAPK8,TRAF6
Th1 and Th2 Activation Pathway	27.4	3.98107e-28	0.196	#NUM!	CCR8,CD4,CD40,CD86,CXCR3,GATA3,HLA-A,ICAM1,IFNAR1,IFNGR1,IL18,IL4,IL6,NFKB1,STAT1,STAT3,STAT4,STAT6,TYK2
Th1 Pathway	27	1e-27	0.266	2.84	CD4,CD40,CD86,CXCR3,GATA3,HLA-A,ICAM1,IFNAR1,IFNGR1,IL18,IL4,IL6,NFKB1,STAT1,STAT3,STAT4,TYK2
Th17 Activation Pathway	21.2	6.30957e-22	0.295	2.496	CSF2,FOXP3,IL1B,IL1R1,IL6,IRAK1,MYD88,NFKB1,RORC,STAT3,STAT4,TRAF6,TYK2
Th2 Pathway	15.9	1.25893e-16	0.156	2.121	CCR8,CD4,CD40,CD86,GATA3,HLA-A,ICAM1,IL4,NFKB1,STAT4,STAT6,TYK2
Thrombin Signaling	1.44	0.0363078	0.0165	#NUM!	GATA3,MAPK1,NFKB1
Thrombopoietin Signaling	2.88	0.00131826	0.0556	#NUM!	MAPK1,STAT1,STAT3
Thyroid Cancer Signaling	0.613	0.243781	0.0145	#NUM!	MAPK1
Tight Junction Signaling	1.75	0.0177828	0.0219	#NUM!	ACTB,NFKB1,TNF
TNFR1 Signaling	4.4	3.98107e-05	0.0833	1	MAPK8,NFKB1,NFKBIA,TNF
TNFR2 Signaling	5.23	5.88844e-06	0.133	#NUM!	MAPK8,NFKB1,NFKBIA,TNF
Toll-like Receptor Signaling	25.8	1.58489e-26	0.281	1.941	IL18,IL1B,IRAK1,LY96,MAPK1,MAPK8,MYD88,NFKB1,NFKBIA,TICAM1,TLR2,TLR3,TLR4,TLR6,TNF,TRAF6
Transcriptional Regulatory Network in Embryonic Stem Cells	0.928	0.118032	0.0323	#NUM!	STAT3
TREM1 Signaling	35.1	7.94328e-36	0.432	3.9	CASP1,CCL2,CD40,CD86,CSF2,ICAM1,IL18,IL1B,IL6,IRAK1,MAPK1,MYD88,NFKB1,STAT3,TLR2,TLR3,TLR4,TLR6,TNF
Tumor Microenvironment Pathway	12.7	1.99526e-13	0.087	2.887	CCL2,CSF2,FASLG,HLA-A,ICAM1,IL1B,IL4,IL6,MAPK1,NFKB1,STAT3,TNF
Tumoricidal Function of Hepatic Natural Killer Cells	2.63	0.00234423	0.111	#NUM!	FASLG,ICAM1
TWEAK Signaling	2.06	0.00870964	0.0571	#NUM!	NFKB1,NFKBIA
Type I Diabetes Mellitus Signaling	21.3	5.01187e-22	0.19	2.496	CD86,FASLG,HLA-A,IFNGR1,IL1B,IL1R1,IRAK1,MAPK1,MAPK8,MYD88,NFKB1,NFKBIA,STAT1,TNF,TRAF6
Type II Diabetes Mellitus Signaling	4.04	9.12011e-05	0.0439	1.342	MAPK1,MAPK8,NFKB1,NFKBIA,TNF
Unfolded protein response	0.567	0.271019	0.0128	#NUM!	MAPK8
UVA-Induced MAPK Signaling	2.38	0.00416869	0.037	#NUM!	MAPK1,MAPK8,STAT1
UVB-Induced MAPK Signaling	1.91	0.0123027	0.0476	#NUM!	MAPK1,MAPK8
UVC-Induced MAPK Signaling	1.85	0.0141254	0.0444	#NUM!	MAPK1,MAPK8
VDR/RXR Activation	1.63	0.0234423	0.0339	#NUM!	CSF2,CXCL10
VEGF Family Ligand-Receptor Interactions	0.642	0.228034	0.0156	#NUM!	MAPK1
VEGF Signaling	1.34	0.0457088	0.0235	#NUM!	ACTB,MAPK1
Virus Entry via Endocytic Pathways	2.22	0.0060256	0.0326	#NUM!	ACTB,B2M,HLA-A
White Adipose Tissue Browning Pathway	0.474	0.335738	0.0099	#NUM!	MAPK1
WNT/Ca+ pathway	0.714	0.193197	0.0189	#NUM!	NFKB1
Wound Healing Signaling Pathway	17.8	1.58489e-18	0.0964	3.5	CSF2,FASLG,IFNGR1,IL18,IL1B,IL1R1,IL4,IL6,MAPK1,MAPK8,NFKB1,NFKBIA,STAT1,TNF,TRAF6,TYK2
Xenobiotic Metabolism AHR Signaling Pathway	4.17	6.76083e-05	0.0727	2	IL1B,IL6,NFKB1,TNF
Xenobiotic Metabolism CAR Signaling Pathway	0.428	0.37325	0.0087	#NUM!	MAPK1
Xenobiotic Metabolism General Signaling Pathway	1.24	0.057544	0.0208	#NUM!	MAPK1,MAPK8
Xenobiotic Metabolism Signaling	3.93	0.00011749	0.0311	#NUM!	IL1B,IL6,MAPK1,MAPK8,NFKB1,TNF
α-Adrenergic Signaling	0.499	0.316957	0.0106	#NUM!	MAPK1

## Sheet: 20M Tg vs non-Tg
© 2000-2022 QIAGEN. All rights reserved.
Ingenuity Canonical Pathways	-log(p-value)	p-value	Ratio	z-score	Molecules
14-3-3-mediated Signaling	1.2	0.0630957	0.0185	#NUM!	MAPK1,TNF
4-1BB Signaling in T Lymphocytes	2.24	0.0057544	0.0667	#NUM!	MAPK1,NFKB1
Actin Cytoskeleton Signaling	0.79	0.162181	0.0105	#NUM!	ACTB,MAPK1
Activation of IRF by Cytosolic Pattern Recognition Receptors	15	1e-15	0.213	1.265	CD40,DDX58,IFNAR1,IL10,IL6,IRF3,NFKB1,STAT1,TNF,TRAF6
Acute Myeloid Leukemia Signaling	2.48	0.00331131	0.038	#NUM!	MAPK1,NFKB1,STAT3
Acute Phase Response Signaling	11.7	1.99526e-12	0.0815	1.508	APCS,IL18,IL1B,IL1R1,IL6,MAPK1,MYD88,NFKB1,STAT3,TNF,TRAF6
Adenine and Adenosine Salvage III	1.82	0.0151356	0.25	#NUM!	HPRT1
Adipogenesis pathway	0.453	0.352371	0.00877	#NUM!	TNF
Adrenomedullin signaling pathway	3.53	0.000295121	0.0321	1.342	IL18,IL1B,MAPK1,NFKB1,TNF
Agranulocyte Adhesion and Diapedesis	11.3	5.01187e-12	0.0952	#NUM!	ACTB,CCL2,CCR6,CCR8,CXCR3,ICAM1,IL18,IL1B,IL1R1,TNF
Agrin Interactions at Neuromuscular Junction	1.65	0.0223872	0.0328	#NUM!	ACTB,MAPK1
Airway Inflammation in Asthma	8.91	1.23027e-09	0.357	#NUM!	CCL2,CSF2,IFNGR1,IL10,IL4
Airway Pathology in Chronic Obstructive Pulmonary Disease	11	1e-11	0.163	#NUM!	CCL2,CSF2,FASLG,IL18,IL1B,IL4,IL6,TNF
Aldosterone Signaling in Epithelial Cells	0.408	0.390841	0.00769	#NUM!	MAPK1
Allograft Rejection Signaling	17.5	3.16228e-18	0.5	#NUM!	B2M,CD40,CD86,FASLG,HLA-A,HLA-E,IL10,IL4,TNF
Altered T Cell and B Cell Signaling in Rheumatoid Arthritis	32.4	3.98107e-33	0.459	#NUM!	CD40,CD86,CSF2,FASLG,HLA-A,IL10,IL18,IL1B,IL4,IL6,NFKB1,TLR2,TLR3,TLR4,TLR6,TLR9,TNF
AMPK Signaling	0.764	0.172187	0.0101	#NUM!	ACTB,MAPK1
Amyloid Processing	0.833	0.146893	0.0238	#NUM!	MAPK1
Amyotrophic Lateral Sclerosis Signaling	0.519	0.302691	0.0105	#NUM!	CASP1
Androgen Signaling	0.987	0.103039	0.0139	#NUM!	MAPK1,NFKB1
Angiopoietin Signaling	0.66	0.218776	0.0154	#NUM!	NFKB1
Antigen Presentation Pathway	4.13	7.4131e-05	0.136	#NUM!	B2M,HLA-A,HLA-E
Antioxidant Action of Vitamin C	3.79	0.000162181	0.0548	-1	CSF2,MAPK1,NFKB1,TNF
Antiproliferative Role of Somatostatin Receptor 2	0.666	0.215774	0.0156	#NUM!	MAPK1
Antiproliferative Role of TOB in T Cell Signaling	1.03	0.0933254	0.0385	#NUM!	MAPK1
Apelin Adipocyte Signaling Pathway	0.66	0.218776	0.0154	#NUM!	MAPK1
Apelin Cardiac Fibroblast Signaling Pathway	1.12	0.0758578	0.0476	#NUM!	IL6
Apelin Cardiomyocyte Signaling Pathway	0.606	0.247742	0.0133	#NUM!	MAPK1
Apelin Endothelial Signaling Pathway	2.9	0.00125893	0.032	1	CCL2,ICAM1,MAPK1,NFKB1
Apelin Liver Signaling Pathway	1.12	0.0758578	0.0476	#NUM!	TNF
Apelin Pancreas Signaling Pathway	0.86	0.138038	0.0256	#NUM!	NFKB1
Apoptosis Signaling	3.44	0.000363078	0.0444	1	FASLG,MAPK1,NFKB1,TNF
April Mediated Signaling	3.55	0.000281838	0.0882	#NUM!	MAPK1,NFKB1,TRAF6
Aryl Hydrocarbon Receptor Signaling	5.21	6.16595e-06	0.0492	0	FASLG,IL1B,IL6,MAPK1,NFKB1,TNF
Atherosclerosis Signaling	9.75	1.77828e-10	0.114	#NUM!	CCL2,CD40,ICAM1,IL18,IL1B,IL6,NFKB1,TNF
Autoimmune Thyroid Disease Signaling	12.7	1.99526e-13	0.389	#NUM!	CD40,CD86,FASLG,HLA-A,HLA-E,IL10,IL4
Autophagy	5.18	6.60693e-06	0.0368	0.378	MAPK1,MYD88,NFKB1,TICAM1,TLR4,TNF,TRAF6
Axonal Guidance Signaling	0	1	0.00256	#NUM!	MAPK1
B Cell Activating Factor Signaling	3.55	0.000281838	0.0882	#NUM!	MAPK1,NFKB1,TRAF6
B Cell Development	5.09	8.12831e-06	0.273	#NUM!	CD40,CD86,HLA-A
B Cell Receptor Signaling	0.987	0.103039	0.0139	#NUM!	MAPK1,NFKB1
BAG2 Signaling Pathway	1.49	0.0323594	0.0267	#NUM!	MAPK1,NFKB1
BER (Base Excision Repair) Pathway	0.821	0.151008	0.0233	#NUM!	MAPK1
BEX2 Signaling Pathway	1.55	0.0281838	0.029	#NUM!	NFKB1,STAT3
Bladder Cancer Signaling	0.53	0.295121	0.0109	#NUM!	MAPK1
BMP signaling pathway	1.53	0.0295121	0.0282	#NUM!	MAPK1,NFKB1
Breast Cancer Regulation by Stathmin1	1.77	0.0169824	0.0125	-1.342	CCR6,CCR8,MAPK1,NFKB1,STAT3
Calcium Signaling	0.351	0.445656	0.00645	#NUM!	MAPK1
Calcium-induced T Lymphocyte Apoptosis	1.98	0.0104713	0.0488	#NUM!	CD4,HLA-A
cAMP-mediated signaling	0.818	0.152055	0.0109	#NUM!	MAPK1,STAT3
Cancer Drug Resistance By Drug Efflux	1.82	0.0151356	0.04	#NUM!	MAPK1,NFKB1
Cardiac Hypertrophy Signaling	0.75	0.177828	0.0099	#NUM!	IL6,MAPK1
Cardiac Hypertrophy Signaling (Enhanced)	7.66	2.18776e-08	0.0298	2.111	CSF2,FASLG,IFNAR1,IL18,IL1B,IL1R1,IL4,IL6,MAPK1,NFKB1,STAT3,TNF
Caveolar-mediated Endocytosis Signaling	3.91	0.000123027	0.0588	#NUM!	ACTB,B2M,HLA-A,HLA-E
CCR3 Signaling in Eosinophils	0.492	0.322107	0.0098	#NUM!	MAPK1
CCR5 Signaling in Macrophages	2.47	0.00338844	0.0375	#NUM!	CD4,FASLG,MAPK1
CD27 Signaling in Lymphocytes	0.777	0.167109	0.0208	#NUM!	NFKB1
CD28 Signaling in T Helper Cells	3.6	0.000251189	0.0488	#NUM!	CD4,CD86,HLA-A,NFKB1
CD40 Signaling	7.32	4.7863e-08	0.111	0.816	CD40,ICAM1,MAPK1,NFKB1,STAT3,TRAF6
CDC42 Signaling	3.2	0.000630957	0.0385	#NUM!	B2M,HLA-A,HLA-E,MAPK1
CDK5 Signaling	0.496	0.319154	0.0099	#NUM!	MAPK1
Cellular Effects of Sildenafil (Viagra)	0.496	0.319154	0.0099	#NUM!	ACTB
Ceramide Signaling	1.46	0.0346737	0.026	#NUM!	NFKB1,TNF
Chemokine Signaling	1.68	0.020893	0.0339	#NUM!	CCL2,MAPK1
Cholecystokinin/Gastrin-mediated Signaling	3.28	0.000524807	0.0404	1	IL18,IL1B,MAPK1,TNF
Chronic Myeloid Leukemia Signaling	1.27	0.0537032	0.0202	#NUM!	MAPK1,NFKB1
Circadian Rhythm Signaling	0.688	0.205116	0.00901	#NUM!	MAPK1,RORC
Clathrin-mediated Endocytosis Signaling	0.355	0.44157	0.00654	#NUM!	ACTB
CLEAR Signaling Pathway	4.44	3.63078e-05	0.0283	-1.134	MAPK1,TLR2,TLR3,TLR4,TLR6,TLR9,TNF
CNTF Signaling	3.08	0.000831764	0.0612	#NUM!	MAPK1,STAT1,STAT3
Colorectal Cancer Metastasis Signaling	10.7	1.99526e-11	0.0545	1.732	IFNGR1,IL6,MAPK1,NFKB1,STAT1,STAT3,TLR2,TLR3,TLR4,TLR6,TLR9,TNF
Communication between Innate and Adaptive Immune Cells	36.9	1.25893e-37	0.581	#NUM!	B2M,CD4,CD40,CD86,CSF2,HLA-A,HLA-E,IL10,IL18,IL1B,IL4,IL6,TLR2,TLR3,TLR4,TLR6,TLR9,TNF
Coronavirus Pathogenesis Pathway	15.4	3.98107e-16	0.0881	0	CASP1,CCL2,DDX58,FASLG,IFNAR1,IL1B,IL6,IRF3,MAPK1,NFKB1,STAT1,STAT3,TICAM1,TLR3
Corticotropin Releasing Hormone Signaling	1.12	0.0758578	0.0165	#NUM!	FASLG,MAPK1
CREB Signaling in Neurons	0.697	0.200909	0.00733	#NUM!	CCR6,CCR8,MAPK1
Crosstalk between Dendritic Cells and Natural Killer Cells	25.3	5.01187e-26	0.306	2.496	ACTB,CD40,CD86,CSF2,FASLG,HLA-A,HLA-E,IL18,IL4,IL6,NFKB1,TLR3,TLR4,TLR9,TNF
CSDE1 Signaling Pathway	0.796	0.159956	0.0217	#NUM!	CCL2
CTLA4 Signaling in Cytotoxic T Lymphocytes	4.18	6.60693e-05	0.069	#NUM!	B2M,CD86,HLA-A,HLA-E
CXCR4 Signaling	0.996	0.100925	0.0141	#NUM!	CD4,MAPK1
Cytotoxic T Lymphocyte-mediated Apoptosis of Target Cells	5.9	1.25893e-06	0.182	#NUM!	B2M,FASLG,HLA-A,HLA-E
Death Receptor Signaling	3.44	0.000363078	0.0444	1	ACTB,FASLG,NFKB1,TNF
Dendritic Cell Maturation	34.7	1.99526e-35	0.202	2.294	B2M,CD40,CD86,CSF2,HLA-A,HLA-E,ICAM1,IFNAR1,IL10,IL18,IL1B,IL6,MAPK1,MYD88,NFKB1,STAT1,STAT4,TLR2,TLR3,TLR4,TLR9,TNF,TRAF6
Differential Regulation of Cytokine Production in Intestinal Epithelial Cells by IL-17A and IL-17F	10.9	1.25893e-11	0.714	2.236	CCL2,CSF2,IL10,IL1B,TNF
Differential Regulation of Cytokine Production in Macrophages and T Helper Cells by IL-17A and IL-17F	13.2	6.30957e-14	0.75	1.633	CCL2,CSF2,IL10,IL1B,IL6,TNF
Dilated Cardiomyopathy Signaling Pathway	1.24	0.057544	0.0194	#NUM!	ACTB,MAPK1
Docosahexaenoic Acid (DHA) Signaling	0.955	0.110917	0.0323	#NUM!	IL1B
EGF Signaling	3.08	0.000831764	0.0612	#NUM!	MAPK1,STAT1,STAT3
EIF2 Signaling	0.83	0.147911	0.0111	#NUM!	ACTB,MAPK1
Endocannabinoid Cancer Inhibition Pathway	1.06	0.0870964	0.0154	#NUM!	CASP1,MAPK1
Endocannabinoid Developing Neuron Pathway	1.15	0.0707946	0.0174	#NUM!	MAPK1,STAT3
Endocannabinoid Neuronal Synapse Pathway	0.441	0.362243	0.00847	#NUM!	MAPK1
Endometrial Cancer Signaling	0.73	0.186209	0.0185	#NUM!	MAPK1
Endothelin-1 Signaling	1	0.1	0.0142	#NUM!	CASP1,MAPK1
Ephrin B Signaling	0.66	0.218776	0.0154	#NUM!	MAPK1
Ephrin Receptor Signaling	0.836	0.145881	0.0112	#NUM!	MAPK1,STAT3
ERB2-ERBB3 Signaling	1.74	0.018197	0.0364	#NUM!	MAPK1,STAT3
ERBB Signaling	0.582	0.261818	0.0125	#NUM!	MAPK1
ERBB4 Signaling	0.697	0.200909	0.0169	#NUM!	MAPK1
ERK/MAPK Signaling	1.54	0.0288403	0.017	#NUM!	MAPK1,STAT1,STAT3
Erythropoietin Signaling Pathway	9.3	5.01187e-10	0.0756	-1.667	CSF2,FASLG,IL18,IL1B,IL4,IL6,MAPK1,NFKB1,TNF
Estrogen Receptor Signaling	0.438	0.364754	0.00595	#NUM!	MAPK1,NFKB1
Estrogen-Dependent Breast Cancer Signaling	1.58	0.0263027	0.0299	#NUM!	MAPK1,NFKB1
FAK Signaling	2.26	0.00549541	0.0139	0	CCR6,CCR8,IFNAR1,IL1R1,MAPK1,NFKB1
FAT10 Cancer Signaling Pathway	4.51	3.0903e-05	0.0833	1	IL6,NFKB1,STAT3,TNF
FAT10 Signaling Pathway	0.762	0.172982	0.02	#NUM!	TNF
Fc Epsilon RI Signaling	3.54	0.000288403	0.0471	#NUM!	CSF2,IL4,MAPK1,TNF
Fcγ Receptor-mediated Phagocytosis in Macrophages and Monocytes	2.5	0.00316228	0.0385	#NUM!	ACTB,CSF2,MAPK1
Ferroptosis Signaling Pathway	1.19	0.0645654	0.0182	#NUM!	MAPK1,STAT3
FGF Signaling	1.58	0.0263027	0.0299	#NUM!	MAPK1,STAT3
FLT3 Signaling in Hematopoietic Progenitor Cells	5.2	6.30957e-06	0.0714	0.447	MAPK1,STAT1,STAT3,STAT4,STAT6
fMLP Signaling in Neutrophils	1.2	0.0630957	0.0185	#NUM!	MAPK1,NFKB1
FXR/RXR Activation	2.85	0.00141254	0.0508	#NUM!	IL18,IL1B,TNF
G Beta Gamma Signaling	0.469	0.339625	0.00917	#NUM!	MAPK1
GADD45 Signaling	4.3	5.01187e-05	0.0741	-2	IL1B,MAPK1,NFKB1,TNF
Gap Junction Signaling	0.903	0.125026	0.0123	#NUM!	ACTB,MAPK1
GDNF Family Ligand-Receptor Interactions	0.666	0.215774	0.0156	#NUM!	MAPK1
Germ Cell-Sertoli Cell Junction Signaling	1.81	0.0154882	0.0216	#NUM!	ACTB,MAPK1,TNF
Glioblastoma Multiforme Signaling	0.37	0.42658	0.00685	#NUM!	MAPK1
Glioma Invasiveness Signaling	0.678	0.209894	0.0161	#NUM!	MAPK1
Glioma Signaling	0.45	0.354813	0.0087	#NUM!	MAPK1
Glucocorticoid Receptor Signaling	19.5	3.16228e-20	0.0568	#NUM!	ACTB,B2M,CCL2,CSF2,HLA-A,HLA-E,ICAM1,IFNAR1,IL10,IL1B,IL1R1,IL4,IL6,IRF3,MAPK1,NFKB1,STAT1,STAT3,TLR2,TNF,TRAF6
GM-CSF Signaling	4.15	7.07946e-05	0.0678	1	CSF2,MAPK1,STAT1,STAT3
GNRH Signaling	0.907	0.12388	0.0124	#NUM!	MAPK1,NFKB1
G-Protein Coupled Receptor Signaling	1.47	0.0338844	0.0104	-0.447	CCR6,CCR8,MAPK1,NFKB1,STAT3
Graft-versus-Host Disease Signaling	14.8	1.58489e-15	0.421	#NUM!	CD86,FASLG,HLA-A,HLA-E,IL18,IL1B,IL6,TNF
Granulocyte Adhesion and Diapedesis	10.3	5.01187e-11	0.0978	#NUM!	CCL2,CCR6,CCR8,CXCR3,ICAM1,IL18,IL1B,IL1R1,TNF
Growth Hormone Signaling	2.91	0.00123027	0.0536	#NUM!	MAPK1,STAT1,STAT3
Guanine and Guanosine Salvage I	2.12	0.00758578	0.5	#NUM!	HPRT1
Gα12/13 Signaling	1.2	0.0630957	0.0185	#NUM!	MAPK1,NFKB1
Gαi Signaling	1.13	0.074131	0.0169	#NUM!	MAPK1,STAT3
Gαq Signaling	0.996	0.100925	0.0141	#NUM!	MAPK1,NFKB1
Gαs Signaling	0.485	0.327341	0.00962	#NUM!	MAPK1
Hematopoiesis from Multipotent Stem Cells	3.41	0.000389045	0.25	#NUM!	CSF2,IL4
Hematopoiesis from Pluripotent Stem Cells	9.11	7.76247e-10	0.385	#NUM!	CD4,CSF2,IL10,IL4,IL6
Hepatic Cholestasis	15.4	3.98107e-16	0.107	#NUM!	CSF2,FASLG,IL18,IL1B,IL1R1,IL4,IL6,LY96,MYD88,NFKB1,TLR4,TNF,TRAF6
Hepatic Fibrosis / Hepatic Stellate Cell Activation	21.2	6.30957e-22	0.121	#NUM!	CCL2,CD40,CXCR3,FASLG,ICAM1,IFNAR1,IFNGR1,IL10,IL1B,IL1R1,IL4,IL6,LY96,NFKB1,STAT1,TLR4,TNF
Hepatic Fibrosis Signaling Pathway	9.66	2.18776e-10	0.0385	2.496	CCL2,CD40,ICAM1,IL18,IL1B,IL1R1,MAPK1,MYD88,NFKB1,STAT3,TLR4,TNF,TRAF6
HER-2 Signaling in Breast Cancer	1.42	0.0380189	0.0153	#NUM!	MAPK1,NFKB1,STAT3
Hereditary Breast Cancer Signaling	0.411	0.38815	0.00775	#NUM!	ACTB
HGF Signaling	2.06	0.00870964	0.0268	#NUM!	IL6,MAPK1,STAT3
HIF1α Signaling	3.43	0.000371535	0.0305	-0.447	FOXP3,IL6,MAPK1,RORC,STAT3
HMGB1 Signaling	17.3	5.01187e-18	0.121	1.732	CCL2,CSF2,FASLG,ICAM1,IFNGR1,IL18,IL1B,IL1R1,IL4,IL6,MAPK1,NFKB1,TLR4,TNF
HOTAIR Regulatory Pathway	2.83	0.00147911	0.0305	2	ICAM1,NFKB1,STAT3,TLR4
Huntington's Disease Signaling	0.614	0.24322	0.00803	#NUM!	CASP1,MAPK1
ICOS-ICOSL Signaling in T Helper Cells	5.05	8.91251e-06	0.0667	2	CD4,CD40,CD86,HLA-A,NFKB1
ID1 Signaling Pathway	3.41	0.000389045	0.0301	0.447	IL6,MAPK1,NFKB1,STAT3,TNF
IGF-1 Signaling	1.3	0.0501187	0.0211	#NUM!	MAPK1,STAT3
IL-1 Signaling	4.79	1.62181e-05	0.0588	0.447	IL1R1,MAPK1,MYD88,NFKB1,TRAF6
IL-10 Signaling	14.3	5.01187e-15	0.185	#NUM!	IL10,IL18,IL1B,IL1R1,IL6,MAPK1,NFKB1,STAT3,TNF,TRAF6
IL-12 Signaling and Production in Macrophages	21.1	7.94328e-22	0.172	#NUM!	CD40,IFNGR1,IL10,IL18,IL4,MAPK1,MYD88,NFKB1,STAT1,STAT4,STAT6,TLR2,TLR4,TNF,TRAF6
IL-13 Signaling Pathway	8.48	3.31131e-09	0.111	1.134	IL10,IL4,MAPK1,STAT1,STAT3,STAT6,TRAF6
IL-15 Production	3.4	0.000398107	0.0435	1	IL6,IRF3,NFKB1,STAT1
IL-15 Signaling	6.83	1.47911e-07	0.0923	1.633	CSF2,IL4,MAPK1,NFKB1,STAT3,STAT6
IL-17 Signaling	13.1	7.94328e-14	0.109	1.508	CCL2,CSF2,FASLG,IL18,IL1B,IL4,IL6,MAPK1,NFKB1,TNF,TRAF6
IL-17A Signaling in Airway Cells	6.02	9.54993e-07	0.104	-0.447	IL6,MAPK1,NFKB1,STAT3,TRAF6
IL-17A Signaling in Fibroblasts	7.16	6.91831e-08	0.172	#NUM!	CCL2,IL6,MAPK1,NFKB1,TRAF6
IL-17A Signaling in Gastric Cells	4.48	3.31131e-05	0.176	#NUM!	MAPK1,NFKB1,TNF
IL-2 Signaling	0.74	0.18197	0.0189	#NUM!	MAPK1
IL-22 Signaling	4.33	4.67735e-05	0.158	#NUM!	MAPK1,STAT1,STAT3
IL-23 Signaling Pathway	12.5	3.16228e-13	0.242	1.414	CSF2,FOXP3,IL1B,NFKB1,RORC,STAT3,STAT4,TNF
IL-3 Signaling	3.96	0.000109648	0.0606	1	MAPK1,STAT1,STAT3,STAT6
IL-4 Signaling	2.8	0.00158489	0.0492	#NUM!	HLA-A,IL4,STAT6
IL-6 Signaling	9.75	1.77828e-10	0.0849	1	IL18,IL1B,IL1R1,IL6,MAPK1,NFKB1,STAT3,TNF,TRAF6
IL-7 Signaling Pathway	1.72	0.0190546	0.0357	#NUM!	MAPK1,STAT1
IL-8 Signaling	2.4	0.00398107	0.0233	#NUM!	ICAM1,MAPK1,NFKB1,TRAF6
IL-9 Signaling	5.53	2.95121e-06	0.148	2	NFKB1,STAT1,STAT3,TNF
ILK Signaling	2.52	0.00301995	0.0252	0	ACTB,MAPK1,NFKB1,TNF
Induction of Apoptosis by HIV1	2.8	0.00158489	0.0492	#NUM!	FASLG,NFKB1,TNF
Inflammasome pathway	11.2	6.30957e-12	0.429	2.449	CASP1,IL18,IL1B,MYD88,NFKB1,TLR4
Inhibition of Angiogenesis by TSP1	0.996	0.100925	0.0357	#NUM!	MAPK1
Inhibition of ARE-Mediated mRNA Degradation Pathway	1.87	0.0134896	0.0227	#NUM!	FASLG,MAPK1,TNF
iNOS Signaling	11.8	1.58489e-12	0.2	0.707	IFNGR1,LY96,MAPK1,MYD88,NFKB1,STAT1,TLR4,TRAF6
Insulin Receptor Signaling	0.444	0.359749	0.00855	#NUM!	MAPK1
Insulin Secretion Signaling Pathway	2.84	0.00144544	0.0226	0.447	MAPK1,STAT1,STAT3,STAT4,STAT6
Integrin Signaling	0.833	0.146893	0.0112	#NUM!	ACTB,MAPK1
Interferon Signaling	3.96	0.000109648	0.12	#NUM!	IFNAR1,IFNGR1,STAT1
Iron homeostasis signaling pathway	3.17	0.000676083	0.0377	#NUM!	IL6,MAPK1,SLC11A1,STAT3
JAK/STAT Signaling	8.15	7.07946e-09	0.1	0.378	IL6,MAPK1,NFKB1,STAT1,STAT3,STAT4,STAT6
Leptin Signaling in Obesity	1.64	0.0229087	0.0323	#NUM!	MAPK1,STAT3
Leukocyte Extravasation Signaling	1.81	0.0154882	0.0216	#NUM!	ACTB,ICAM1,MAPK1
Lipid Antigen Presentation by CD1	1.32	0.047863	0.0769	#NUM!	B2M
LPS/IL-1 Mediated Inhibition of RXR Function	7.17	6.76083e-08	0.0544	1.134	IL18,IL1B,IL1R1,LY96,MYD88,TLR4,TNF,TRAF6
LPS-stimulated MAPK Signaling	2.58	0.00263027	0.0411	#NUM!	MAPK1,NFKB1,TLR4
LXR/RXR Activation	14.6	2.51189e-15	0.147	-1.508	CCL2,IL18,IL1B,IL1R1,IL6,IRF3,LY96,NFKB1,TLR3,TLR4,TNF
Lymphotoxin β Receptor Signaling	3.19	0.000645654	0.0667	#NUM!	MAPK1,NFKB1,TRAF6
Maturity Onset Diabetes of Young (MODY) Signaling	0.833	0.146893	0.0238	#NUM!	NFKB1
Mechanisms of Viral Exit from Host Cells	0.883	0.130918	0.027	#NUM!	ACTB
Melanocyte Development and Pigmentation Signaling	0.559	0.276058	0.0118	#NUM!	MAPK1
Melanoma Signaling	0.804	0.157036	0.0222	#NUM!	MAPK1
Melatonin Signaling	1.68	0.020893	0.0339	#NUM!	MAPK1,RORC
MIF Regulation of Innate Immunity	5.34	4.57088e-06	0.133	0	LY96,MAPK1,NFKB1,TLR4
MIF-mediated Glucocorticoid Regulation	5.82	1.51356e-06	0.174	0	LY96,MAPK1,NFKB1,TLR4
Molecular Mechanisms of Cancer	0.75	0.177828	0.00779	#NUM!	FASLG,MAPK1,NFKB1
Mouse Embryonic Stem Cell Pluripotency	1.37	0.042658	0.023	#NUM!	MAPK1,STAT3
MSP-RON Signaling In Cancer Cells Pathway	2.02	0.00954993	0.0259	#NUM!	MAPK1,NFKB1,STAT3
MSP-RON Signaling In Macrophages Pathway	9.36	4.36516e-10	0.103	-1.414	IFNGR1,IL10,MAPK1,NFKB1,STAT1,STAT3,TLR4,TNF
MSP-RON Signaling Pathway	6.8	1.58489e-07	0.147	#NUM!	ACTB,CCL2,TLR2,TLR4,TNF
mTOR Signaling	0.309	0.490908	0.00565	#NUM!	MAPK1
MYC Mediated Apoptosis Signaling	3.16	0.000691831	0.0652	#NUM!	FASLG,NFKB1,TNF
NAD Signaling Pathway	0.438	0.364754	0.0084	#NUM!	NFKB1
Natural Killer Cell Signaling	10.5	3.16228e-11	0.0787	0	B2M,FASLG,HLA-A,HLA-E,IL18,MAPK1,MYD88,NFKB1,STAT4,TRAF6
Necroptosis Signaling Pathway	9.5	3.16228e-10	0.0796	1.667	CASP1,FASLG,IFNAR1,IRF3,STAT1,TICAM1,TLR3,TLR4,TNF
Neuregulin Signaling	0.485	0.327341	0.00962	#NUM!	MAPK1
Neuroinflammation Signaling Pathway	39.3	5.01187e-40	0.134	2.646	B2M,CASP1,CCL2,CD40,CD86,FASLG,HLA-A,HLA-E,ICAM1,IFNGR1,IL10,IL18,IL1B,IL1R1,IL4,IL6,IRF3,MAPK1,MYD88,NFKB1,STAT1,TICAM1,TLR2,TLR3,TLR4,TLR6,TLR9,TNF,TRAF6
Neuropathic Pain Signaling In Dorsal Horn Neurons	0.562	0.274157	0.0119	#NUM!	MAPK1
Neuroprotective Role of THOP1 in Alzheimer's Disease	1.64	0.0229087	0.0323	#NUM!	HLA-A,HLA-E
Neurotrophin/TRK Signaling	0.631	0.233884	0.0143	#NUM!	MAPK1
NF-κB Activation by Viruses	2.67	0.00213796	0.0441	#NUM!	CD4,MAPK1,NFKB1
NF-κB Signaling	14.7	1.99526e-15	0.0949	2.496	CD40,IL18,IL1B,IL1R1,MYD88,NFKB1,TLR2,TLR3,TLR4,TLR6,TLR9,TNF,TRAF6
NGF Signaling	2.16	0.00691831	0.0291	#NUM!	MAPK1,NFKB1,TRAF6
Nitric Oxide Signaling in the Cardiovascular System	0.533	0.293089	0.011	#NUM!	MAPK1
Non-Small Cell Lung Cancer Signaling	0.554	0.279254	0.0116	#NUM!	MAPK1
NRF2-mediated Oxidative Stress Response	0.845	0.142889	0.0114	#NUM!	ACTB,MAPK1
NUR77 Signaling in T Lymphocytes	7.13	7.4131e-08	0.103	#NUM!	B2M,CD86,FASLG,HLA-A,HLA-E,MAPK1
Oncostatin M Signaling	3.41	0.000389045	0.0789	#NUM!	MAPK1,STAT1,STAT3
Opioid Signaling Pathway	0.652	0.222844	0.00851	#NUM!	MAPK1,NFKB1
Osteoarthritis Pathway	5.2	6.30957e-06	0.037	2.449	CASP1,IL1B,IL1R1,NFKB1,TLR2,TLR4,TNF
Ovarian Cancer Signaling	0.398	0.399945	0.00746	#NUM!	MAPK1
OX40 Signaling Pathway	7.01	9.77237e-08	0.161	#NUM!	B2M,CD4,HLA-A,HLA-E,NFKB1
Oxytocin In Brain Signaling Pathway	5.98	1.04713e-06	0.0486	-1.89	CASP1,IL1B,IL6,MAPK1,NFKB1,TLR4,TNF
Oxytocin Signaling Pathway	1.35	0.0446684	0.0143	#NUM!	IL6,MAPK1,NFKB1
P2Y Purigenic Receptor Signaling Pathway	1.15	0.0707946	0.0174	#NUM!	MAPK1,NFKB1
p38 MAPK Signaling	7.39	4.0738e-08	0.0778	1.89	FASLG,IL18,IL1B,IL1R1,STAT1,TNF,TRAF6
p70S6K Signaling	1.21	0.0616595	0.0187	#NUM!	IL4,MAPK1
PAK Signaling	1.26	0.0549541	0.02	#NUM!	MAPK1,TNF
Pancreatic Adenocarcinoma Signaling	3.08	0.000831764	0.0357	1	MAPK1,NFKB1,STAT1,STAT3
Parkinson's Signaling	1.35	0.0446684	0.0833	#NUM!	MAPK1
Pathogenesis of Multiple Sclerosis	1.95	0.0112202	0.333	#NUM!	CXCR3
Paxillin Signaling	1.31	0.0489779	0.0213	#NUM!	ACTB,MAPK1
PD-1, PD-L1 cancer immunotherapy pathway	8.34	4.57088e-09	0.106	0.816	B2M,FOXP3,HLA-A,HLA-E,IFNGR1,IL4,TNF
PDGF Signaling	2.53	0.00295121	0.0395	#NUM!	MAPK1,STAT1,STAT3
PEDF Signaling	2.56	0.00275423	0.0405	#NUM!	FASLG,MAPK1,NFKB1
PFKFB4 Signaling Pathway	0.821	0.151008	0.0233	#NUM!	MAPK1
Phagosome Formation	4.63	2.34423e-05	0.0214	0.333	CCR6,CCR8,MAPK1,MYD88,TLR2,TLR3,TLR4,TLR6,TLR9
Phagosome Maturation	2	0.01	0.0254	#NUM!	B2M,HLA-A,HLA-E
Phospholipase C Signaling	0.728	0.187068	0.00957	#NUM!	MAPK1,NFKB1
PI3K Signaling in B Lymphocytes	4.19	6.45654e-05	0.0442	1.342	CD40,IL4,MAPK1,NFKB1,TLR4
PI3K/AKT Signaling	2.45	0.00354813	0.0241	#NUM!	IFNAR1,IL1R1,MAPK1,NFKB1
PKCθ Signaling in T Lymphocytes	4.19	6.45654e-05	0.0442	1.342	CD4,CD86,HLA-A,MAPK1,NFKB1
Polyamine Regulation in Colon Cancer	0.73	0.186209	0.0185	#NUM!	MAPK1
PPAR Signaling	7.39	4.0738e-08	0.0778	-1.134	IL18,IL1B,IL1R1,MAPK1,NFKB1,TNF,TRAF6
PPARα/RXRα Activation	4.62	2.39883e-05	0.0387	0	IL1B,IL1R1,IL6,MAPK1,NFKB1,TRAF6
Primary Immunodeficiency Signaling	2.64	0.00229087	0.105	#NUM!	CD4,CD40
Production of Nitric Oxide and Reactive Oxygen Species in Macrophages	7.33	4.67735e-08	0.0571	1.89	IFNGR1,IL4,MAPK1,NFKB1,STAT1,TLR2,TLR4,TNF
Prolactin Signaling	2.58	0.00263027	0.0411	#NUM!	MAPK1,STAT1,STAT3
Prostate Cancer Signaling	1.22	0.060256	0.0189	#NUM!	MAPK1,NFKB1
Protein Kinase A Signaling	0.481	0.33037	0.00643	#NUM!	MAPK1,NFKB1
Protein Ubiquitination Pathway	1.94	0.0114815	0.0171	#NUM!	B2M,HLA-A,HLA-E,TRAF6
PTEN Signaling	1.85	0.0141254	0.0224	#NUM!	FASLG,MAPK1,NFKB1
Pulmonary Fibrosis Idiopathic Signaling Pathway	5.29	5.12861e-06	0.0308	1.134	ACTB,IL1B,IL4,IL6,MAPK1,NFKB1,STAT3,STAT6
Pulmonary Healing Signaling Pathway	6.9	1.25893e-07	0.0503	2.121	CSF2,MAPK1,MYD88,NFKB1,STAT3,TLR2,TLR4,TNF
PXR/RXR Activation	1.98	0.0104713	0.0488	#NUM!	IL6,TNF
Pyridoxal 5'-phosphate Salvage Pathway	0.697	0.200909	0.0169	#NUM!	MAPK1
Pyroptosis Signaling Pathway	17.8	1.58489e-18	0.207	2.309	CASP1,IL18,IL1B,IL1R1,MAPK1,NFKB1,TLR2,TLR3,TLR4,TLR6,TLR9,TNF
RAC Signaling	1.13	0.074131	0.0168	#NUM!	MAPK1,NFKB1
RANK Signaling in Osteoclasts	2.56	0.00275423	0.0405	#NUM!	MAPK1,NFKB1,TRAF6
RAR Activation	1.62	0.0239883	0.0183	#NUM!	ACTB,MAPK1,NFKB1
Reelin Signaling in Neurons	0.447	0.357273	0.00862	#NUM!	MAPK1
Regulation of Actin-based Motility by Rho	0.526	0.297852	0.0108	#NUM!	ACTB
Regulation of Cellular Mechanics by Calpain Protease	0.611	0.244906	0.0135	#NUM!	MAPK1
Regulation of eIF4 and p70S6K Signaling	0.361	0.435512	0.00667	#NUM!	MAPK1
Regulation of IL-2 Expression in Activated and Anergic T Lymphocytes	1.46	0.0346737	0.026	#NUM!	MAPK1,NFKB1
Regulation Of The Epithelial Mesenchymal Transition By Growth Factors Pathway	4.71	1.94984e-05	0.0403	0.816	FASLG,IL6,MAPK1,NFKB1,STAT3,TNF
Regulation Of The Epithelial Mesenchymal Transition In Development Pathway	0.625	0.237137	0.0141	#NUM!	NFKB1
Regulation of the Epithelial-Mesenchymal Transition Pathway	1.68	0.020893	0.0194	#NUM!	MAPK1,NFKB1,STAT3
Relaxin Signaling	1.09	0.0812831	0.0159	#NUM!	MAPK1,NFKB1
Remodeling of Epithelial Adherens Junctions	0.697	0.200909	0.0169	#NUM!	ACTB
Renal Cell Carcinoma Signaling	0.636	0.231206	0.0145	#NUM!	MAPK1
Renin-Angiotensin Signaling	5.64	2.29087e-06	0.0583	1	CCL2,MAPK1,NFKB1,STAT1,STAT3,TNF
Retinoic acid Mediated Apoptosis Signaling	0.907	0.12388	0.0286	#NUM!	IFNAR1
RHOA Signaling	0.496	0.319154	0.0099	#NUM!	ACTB
RHOGDI Signaling	0.321	0.477529	0.00588	#NUM!	ACTB
Role of BRCA1 in DNA Damage Response	1.52	0.0301995	0.0278	#NUM!	ACTB,STAT1
Role of Cytokines in Mediating Communication between Immune Cells	13.1	7.94328e-14	0.438	#NUM!	CSF2,IL10,IL18,IL1B,IL4,IL6,TNF
Role of Hypercytokinemia/hyperchemokinemia in the Pathogenesis of Influenza	31.7	1.99526e-32	0.425	2.668	CASP1,CCL2,DDX58,IFNAR1,IL10,IL18,IL1B,IL6,IRF3,MYD88,NFKB1,STAT1,TICAM1,TLR3,TLR4,TLR9,TNF
Role of IL-17A in Arthritis	3.28	0.000524807	0.0714	#NUM!	CCL2,MAPK1,NFKB1
Role of IL-17F in Allergic Inflammatory Airway Diseases	10.2	6.30957e-11	0.189	0.378	CCL2,CSF2,IL1B,IL6,MAPK1,NFKB1,TRAF6
Role of JAK family kinases in IL-6-type Cytokine Signaling	6.17	6.76083e-07	0.211	#NUM!	IL6,MAPK1,STAT1,STAT3
Role of JAK1 and JAK3 in γc Cytokine Signaling	5.85	1.41254e-06	0.0962	#NUM!	IL4,MAPK1,STAT1,STAT3,STAT6
Role of JAK1, JAK2 and TYK2 in Interferon Signaling	8.58	2.63027e-09	0.312	#NUM!	IFNAR1,IFNGR1,NFKB1,STAT1,STAT3
Role of JAK2 in Hormone-like Cytokine Signaling	2.44	0.00363078	0.0833	#NUM!	STAT1,STAT3
Role of Lipids/Lipid Rafts in the Pathogenesis of Influenza	1.82	0.0151356	0.25	#NUM!	IFNAR1
Role of Macrophages, Fibroblasts and Endothelial Cells in Rheumatoid Arthritis	20.2	6.30957e-21	0.0785	#NUM!	CCL2,CSF2,ICAM1,IL10,IL18,IL1B,IL1R1,IL6,MAPK1,MYD88,NFKB1,STAT3,TLR2,TLR3,TLR4,TLR6,TLR9,TNF,TRAF6
Role of MAPK Signaling in Inhibiting the Pathogenesis of Influenza	10.8	1.58489e-11	0.151	1.414	CCL2,IL1B,IL6,MAPK1,MYD88,NFKB1,TLR4,TNF
Role of MAPK Signaling in Promoting the Pathogenesis of Influenza	1.37	0.042658	0.023	#NUM!	MAPK1,NFKB1
Role of MAPK Signaling in the Pathogenesis of Influenza	2.87	0.00134896	0.0517	#NUM!	CCL2,MAPK1,TNF
Role of NANOG in Mammalian Embryonic Stem Cell Pluripotency	1.33	0.0467735	0.022	#NUM!	MAPK1,STAT3
Role of NFAT in Cardiac Hypertrophy	0.812	0.15417	0.0109	#NUM!	IL6,MAPK1
Role of NFAT in Regulation of the Immune Response	3.72	0.000190546	0.0352	1.342	CD4,CD86,HLA-A,MAPK1,NFKB1
Role of Osteoblasts, Osteoclasts and Chondrocytes in Rheumatoid Arthritis	10.6	2.51189e-11	0.0643	#NUM!	CSF2,IL10,IL18,IL1B,IL1R1,IL4,IL6,MAPK1,NFKB1,TNF,TRAF6
Role of Pattern Recognition Receptors in Recognition of Bacteria and Viruses	33.2	6.30957e-34	0.239	1.213	CASP1,CSF2,DDX58,FASLG,IL10,IL18,IL1B,IL4,IL6,IRF3,MAPK1,MYD88,NFKB1,TICAM1,TLR2,TLR3,TLR4,TLR6,TLR9,TNF,TRAF6
Role of PI3K/AKT Signaling in the Pathogenesis of Influenza	4.83	1.47911e-05	0.1	1	IFNAR1,IRF3,MAPK1,NFKB1
Role of PKR in Interferon Induction and Antiviral Response	25.7	1.99526e-26	0.178	2.828	CASP1,DDX58,FASLG,IFNAR1,IFNGR1,IL18,IL1B,IRF3,MAPK1,MYD88,NFKB1,STAT1,STAT3,TLR3,TLR4,TLR9,TNF,TRAF6
Role of RIG1-like Receptors in Antiviral Innate Immunity	5.28	5.24807e-06	0.129	1	DDX58,IRF3,NFKB1,TRAF6
Role of Tissue Factor in Cancer	2.28	0.00524807	0.0323	#NUM!	CSF2,IL1B,MAPK1
Role of WNT/GSK-3β Signaling in the Pathogenesis of Influenza	0.77	0.169824	0.0204	#NUM!	IFNAR1
Salvage Pathways of Pyrimidine Ribonucleotides	0.59	0.25704	0.0128	#NUM!	MAPK1
Semaphorin Signaling in Neurons	0.74	0.18197	0.0189	#NUM!	MAPK1
Senescence Pathway	3.54	0.000288403	0.0247	0	IL6,IRF3,MAPK1,NFKB1,TLR2,TRAF6
Sertoli Cell-Sertoli Cell Junction Signaling	1.63	0.0234423	0.0185	#NUM!	ACTB,MAPK1,TNF
Signaling by Rho Family GTPases	1.31	0.0489779	0.0138	#NUM!	ACTB,MAPK1,NFKB1
Sirtuin Signaling Pathway	1.98	0.0104713	0.0176	-1	MAPK1,NFKB1,STAT3,TNF
Small Cell Lung Cancer Signaling	1.37	0.042658	0.023	#NUM!	NFKB1,TRAF6
Sphingosine-1-phosphate Signaling	1.31	0.0489779	0.0213	#NUM!	CASP1,MAPK1
SPINK1 General Cancer Pathway	3.22	0.00060256	0.0682	#NUM!	IL6,MAPK1,STAT3
STAT3 Pathway	4.25	5.62341e-05	0.0455	1	IFNAR1,IL1B,IL1R1,MAPK1,STAT3
Sumoylation Pathway	1.35	0.0446684	0.0225	#NUM!	FASLG,NFKB1
Synaptic Long Term Depression	0.374	0.422669	0.00694	#NUM!	MAPK1
Synaptic Long Term Potentiation	0.456	0.349945	0.00885	#NUM!	MAPK1
Synaptogenesis Signaling Pathway	0	1	0.00375	#NUM!	MAPK1
Systemic Lupus Erythematosus In B Cell Signaling Pathway	26.1	7.94328e-27	0.116	2.4	CD40,CSF2,FASLG,IFNAR1,IFNGR1,IL10,IL18,IL1B,IL4,IL6,IRF3,MAPK1,MYD88,NFKB1,STAT1,STAT3,TICAM1,TLR3,TLR9,TNF,TRAF6
Systemic Lupus Erythematosus In T Cell Signaling Pathway	12.3	5.01187e-13	0.0745	1.155	B2M,CASP1,CD86,FASLG,FOXP3,HLA-A,HLA-E,IL10,IL6,MAPK1,RORC,STAT3
Systemic Lupus Erythematosus Signaling	12.1	7.94328e-13	0.0887	#NUM!	CD40,CD86,HLA-A,HLA-E,IL10,IL18,IL1B,IL6,MAPK1,TLR9,TNF
T Cell Exhaustion Signaling Pathway	11.4	3.98107e-12	0.098	1.134	CD86,HLA-A,HLA-E,IFNAR1,IL10,IL6,MAPK1,STAT1,STAT3,STAT4
T Cell Receptor Signaling	11.8	1.58489e-12	0.0833	1.897	B2M,CD4,CD86,CSF2,HLA-A,HLA-E,ICAM1,IL4,MAPK1,NFKB1,TNF
T Helper Cell Differentiation	29.2	6.30957e-30	0.4	#NUM!	CD40,CD86,FOXP3,GATA3,HLA-A,IFNGR1,IL10,IL18,IL4,IL6,RORC,STAT1,STAT3,STAT4,STAT6,TNF
TEC Kinase Signaling	8.4	3.98107e-09	0.06	1.134	ACTB,FASLG,NFKB1,STAT1,STAT3,STAT4,STAT6,TLR4,TNF
Telomerase Signaling	0.533	0.293089	0.011	#NUM!	MAPK1
TGF-β Signaling	1.45	0.0354813	0.0256	#NUM!	MAPK1,TRAF6
Th1 and Th2 Activation Pathway	28.1	7.94328e-29	0.196	#NUM!	CCR8,CD4,CD40,CD86,CXCR3,GATA3,HLA-A,ICAM1,IFNAR1,IFNGR1,IL10,IL18,IL4,IL6,NFKB1,STAT1,STAT3,STAT4,STAT6
Th1 Pathway	27.5	3.16228e-28	0.266	1.807	CD4,CD40,CD86,CXCR3,GATA3,HLA-A,ICAM1,IFNAR1,IFNGR1,IL10,IL18,IL4,IL6,NFKB1,STAT1,STAT3,STAT4
Th17 Activation Pathway	21.6	2.51189e-22	0.295	0.277	CCR6,CSF2,FOXP3,IL10,IL1B,IL1R1,IL6,MYD88,NFKB1,RORC,STAT3,STAT4,TRAF6
Th2 Pathway	16.2	6.30957e-17	0.156	2.121	CCR8,CD4,CD40,CD86,GATA3,HLA-A,ICAM1,IL10,IL4,NFKB1,STAT4,STAT6
Thrombin Signaling	1.5	0.0316228	0.0165	#NUM!	GATA3,MAPK1,NFKB1
Thrombopoietin Signaling	2.96	0.00109648	0.0556	#NUM!	MAPK1,STAT1,STAT3
Thyroid Cancer Signaling	0.636	0.231206	0.0145	#NUM!	MAPK1
Tight Junction Signaling	1.82	0.0151356	0.0219	#NUM!	ACTB,NFKB1,TNF
TNFR1 Signaling	1.85	0.0141254	0.0417	#NUM!	NFKB1,TNF
TNFR2 Signaling	2.24	0.0057544	0.0667	#NUM!	NFKB1,TNF
Toll-like Receptor Signaling	22	1e-22	0.246	0.302	IL18,IL1B,LY96,MAPK1,MYD88,NFKB1,TICAM1,TLR2,TLR3,TLR4,TLR6,TLR9,TNF,TRAF6
Transcriptional Regulatory Network in Embryonic Stem Cells	0.955	0.110917	0.0323	#NUM!	STAT3
TREM1 Signaling	38.3	5.01187e-39	0.455	3.13	CASP1,CCL2,CD40,CD86,CSF2,ICAM1,IL10,IL18,IL1B,IL6,MAPK1,MYD88,NFKB1,STAT3,TLR2,TLR3,TLR4,TLR6,TLR9,TNF
Tumor Microenvironment Pathway	16.3	5.01187e-17	0.101	1.604	CCL2,CSF2,FASLG,HLA-A,HLA-E,ICAM1,IL10,IL1B,IL4,IL6,MAPK1,NFKB1,STAT3,TNF
Tumoricidal Function of Hepatic Natural Killer Cells	2.69	0.00204174	0.111	#NUM!	FASLG,ICAM1
TWEAK Signaling	0.907	0.12388	0.0286	#NUM!	NFKB1
Type I Diabetes Mellitus Signaling	17.9	1.25893e-18	0.165	1.897	CD86,FASLG,HLA-A,HLA-E,IFNGR1,IL1B,IL1R1,MAPK1,MYD88,NFKB1,STAT1,TNF,TRAF6
Type II Diabetes Mellitus Signaling	2.04	0.00912011	0.0263	#NUM!	MAPK1,NFKB1,TNF
UVA-Induced MAPK Signaling	1.42	0.0380189	0.0247	#NUM!	MAPK1,STAT1
UVB-Induced MAPK Signaling	0.833	0.146893	0.0238	#NUM!	MAPK1
UVC-Induced MAPK Signaling	0.804	0.157036	0.0222	#NUM!	MAPK1
VDR/RXR Activation	0.697	0.200909	0.0169	#NUM!	CSF2
VEGF Family Ligand-Receptor Interactions	0.666	0.215774	0.0156	#NUM!	MAPK1
VEGF Signaling	1.39	0.040738	0.0235	#NUM!	ACTB,MAPK1
Virus Entry via Endocytic Pathways	3.4	0.000398107	0.0435	#NUM!	ACTB,B2M,HLA-A,HLA-E
White Adipose Tissue Browning Pathway	0.496	0.319154	0.0099	#NUM!	MAPK1
WNT/Ca+ pathway	0.74	0.18197	0.0189	#NUM!	NFKB1
Wound Healing Signaling Pathway	13.6	2.51189e-14	0.0783	1.941	CSF2,FASLG,IFNGR1,IL18,IL1B,IL1R1,IL4,IL6,MAPK1,NFKB1,STAT1,TNF,TRAF6
Xenobiotic Metabolism AHR Signaling Pathway	4.27	5.37032e-05	0.0727	1	IL1B,IL6,NFKB1,TNF
Xenobiotic Metabolism CAR Signaling Pathway	0.45	0.354813	0.0087	#NUM!	MAPK1
Xenobiotic Metabolism General Signaling Pathway	0.514	0.306196	0.0104	#NUM!	MAPK1
Xenobiotic Metabolism Signaling	3.11	0.000776247	0.0259	#NUM!	IL1B,IL6,MAPK1,NFKB1,TNF
α-Adrenergic Signaling	0.521	0.301301	0.0106	#NUM!	MAPK1
